# Supplementary material for: Synthesis, crystal structure and Hirshfeld surface analysis of 5,5-diphenyl-2-[2-(propan-2-yl­idene)hydrazin-1-yl]-4,5-di­hydro-1H-imidazol-4-one N,N-di­methyl­formamide hemisolvate
Source: Acta Crystallogr E Crystallogr Commun. 2025 Jan 10;81(Pt 2):109–13. doi: 10.1107/S2056989025000076 (PMC11799784; doi:10.1107/S2056989025000076)
Supplement: Supplementary file 1 [file e-81-00109-sup1.cif]

##############################################################################
#                                                                            #
# This CIF contains the data in a paper accepted for publication in          #
# Acta Crystallographica Section E. It conforms to the requirements of       #
# Notes for Authors for Acta Crystallographica Section E, and has been       #
# peer reviewed under the auspices of the IUCr Commission on Journals.       #
#                                                                            #
# Full details of the Crystallographic Information File format               #
# are given in the paper "The Crystallographic Information File (CIF):       #
# a New Standard Archive File for Crystallography" by S. R. Hall, F. H.      #
# Allen and I. D. Brown [Acta Cryst. (1991), A47, 655-685].                  #
#                                                                            #
# The current version of the core CIF dictionary is obtainable from          #
# ftp://ftp.iucr.org/pub/cif_core.dic.                                       #
#                                                                            #
# Software is freely available for graphical display of the structure(s)     #
# in this CIF. For information consult the CIF software page                 #
# http://www.iucr.org/resources/cif/software.                                #
#                                                                            #
# This file may be used for bona fide research purposes within the           #
# scientific community so long as proper attribution is given to the journal # 
# article from which it was obtained.                                        #
#                                                                            #
##############################################################################
data_I
_audit_creation_method     'SHELXL-2019/1'
_journal_date_recd_electronic     2024-11-15
_journal_date_accepted     2025-01-05
_journal_name_full     'Acta Crystallographica, Section E'
_journal_year     2025
_journal_volume     81
_journal_issue      1
_journal_page_first     0
_journal_page_last     0
_journal_paper_category     GO
_journal_paper_doi     10.1107/S2056989025000076
_journal_coeditor_code     ZN2041
_publ_contact_author_name     'Abdulsalam Alsubari'
_publ_contact_author_address
;
Laboratory of Medicinal Chemistry
Faculty of Clinical Pharmacy, 21 September University, Yemen
;
_publ_contact_author_email
                            'alsubaripharmaco@21umas.edu.ye, y.ramli@um5r.ac.ma'
_publ_contact_author_fax     ?
_publ_contact_author_phone     ?
_publ_section_title
;\
Synthesis, crystal structure and Hirshfeld surface analysis of
5,5-diphenyl-2-[2-(propan-2-ylidene)hydrazin-1-yl]-4,5-dihydro-1<i>H</i>-\
imidazol-4-one <i>N</i>,<i>N</i>-dimethylformamide hemisolvate
;
loop_
    _publ_author_name
    _publ_author_footnote
    _publ_author_address
    'El Moutaouakil Ala Allah, Abderrazzak' .
;
Laboratory of Medicinal Chemistry
Drug Sciences Research Center
Faculty of Medicine and Pharmacy
Mohammed V University, Rabat,
Morocco
;
    'Kariuki, Benson M.' .
;
School of Chemistry, Cardiff University
Main Building, Park Place, Cardiff, CF10 3AT
United Kingdom
;
    'Guerrab, Walid' .
;
Laboratory of Medicinal Chemistry
Drug Sciences Research Center
Faculty of Medicine and Pharmacy
Mohammed V University, Rabat,
Morocco
;
    'Alsubari, Abdulsalam' .
;
Laboratory of Medicinal Chemistry
Faculty of Clinical Pharmacy, 21 September University,
Yemen
;
    'Said, Musa A.' .
;
Department of Chemistry, Faculty of Science Islamic University of Madinah,
Madinah, 42351
.
Saudi Arabia
;
    'Mague, Joel T.' .
;
Department of Chemistry
Tulane University
New Orleans, LA 70118
USA
;
    'Ramli, Youssef' .
;
Laboratory of Medicinal Chemistry
Drug Sciences Research Center
Faculty of Medicine and Pharmacy
Mohammed V University, Rabat,
Morocco
;
_publ_section_synopsis
;
The asymmetric unit consists of two independent molecules of the substituted
imidazolone having different conformations, and one molecule of solvent DMF.
The two imidazolone molecules are linked by N---H...N and C---H...O hydrogen
bonds and the DMF is joined to one of these by a N---H...O hydrogen bond.
Additional N---H...N and C---H...O hydrogen bonds link these groups into
corrugated layers parallel to the (101) plane with the layers joined by
C---H...\p (ring) interactions.
;
_chemical_name_systematic
;\
5,5-Diphenyl-2-[2-(propan-2-ylidene)hydrazin-1-yl]-4,5-dihydro-\
1<i>H</i>-imidazol-4-one <i>N</i>,<i>N</i>-dimethylformamide hemisolvate
;
_chemical_name_common     ?
_chemical_formula_moiety     '2(C18 H18 N4 O), C3 H7 N O'
_chemical_formula_sum     'C39 H43 N9 O3'
_chemical_formula_iupac     '2C18 H18 N4 O, C3 H7 N O'
_chemical_formula_weight     685.82
_chemical_melting_point     ?
_space_group_crystal_system     triclinic
_space_group_name_H-M_alt     'P -1'
_space_group_name_Hall     '-P 1'
loop_
    _space_group_symop_operation_xyz
    'x, y, z'
    '-x, -y, -z'
_cell_length_a     9.1009(3)
_cell_length_b     11.0914(6)
_cell_length_c     18.5952(9)
_cell_angle_alpha     81.381(4)
_cell_angle_beta     83.221(3)
_cell_angle_gamma     86.838(3)
_cell_volume     1841.52(15)
_cell_formula_units_Z     2
_cell_measurement_reflns_used     6730
_cell_measurement_theta_min     3.9080
_cell_measurement_theta_max     28.1830
_cell_measurement_temperature     293(2)
_exptl_crystal_description     block
_exptl_crystal_colour     colourless
_exptl_crystal_size_max     0.340
_exptl_crystal_size_mid     0.260
_exptl_crystal_size_min     0.170
_exptl_crystal_density_diffrn     1.237
_exptl_crystal_density_meas     ?
_exptl_crystal_density_method     'not measured'
_exptl_crystal_F_000     728
_exptl_absorpt_coefficient_mu     0.081
_exptl_absorpt_correction_type     multi-scan
_exptl_absorpt_process_details
;
(CrysAlisPro; Rigaku OD, 2023)
;
_exptl_absorpt_correction_T_min     0.767
_exptl_absorpt_correction_T_max     1.00
_diffrn_ambient_temperature     293(2)
_diffrn_source     ?
_diffrn_radiation_type     MoK\a
_diffrn_radiation_wavelength     0.71073
_diffrn_measurement_device_type     'SuperNova, Dual, Cu at home/near, Atlas'
_diffrn_measurement_method     '\w scans'
_diffrn_detector_area_resol_mean     10.5082
_diffrn_reflns_number     18303
_diffrn_reflns_av_R_equivalents     0.0284
_diffrn_reflns_av_unetI/netI     0.0422
_diffrn_reflns_theta_min     3.299
_diffrn_reflns_theta_max     29.713
_diffrn_reflns_theta_full     26.500
_diffrn_measured_fraction_theta_max     0.840
_diffrn_measured_fraction_theta_full     0.998
_diffrn_reflns_limit_h_min     -12
_diffrn_reflns_limit_h_max     12
_diffrn_reflns_limit_k_min     -15
_diffrn_reflns_limit_k_max     14
_diffrn_reflns_limit_l_min     -24
_diffrn_reflns_limit_l_max     23
_refine_special_details
;
Refinement of F^2^ against ALL reflections.  The weighted R-factor wR and
goodness of fit S are based on F^2^, conventional R-factors R are based
on F, with F set to zero for negative F^2^. The threshold expression of
F^2^ > 2sigma(F^2^) is used only for calculating R-factors(gt) etc. and is
not relevant to the choice of reflections for refinement.  R-factors based
on F^2^ are statistically about twice as large as those based on F, and R-
factors based on ALL data will be even larger. H-atoms attached to carbon
were placed in calculated positions (C---H = 0.93 - 0.96 \%A) and were
included as riding contributions with isotropic displacement parameters
1.2 - 1.5 times those of the attached atoms. Those attached to nitrogen
were placed in locations derived from a difference map and refined with
a DFIX 0.89 0.01 instruction.
;
_reflns_number_total     8798
_reflns_number_gt     5925
_reflns_threshold_expression     'I > 2\s(I)'
_refine_ls_structure_factor_coef     Fsqd
_refine_ls_matrix_type     full
_refine_ls_R_factor_all     0.0905
_refine_ls_R_factor_gt     0.0604
_refine_ls_wR_factor_gt     0.1489
_refine_ls_wR_factor_ref     0.1734
_refine_ls_goodness_of_fit_ref     1.056
_refine_ls_restrained_S_all     1.056
_refine_ls_number_reflns     8798
_refine_ls_number_parameters     478
_refine_ls_number_restraints     4
_refine_ls_hydrogen_treatment     mixed
_refine_ls_weighting_scheme     calc
_refine_ls_weighting_details
              'w=1/[\s^2^(Fo^2^)+(0.0627P)^2^+0.7615P] where P=(Fo^2^+2Fc^2^)/3'
_atom_sites_solution_hydrogens     mixed
_atom_sites_solution_primary     direct
_atom_sites_solution_secondary     difmap
_refine_ls_shift/su_max     0.001
_refine_ls_shift/su_mean     0.000
_refine_diff_density_max     0.245
_refine_diff_density_min     -0.256
_refine_ls_extinction_method     none
_refine_ls_extinction_coef     .
loop_
    _atom_type_symbol
    _atom_type_description
    _atom_type_scat_dispersion_real
    _atom_type_scat_dispersion_imag
    _atom_type_scat_source
    'C' 'C' 0.0033 0.0016
                         'International Tables Vol C Tables 4.2.6.8 and 6.1.1.4'
    'H' 'H' 0.0000 0.0000
                         'International Tables Vol C Tables 4.2.6.8 and 6.1.1.4'
    'N' 'N' 0.0061 0.0033
                         'International Tables Vol C Tables 4.2.6.8 and 6.1.1.4'
    'O' 'O' 0.0106 0.0060
                         'International Tables Vol C Tables 4.2.6.8 and 6.1.1.4'
_computing_data_collection
;
CrysAlisPro 1.171.42.90a (Rigaku OD, 2023)
;
_computing_cell_refinement
;
CrysAlisPro 1.171.42.90a (Rigaku OD, 2023)
;
_computing_data_reduction
;
CrysAlisPro 1.171.42.90a (Rigaku OD, 2023)
;
_computing_structure_solution
;
SHELXS (Sheldrick, 2008)
;
_computing_structure_refinement
;
<i>SHELXL2019/1</i> (Sheldrick, 2015)
;
_computing_molecular_graphics
;
DIAMOND (Brandenburg & Putz, 2012)
;
_computing_publication_material
;
<i>SHELXTL</i> (Sheldrick, 2008)
;
loop_
    _atom_site_type_symbol
    _atom_site_label
    _atom_site_fract_x
    _atom_site_fract_y
    _atom_site_fract_z
    _atom_site_U_iso_or_equiv
    _atom_site_adp_type
    _atom_site_calc_flag
    _atom_site_occupancy
    _atom_site_disorder_assembly
    _atom_site_disorder_group
    O O1 0.4540(2) 0.85849(14) 0.66174(9) 0.0675(5) Uani d 1 . .
    N N1 0.42499(19) 0.66472(16) 0.72534(9) 0.0465(4) Uani d 1 . .
    N N2 0.61495(18) 0.56641(15) 0.66433(9) 0.0411(4) Uani d 1 . .
    H H2 0.6793(19) 0.5062(15) 0.6559(12) 0.049 Uiso d 1 . .
    N N3 0.4718(2) 0.45755(16) 0.76305(10) 0.0469(4) Uani d 1 . .
    H H3 0.3854(16) 0.456(2) 0.7917(11) 0.056 Uiso d 1 . .
    N N4 0.5561(2) 0.35323(16) 0.75034(10) 0.0478(4) Uani d 1 . .
    C C1 0.6314(2) 0.69382(17) 0.63182(10) 0.0397(4) Uani d 1 . .
    C C2 0.4921(2) 0.75106(19) 0.67378(11) 0.0462(5) Uani d 1 . .
    C C3 0.5036(2) 0.56028(18) 0.71804(10) 0.0398(4) Uani d 1 . .
    C C4 0.7762(3) 0.73867(19) 0.65145(12) 0.0488(5) Uani d 1 . .
    C C5 0.9076(3) 0.7131(3) 0.61045(16) 0.0682(7) Uani d 1 . .
    H H5 0.906542 0.675321 0.569137 0.082 Uiso calc 1 . .
    C C6 1.0413(3) 0.7436(3) 0.6305(2) 0.0881(9) Uani d 1 . .
    H H6 1.129203 0.725437 0.602582 0.106 Uiso calc 1 . .
    C C7 1.0457(4) 0.7991(3) 0.6900(2) 0.0957(11) Uani d 1 . .
    H H7 1.135971 0.819784 0.702671 0.115 Uiso calc 1 . .
    C C8 0.9177(5) 0.8247(4) 0.7313(2) 0.1030(12) Uani d 1 . .
    H H8 0.920500 0.862436 0.772534 0.124 Uiso calc 1 . .
    C C9 0.7818(4) 0.7945(3) 0.71222(16) 0.0811(9) Uani d 1 . .
    H H9 0.694603 0.812384 0.740762 0.097 Uiso calc 1 . .
    C C10 0.6214(2) 0.71560(17) 0.54934(10) 0.0380(4) Uani d 1 . .
    C C11 0.6219(2) 0.6203(2) 0.50932(12) 0.0506(5) Uani d 1 . .
    H H11 0.627681 0.540257 0.532685 0.061 Uiso calc 1 . .
    C C12 0.6138(3) 0.6433(2) 0.43450(13) 0.0607(6) Uani d 1 . .
    H H12 0.614192 0.578411 0.408025 0.073 Uiso calc 1 . .
    C C13 0.6051(3) 0.7606(3) 0.39926(13) 0.0611(6) Uani d 1 . .
    H H13 0.599157 0.775363 0.349097 0.073 Uiso calc 1 . .
    C C14 0.6053(3) 0.8571(2) 0.43840(12) 0.0562(6) Uani d 1 . .
    H H14 0.599980 0.937006 0.414666 0.067 Uiso calc 1 . .
    C C15 0.6134(2) 0.83423(19) 0.51344(11) 0.0465(5) Uani d 1 . .
    H H15 0.613508 0.899166 0.539801 0.056 Uiso calc 1 . .
    C C16 0.5405(2) 0.2595(2) 0.79895(12) 0.0510(5) Uani d 1 . .
    C C17 0.4406(3) 0.2507(3) 0.86839(15) 0.0779(8) Uani d 1 . .
    H H17A 0.407122 0.331127 0.877644 0.117 Uiso calc 1 . .
    H H17B 0.493145 0.211415 0.907886 0.117 Uiso calc 1 . .
    H H17C 0.356955 0.203918 0.864611 0.117 Uiso calc 1 . .
    C C18 0.6338(3) 0.1493(2) 0.78539(18) 0.0827(9) Uani d 1 . .
    H H18A 0.695260 0.166401 0.739721 0.124 Uiso calc 1 . .
    H H18B 0.571276 0.083205 0.783368 0.124 Uiso calc 1 . .
    H H18C 0.694989 0.127075 0.824303 0.124 Uiso calc 1 . .
    O O2 0.21476(15) 0.77014(13) 1.04962(7) 0.0442(3) Uani d 1 . .
    N N5 0.26143(17) 0.66567(14) 0.88060(8) 0.0372(4) Uani d 1 . .
    H H5A 0.287(2) 0.6600(19) 0.8338(6) 0.045 Uiso d 1 . .
    N N6 0.12404(16) 0.62615(14) 0.99037(8) 0.0363(3) Uani d 1 . .
    N N7 0.09055(18) 0.51005(15) 0.89877(9) 0.0407(4) Uani d 1 . .
    H H7A 0.0235(19) 0.4673(17) 0.9278(10) 0.049 Uiso d 1 . .
    N N8 0.14707(18) 0.48358(15) 0.82887(9) 0.0425(4) Uani d 1 . .
    C C19 0.29550(19) 0.76453(16) 0.91936(10) 0.0331(4) Uani d 1 . .
    C C20 0.20791(19) 0.72256(16) 0.99519(10) 0.0339(4) Uani d 1 . .
    C C21 0.15679(19) 0.59687(16) 0.92148(10) 0.0341(4) Uani d 1 . .
    C C22 0.46015(19) 0.76775(17) 0.92707(10) 0.0371(4) Uani d 1 . .
    C C23 0.5478(3) 0.6618(2) 0.93107(14) 0.0580(6) Uani d 1 . .
    H H23 0.507930 0.588406 0.926311 0.070 Uiso calc 1 . .
    C C24 0.6963(3) 0.6652(3) 0.94226(17) 0.0785(8) Uani d 1 . .
    H H24 0.754584 0.593397 0.945580 0.094 Uiso calc 1 . .
    C C25 0.7571(3) 0.7722(3) 0.94840(16) 0.0776(8) Uani d 1 . .
    H H25 0.856651 0.773605 0.955071 0.093 Uiso calc 1 . .
    C C26 0.6713(3) 0.8777(3) 0.94471(15) 0.0662(7) Uani d 1 . .
    H H26 0.712254 0.950893 0.949051 0.079 Uiso calc 1 . .
    C C27 0.5226(2) 0.8752(2) 0.93446(12) 0.0485(5) Uani d 1 . .
    H H27 0.464490 0.947033 0.932560 0.058 Uiso calc 1 . .
    C C28 0.23073(19) 0.88526(16) 0.88283(10) 0.0339(4) Uani d 1 . .
    C C29 0.2820(2) 0.92591(19) 0.81048(11) 0.0469(5) Uani d 1 . .
    H H29 0.358759 0.882577 0.786944 0.056 Uiso calc 1 . .
    C C30 0.2207(3) 1.0296(2) 0.77290(12) 0.0588(6) Uani d 1 . .
    H H30 0.255268 1.055053 0.724188 0.071 Uiso calc 1 . .
    C C31 0.1088(3) 1.0953(2) 0.80731(14) 0.0661(7) Uani d 1 . .
    H H31 0.067378 1.165228 0.782081 0.079 Uiso calc 1 . .
    C C32 0.0588(3) 1.0575(2) 0.87866(15) 0.0724(8) Uani d 1 . .
    H H32 -0.016620 1.102227 0.902139 0.087 Uiso calc 1 . .
    C C33 0.1191(3) 0.9530(2) 0.91657(12) 0.0546(6) Uani d 1 . .
    H H33 0.083983 0.928430 0.965298 0.066 Uiso calc 1 . .
    C C34 0.0538(2) 0.45658(18) 0.78857(11) 0.0445(5) Uani d 1 . .
    C C35 -0.1081(3) 0.4505(3) 0.80821(15) 0.0783(9) Uani d 1 . .
    H H35A -0.128615 0.390377 0.850583 0.117 Uiso calc 1 . .
    H H35B -0.152954 0.428402 0.768062 0.117 Uiso calc 1 . .
    H H35C -0.147910 0.528695 0.818739 0.117 Uiso calc 1 . .
    C C36 0.1165(3) 0.4298(3) 0.71405(13) 0.0670(7) Uani d 1 . .
    H H36A 0.212839 0.463130 0.701708 0.101 Uiso calc 1 . .
    H H36B 0.052354 0.466012 0.678608 0.101 Uiso calc 1 . .
    H H36C 0.124278 0.343097 0.714155 0.101 Uiso calc 1 . .
    O O3 0.8365(2) 0.38834(19) 0.60869(13) 0.0860(6) Uani d 1 . .
    N N9 0.8657(2) 0.1959(2) 0.58003(14) 0.0711(6) Uani d 1 . .
    C C37 0.7936(3) 0.3009(3) 0.5857(2) 0.0901(10) Uani d 1 . .
    H H37 0.699437 0.309115 0.570370 0.108 Uiso calc 1 . .
    C C38 1.0119(4) 0.1762(4) 0.5999(3) 0.1186(14) Uani d 1 . .
    H H38A 1.055939 0.253320 0.598302 0.178 Uiso calc 1 . .
    H H38B 1.069647 0.129660 0.566351 0.178 Uiso calc 1 . .
    H H38C 1.008844 0.132129 0.648607 0.178 Uiso calc 1 . .
    C C39 0.8031(4) 0.0955(4) 0.5538(3) 0.1303(17) Uani d 1 . .
    H H39A 0.708134 0.121004 0.537930 0.195 Uiso calc 1 . .
    H H39B 0.791672 0.027932 0.592575 0.195 Uiso calc 1 . .
    H H39C 0.867916 0.071124 0.513504 0.195 Uiso calc 1 . .
loop_
    _atom_site_aniso_label
    _atom_site_aniso_U_11
    _atom_site_aniso_U_22
    _atom_site_aniso_U_33
    _atom_site_aniso_U_12
    _atom_site_aniso_U_13
    _atom_site_aniso_U_23
    O1 0.0965(13) 0.0415(9) 0.0531(10) 0.0172(8) 0.0198(9) 0.0007(7)
    N1 0.0549(10) 0.0415(9) 0.0389(9) 0.0023(8) 0.0067(7) -0.0027(7)
    N2 0.0468(9) 0.0325(8) 0.0405(9) 0.0011(7) 0.0039(7) -0.0017(7)
    N3 0.0513(10) 0.0402(9) 0.0446(10) -0.0041(8) 0.0049(8) 0.0016(8)
    N4 0.0541(10) 0.0386(9) 0.0477(10) -0.0015(8) -0.0022(8) 0.0004(8)
    C1 0.0489(11) 0.0315(9) 0.0362(10) -0.0007(8) 0.0014(8) -0.0024(8)
    C2 0.0614(13) 0.0390(11) 0.0351(10) 0.0046(9) 0.0021(9) -0.0030(8)
    C3 0.0461(10) 0.0384(10) 0.0340(10) -0.0040(8) -0.0017(8) -0.0036(8)
    C4 0.0633(13) 0.0392(11) 0.0430(11) -0.0093(10) -0.0085(10) 0.0012(9)
    C5 0.0558(14) 0.0803(19) 0.0709(17) -0.0026(13) -0.0116(12) -0.0151(14)
    C6 0.0593(16) 0.100(2) 0.107(3) -0.0079(16) -0.0208(16) -0.012(2)
    C7 0.090(2) 0.093(2) 0.111(3) -0.0244(19) -0.043(2) -0.006(2)
    C8 0.127(3) 0.114(3) 0.083(2) -0.041(2) -0.031(2) -0.033(2)
    C9 0.096(2) 0.092(2) 0.0634(17) -0.0286(17) -0.0041(15) -0.0300(16)
    C10 0.0372(9) 0.0397(10) 0.0354(10) -0.0025(8) 0.0019(7) -0.0042(8)
    C11 0.0645(13) 0.0444(12) 0.0421(12) -0.0096(10) 0.0032(10) -0.0080(9)
    C12 0.0746(16) 0.0660(16) 0.0440(13) -0.0189(13) 0.0017(11) -0.0169(11)
    C13 0.0631(14) 0.0823(18) 0.0360(11) -0.0107(13) -0.0031(10) -0.0014(12)
    C14 0.0598(13) 0.0575(14) 0.0449(12) 0.0012(11) -0.0002(10) 0.0081(10)
    C15 0.0531(12) 0.0423(11) 0.0411(11) 0.0008(9) 0.0006(9) -0.0017(9)
    C16 0.0575(13) 0.0441(12) 0.0497(12) -0.0074(10) -0.0101(10) 0.0039(10)
    C17 0.094(2) 0.0692(17) 0.0593(16) -0.0055(15) 0.0030(14) 0.0202(13)
    C18 0.086(2) 0.0507(15) 0.101(2) 0.0086(14) -0.0019(17) 0.0114(15)
    O2 0.0528(8) 0.0464(8) 0.0347(7) -0.0030(6) -0.0003(6) -0.0128(6)
    N5 0.0445(8) 0.0362(8) 0.0302(8) -0.0080(7) 0.0060(6) -0.0086(6)
    N6 0.0378(8) 0.0383(8) 0.0322(8) -0.0036(7) 0.0021(6) -0.0066(6)
    N7 0.0423(9) 0.0440(9) 0.0355(9) -0.0119(7) 0.0054(7) -0.0087(7)
    N8 0.0467(9) 0.0449(9) 0.0367(9) -0.0078(7) 0.0021(7) -0.0117(7)
    C19 0.0360(9) 0.0307(9) 0.0319(9) -0.0022(7) 0.0021(7) -0.0070(7)
    C20 0.0337(9) 0.0340(9) 0.0324(9) 0.0016(7) 0.0002(7) -0.0041(7)
    C21 0.0342(9) 0.0330(9) 0.0339(9) -0.0015(7) 0.0006(7) -0.0038(7)
    C22 0.0352(9) 0.0400(10) 0.0338(9) 0.0012(8) 0.0023(7) -0.0034(8)
    C23 0.0529(13) 0.0516(13) 0.0699(16) 0.0120(10) -0.0079(11) -0.0150(11)
    C24 0.0541(15) 0.091(2) 0.090(2) 0.0319(15) -0.0153(14) -0.0199(17)
    C25 0.0393(12) 0.114(3) 0.0791(19) 0.0008(15) -0.0093(12) -0.0117(17)
    C26 0.0502(13) 0.0738(17) 0.0745(17) -0.0187(13) -0.0153(12) 0.0024(14)
    C27 0.0430(11) 0.0463(12) 0.0555(13) -0.0048(9) -0.0081(9) -0.0015(10)
    C28 0.0356(9) 0.0326(9) 0.0339(9) -0.0026(7) -0.0034(7) -0.0059(7)
    C29 0.0561(12) 0.0448(11) 0.0366(10) 0.0000(9) 0.0050(9) -0.0040(9)
    C30 0.0777(16) 0.0527(13) 0.0404(12) -0.0002(12) -0.0008(11) 0.0055(10)
    C31 0.0842(17) 0.0509(14) 0.0583(15) 0.0172(13) -0.0134(13) 0.0054(11)
    C32 0.0826(18) 0.0637(16) 0.0621(16) 0.0332(14) 0.0042(13) -0.0036(13)
    C33 0.0609(13) 0.0544(13) 0.0414(11) 0.0184(11) 0.0061(10) -0.0009(10)
    C34 0.0571(12) 0.0388(10) 0.0374(10) -0.0061(9) -0.0070(9) -0.0019(8)
    C35 0.0567(14) 0.124(3) 0.0563(15) -0.0181(16) -0.0146(12) -0.0090(16)
    C36 0.0878(18) 0.0712(17) 0.0458(13) -0.0145(14) -0.0067(12) -0.0169(12)
    O3 0.0787(13) 0.0637(12) 0.1172(18) 0.0015(10) 0.0023(12) -0.0301(12)
    N9 0.0510(11) 0.0618(13) 0.1043(18) 0.0014(10) -0.0067(11) -0.0275(12)
    C37 0.0521(15) 0.072(2) 0.148(3) 0.0021(14) -0.0073(17) -0.026(2)
    C38 0.088(2) 0.118(3) 0.166(4) 0.030(2) -0.053(2) -0.055(3)
    C39 0.101(3) 0.082(3) 0.223(5) -0.013(2) -0.034(3) -0.054(3)
_geom_special_details
;
 All esds (except the esd in the dihedral angle between two l.s. planes)
 are estimated using the full covariance matrix.  The cell esds are taken
 into account individually in the estimation of esds in distances, angles
 and torsion angles; correlations between esds in cell parameters are only
 used when they are defined by crystal symmetry.  An approximate (isotropic)
 treatment of cell esds is used for estimating esds involving l.s. planes.
;
loop_
    _geom_bond_atom_site_label_1
    _geom_bond_atom_site_label_2
    _geom_bond_site_symmetry_2
    _geom_bond_distance
    _geom_bond_publ_flag
    O1 C2 . 1.218(2) ?
    N1 C3 . 1.343(3) ?
    N1 C2 . 1.364(3) ?
    N2 C3 . 1.333(2) ?
    N2 C1 . 1.460(2) ?
    N2 H2 . 0.883(9) ?
    N3 C3 . 1.333(2) ?
    N3 N4 . 1.388(2) ?
    N3 H3 . 0.895(10) ?
    N4 C16 . 1.274(3) ?
    C1 C10 . 1.529(3) ?
    C1 C4 . 1.535(3) ?
    C1 C2 . 1.564(3) ?
    C4 C9 . 1.375(3) ?
    C4 C5 . 1.380(3) ?
    C5 C6 . 1.387(4) ?
    C5 H5 . 0.9300 ?
    C6 C7 . 1.350(5) ?
    C6 H6 . 0.9300 ?
    C7 C8 . 1.359(5) ?
    C7 H7 . 0.9300 ?
    C8 C9 . 1.398(4) ?
    C8 H8 . 0.9300 ?
    C9 H9 . 0.9300 ?
    C10 C11 . 1.380(3) ?
    C10 C15 . 1.386(3) ?
    C11 C12 . 1.386(3) ?
    C11 H11 . 0.9300 ?
    C12 C13 . 1.370(4) ?
    C12 H12 . 0.9300 ?
    C13 C14 . 1.382(4) ?
    C13 H13 . 0.9300 ?
    C14 C15 . 1.391(3) ?
    C14 H14 . 0.9300 ?
    C15 H15 . 0.9300 ?
    C16 C17 . 1.483(3) ?
    C16 C18 . 1.485(3) ?
    C17 H17A . 0.9600 ?
    C17 H17B . 0.9600 ?
    C17 H17C . 0.9600 ?
    C18 H18A . 0.9600 ?
    C18 H18B . 0.9600 ?
    C18 H18C . 0.9600 ?
    O2 C20 . 1.219(2) ?
    N5 C21 . 1.343(2) ?
    N5 C19 . 1.465(2) ?
    N5 H5A . 0.884(9) ?
    N6 C21 . 1.364(2) ?
    N6 C20 . 1.367(2) ?
    N7 C21 . 1.310(2) ?
    N7 N8 . 1.407(2) ?
    N7 H7A . 0.875(9) ?
    N8 C34 . 1.272(3) ?
    C19 C22 . 1.525(2) ?
    C19 C28 . 1.529(2) ?
    C19 C20 . 1.555(2) ?
    C22 C27 . 1.381(3) ?
    C22 C23 . 1.381(3) ?
    C23 C24 . 1.395(4) ?
    C23 H23 . 0.9300 ?
    C24 C25 . 1.363(4) ?
    C24 H24 . 0.9300 ?
    C25 C26 . 1.368(4) ?
    C25 H25 . 0.9300 ?
    C26 C27 . 1.391(3) ?
    C26 H26 . 0.9300 ?
    C27 H27 . 0.9300 ?
    C28 C33 . 1.377(3) ?
    C28 C29 . 1.387(3) ?
    C29 C30 . 1.379(3) ?
    C29 H29 . 0.9300 ?
    C30 C31 . 1.371(3) ?
    C30 H30 . 0.9300 ?
    C31 C32 . 1.362(4) ?
    C31 H31 . 0.9300 ?
    C32 C33 . 1.384(3) ?
    C32 H32 . 0.9300 ?
    C33 H33 . 0.9300 ?
    C34 C35 . 1.478(3) ?
    C34 C36 . 1.501(3) ?
    C35 H35A . 0.9600 ?
    C35 H35B . 0.9600 ?
    C35 H35C . 0.9600 ?
    C36 H36A . 0.9600 ?
    C36 H36B . 0.9600 ?
    C36 H36C . 0.9600 ?
    O3 C37 . 1.217(4) ?
    N9 C37 . 1.316(4) ?
    N9 C38 . 1.419(4) ?
    N9 C39 . 1.450(4) ?
    C37 H37 . 0.9300 ?
    C38 H38A . 0.9600 ?
    C38 H38B . 0.9600 ?
    C38 H38C . 0.9600 ?
    C39 H39A . 0.9600 ?
    C39 H39B . 0.9600 ?
    C39 H39C . 0.9600 ?
loop_
    _geom_angle_atom_site_label_1
    _geom_angle_atom_site_label_2
    _geom_angle_atom_site_label_3
    _geom_angle_site_symmetry_1
    _geom_angle_site_symmetry_3
    _geom_angle
    _geom_angle_publ_flag
    C3 N1 C2 . . 105.43(16) ?
    C3 N2 C1 . . 108.70(15) ?
    C3 N2 H2 . . 125.3(15) ?
    C1 N2 H2 . . 124.9(15) ?
    C3 N3 N4 . . 117.29(16) ?
    C3 N3 H3 . . 117.7(15) ?
    N4 N3 H3 . . 123.2(15) ?
    C16 N4 N3 . . 117.31(18) ?
    N2 C1 C10 . . 113.29(16) ?
    N2 C1 C4 . . 109.06(16) ?
    C10 C1 C4 . . 112.25(15) ?
    N2 C1 C2 . . 98.90(14) ?
    C10 C1 C2 . . 110.66(16) ?
    C4 C1 C2 . . 112.00(17) ?
    O1 C2 N1 . . 126.40(19) ?
    O1 C2 C1 . . 123.29(18) ?
    N1 C2 C1 . . 110.28(16) ?
    N3 C3 N2 . . 122.63(18) ?
    N3 C3 N1 . . 121.15(17) ?
    N2 C3 N1 . . 116.21(17) ?
    C9 C4 C5 . . 118.3(2) ?
    C9 C4 C1 . . 122.4(2) ?
    C5 C4 C1 . . 119.1(2) ?
    C4 C5 C6 . . 120.4(3) ?
    C4 C5 H5 . . 119.8 ?
    C6 C5 H5 . . 119.8 ?
    C7 C6 C5 . . 120.9(3) ?
    C7 C6 H6 . . 119.5 ?
    C5 C6 H6 . . 119.5 ?
    C6 C7 C8 . . 119.7(3) ?
    C6 C7 H7 . . 120.2 ?
    C8 C7 H7 . . 120.2 ?
    C7 C8 C9 . . 120.3(3) ?
    C7 C8 H8 . . 119.8 ?
    C9 C8 H8 . . 119.8 ?
    C4 C9 C8 . . 120.4(3) ?
    C4 C9 H9 . . 119.8 ?
    C8 C9 H9 . . 119.8 ?
    C11 C10 C15 . . 118.91(19) ?
    C11 C10 C1 . . 121.87(17) ?
    C15 C10 C1 . . 119.22(17) ?
    C10 C11 C12 . . 120.4(2) ?
    C10 C11 H11 . . 119.8 ?
    C12 C11 H11 . . 119.8 ?
    C13 C12 C11 . . 120.5(2) ?
    C13 C12 H12 . . 119.7 ?
    C11 C12 H12 . . 119.7 ?
    C12 C13 C14 . . 119.9(2) ?
    C12 C13 H13 . . 120.1 ?
    C14 C13 H13 . . 120.1 ?
    C13 C14 C15 . . 119.7(2) ?
    C13 C14 H14 . . 120.2 ?
    C15 C14 H14 . . 120.2 ?
    C10 C15 C14 . . 120.6(2) ?
    C10 C15 H15 . . 119.7 ?
    C14 C15 H15 . . 119.7 ?
    N4 C16 C17 . . 126.3(2) ?
    N4 C16 C18 . . 116.8(2) ?
    C17 C16 C18 . . 116.9(2) ?
    C16 C17 H17A . . 109.5 ?
    C16 C17 H17B . . 109.5 ?
    H17A C17 H17B . . 109.5 ?
    C16 C17 H17C . . 109.5 ?
    H17A C17 H17C . . 109.5 ?
    H17B C17 H17C . . 109.5 ?
    C16 C18 H18A . . 109.5 ?
    C16 C18 H18B . . 109.5 ?
    H18A C18 H18B . . 109.5 ?
    C16 C18 H18C . . 109.5 ?
    H18A C18 H18C . . 109.5 ?
    H18B C18 H18C . . 109.5 ?
    C21 N5 C19 . . 109.78(14) ?
    C21 N5 H5A . . 122.1(14) ?
    C19 N5 H5A . . 126.6(14) ?
    C21 N6 C20 . . 107.25(14) ?
    C21 N7 N8 . . 114.93(15) ?
    C21 N7 H7A . . 120.9(15) ?
    N8 N7 H7A . . 123.8(15) ?
    C34 N8 N7 . . 116.78(16) ?
    N5 C19 C22 . . 112.61(14) ?
    N5 C19 C28 . . 109.33(14) ?
    C22 C19 C28 . . 113.47(14) ?
    N5 C19 C20 . . 99.29(13) ?
    C22 C19 C20 . . 110.11(14) ?
    C28 C19 C20 . . 111.17(14) ?
    O2 C20 N6 . . 126.44(16) ?
    O2 C20 C19 . . 124.10(16) ?
    N6 C20 C19 . . 109.45(15) ?
    N7 C21 N5 . . 124.50(17) ?
    N7 C21 N6 . . 122.16(16) ?
    N5 C21 N6 . . 113.33(16) ?
    C27 C22 C23 . . 118.64(19) ?
    C27 C22 C19 . . 120.69(17) ?
    C23 C22 C19 . . 120.56(18) ?
    C22 C23 C24 . . 119.9(2) ?
    C22 C23 H23 . . 120.1 ?
    C24 C23 H23 . . 120.1 ?
    C25 C24 C23 . . 120.8(2) ?
    C25 C24 H24 . . 119.6 ?
    C23 C24 H24 . . 119.6 ?
    C24 C25 C26 . . 119.8(2) ?
    C24 C25 H25 . . 120.1 ?
    C26 C25 H25 . . 120.1 ?
    C25 C26 C27 . . 119.9(3) ?
    C25 C26 H26 . . 120.1 ?
    C27 C26 H26 . . 120.1 ?
    C22 C27 C26 . . 120.9(2) ?
    C22 C27 H27 . . 119.5 ?
    C26 C27 H27 . . 119.5 ?
    C33 C28 C29 . . 118.04(18) ?
    C33 C28 C19 . . 123.66(17) ?
    C29 C28 C19 . . 118.23(16) ?
    C30 C29 C28 . . 121.00(19) ?
    C30 C29 H29 . . 119.5 ?
    C28 C29 H29 . . 119.5 ?
    C31 C30 C29 . . 120.0(2) ?
    C31 C30 H30 . . 120.0 ?
    C29 C30 H30 . . 120.0 ?
    C32 C31 C30 . . 119.6(2) ?
    C32 C31 H31 . . 120.2 ?
    C30 C31 H31 . . 120.2 ?
    C31 C32 C33 . . 120.6(2) ?
    C31 C32 H32 . . 119.7 ?
    C33 C32 H32 . . 119.7 ?
    C28 C33 C32 . . 120.6(2) ?
    C28 C33 H33 . . 119.7 ?
    C32 C33 H33 . . 119.7 ?
    N8 C34 C35 . . 126.2(2) ?
    N8 C34 C36 . . 115.8(2) ?
    C35 C34 C36 . . 118.0(2) ?
    C34 C35 H35A . . 109.5 ?
    C34 C35 H35B . . 109.5 ?
    H35A C35 H35B . . 109.5 ?
    C34 C35 H35C . . 109.5 ?
    H35A C35 H35C . . 109.5 ?
    H35B C35 H35C . . 109.5 ?
    C34 C36 H36A . . 109.5 ?
    C34 C36 H36B . . 109.5 ?
    H36A C36 H36B . . 109.5 ?
    C34 C36 H36C . . 109.5 ?
    H36A C36 H36C . . 109.5 ?
    H36B C36 H36C . . 109.5 ?
    C37 N9 C38 . . 120.4(3) ?
    C37 N9 C39 . . 123.1(3) ?
    C38 N9 C39 . . 116.5(3) ?
    O3 C37 N9 . . 127.3(3) ?
    O3 C37 H37 . . 116.4 ?
    N9 C37 H37 . . 116.4 ?
    N9 C38 H38A . . 109.5 ?
    N9 C38 H38B . . 109.5 ?
    H38A C38 H38B . . 109.5 ?
    N9 C38 H38C . . 109.5 ?
    H38A C38 H38C . . 109.5 ?
    H38B C38 H38C . . 109.5 ?
    N9 C39 H39A . . 109.5 ?
    N9 C39 H39B . . 109.5 ?
    H39A C39 H39B . . 109.5 ?
    N9 C39 H39C . . 109.5 ?
    H39A C39 H39C . . 109.5 ?
    H39B C39 H39C . . 109.5 ?
loop_
    _geom_torsion_atom_site_label_1
    _geom_torsion_atom_site_label_2
    _geom_torsion_atom_site_label_3
    _geom_torsion_atom_site_label_4
    _geom_torsion_site_symmetry_1
    _geom_torsion_site_symmetry_2
    _geom_torsion_site_symmetry_3
    _geom_torsion_site_symmetry_4
    _geom_torsion
    _geom_torsion_publ_flag
    C3 N3 N4 C16 . . . . 170.2(2) ?
    C3 N2 C1 C10 . . . . -123.75(18) ?
    C3 N2 C1 C4 . . . . 110.46(18) ?
    C3 N2 C1 C2 . . . . -6.6(2) ?
    C3 N1 C2 O1 . . . . 179.2(2) ?
    C3 N1 C2 C1 . . . . -2.3(2) ?
    N2 C1 C2 O1 . . . . -176.0(2) ?
    C10 C1 C2 O1 . . . . -56.9(3) ?
    C4 C1 C2 O1 . . . . 69.2(3) ?
    N2 C1 C2 N1 . . . . 5.5(2) ?
    C10 C1 C2 N1 . . . . 124.59(18) ?
    C4 C1 C2 N1 . . . . -109.3(2) ?
    N4 N3 C3 N2 . . . . -2.6(3) ?
    N4 N3 C3 N1 . . . . 178.35(18) ?
    C1 N2 C3 N3 . . . . -172.76(19) ?
    C1 N2 C3 N1 . . . . 6.4(2) ?
    C2 N1 C3 N3 . . . . 176.68(19) ?
    C2 N1 C3 N2 . . . . -2.4(2) ?
    N2 C1 C4 C9 . . . . -92.1(3) ?
    C10 C1 C4 C9 . . . . 141.5(2) ?
    C2 C1 C4 C9 . . . . 16.4(3) ?
    N2 C1 C4 C5 . . . . 82.3(2) ?
    C10 C1 C4 C5 . . . . -44.1(3) ?
    C2 C1 C4 C5 . . . . -169.3(2) ?
    C9 C4 C5 C6 . . . . 0.0(4) ?
    C1 C4 C5 C6 . . . . -174.6(2) ?
    C4 C5 C6 C7 . . . . -0.4(5) ?
    C5 C6 C7 C8 . . . . 0.6(6) ?
    C6 C7 C8 C9 . . . . -0.4(6) ?
    C5 C4 C9 C8 . . . . 0.2(4) ?
    C1 C4 C9 C8 . . . . 174.6(3) ?
    C7 C8 C9 C4 . . . . 0.0(5) ?
    N2 C1 C10 C11 . . . . -10.2(3) ?
    C4 C1 C10 C11 . . . . 113.9(2) ?
    C2 C1 C10 C11 . . . . -120.2(2) ?
    N2 C1 C10 C15 . . . . 170.62(17) ?
    C4 C1 C10 C15 . . . . -65.3(2) ?
    C2 C1 C10 C15 . . . . 60.6(2) ?
    C15 C10 C11 C12 . . . . -0.3(3) ?
    C1 C10 C11 C12 . . . . -179.5(2) ?
    C10 C11 C12 C13 . . . . 0.0(4) ?
    C11 C12 C13 C14 . . . . 0.4(4) ?
    C12 C13 C14 C15 . . . . -0.4(4) ?
    C11 C10 C15 C14 . . . . 0.3(3) ?
    C1 C10 C15 C14 . . . . 179.52(19) ?
    C13 C14 C15 C10 . . . . 0.0(3) ?
    N3 N4 C16 C17 . . . . -0.1(4) ?
    N3 N4 C16 C18 . . . . -178.8(2) ?
    C21 N7 N8 C34 . . . . -143.08(19) ?
    C21 N5 C19 C22 . . . . 125.71(16) ?
    C21 N5 C19 C28 . . . . -107.19(17) ?
    C21 N5 C19 C20 . . . . 9.25(18) ?
    C21 N6 C20 O2 . . . . -175.91(18) ?
    C21 N6 C20 C19 . . . . 4.26(19) ?
    N5 C19 C20 O2 . . . . 172.00(17) ?
    C22 C19 C20 O2 . . . . 53.7(2) ?
    C28 C19 C20 O2 . . . . -73.0(2) ?
    N5 C19 C20 N6 . . . . -8.17(18) ?
    C22 C19 C20 N6 . . . . -126.51(16) ?
    C28 C19 C20 N6 . . . . 106.86(17) ?
    N8 N7 C21 N5 . . . . 6.1(3) ?
    N8 N7 C21 N6 . . . . -174.16(16) ?
    C19 N5 C21 N7 . . . . 171.89(17) ?
    C19 N5 C21 N6 . . . . -7.9(2) ?
    C20 N6 C21 N7 . . . . -177.72(17) ?
    C20 N6 C21 N5 . . . . 2.0(2) ?
    N5 C19 C22 C27 . . . . 154.22(18) ?
    C28 C19 C22 C27 . . . . 29.4(2) ?
    C20 C19 C22 C27 . . . . -96.0(2) ?
    N5 C19 C22 C23 . . . . -29.6(2) ?
    C28 C19 C22 C23 . . . . -154.43(18) ?
    C20 C19 C22 C23 . . . . 80.2(2) ?
    C27 C22 C23 C24 . . . . -0.1(3) ?
    C19 C22 C23 C24 . . . . -176.4(2) ?
    C22 C23 C24 C25 . . . . -0.9(4) ?
    C23 C24 C25 C26 . . . . 1.0(5) ?
    C24 C25 C26 C27 . . . . -0.2(4) ?
    C23 C22 C27 C26 . . . . 0.9(3) ?
    C19 C22 C27 C26 . . . . 177.2(2) ?
    C25 C26 C27 C22 . . . . -0.7(4) ?
    N5 C19 C28 C33 . . . . 114.8(2) ?
    C22 C19 C28 C33 . . . . -118.6(2) ?
    C20 C19 C28 C33 . . . . 6.2(3) ?
    N5 C19 C28 C29 . . . . -61.9(2) ?
    C22 C19 C28 C29 . . . . 64.7(2) ?
    C20 C19 C28 C29 . . . . -170.54(17) ?
    C33 C28 C29 C30 . . . . -1.4(3) ?
    C19 C28 C29 C30 . . . . 175.4(2) ?
    C28 C29 C30 C31 . . . . 0.9(4) ?
    C29 C30 C31 C32 . . . . 0.0(4) ?
    C30 C31 C32 C33 . . . . -0.4(5) ?
    C29 C28 C33 C32 . . . . 1.0(4) ?
    C19 C28 C33 C32 . . . . -175.7(2) ?
    C31 C32 C33 C28 . . . . -0.1(4) ?
    N7 N8 C34 C35 . . . . 0.0(3) ?
    N7 N8 C34 C36 . . . . 179.48(18) ?
    C38 N9 C37 O3 . . . . -1.9(6) ?
    C39 N9 C37 O3 . . . . 178.1(4) ?
loop_
    _geom_hbond_atom_site_label_D
    _geom_hbond_atom_site_label_H
    _geom_hbond_atom_site_label_A
    _geom_hbond_site_symmetry_A
    _geom_hbond_distance_DH
    _geom_hbond_distance_HA
    _geom_hbond_distance_DA
    _geom_hbond_angle_DHA
    _geom_hbond_publ_flag
    N2 H2 O3 . 0.883(9) 2.090(11) 2.952(2) 165(2) yes
    N3 H3 N8 . 0.895(10) 2.217(12) 3.078(2) 161(2) yes
    N5 H5A N1 . 0.884(9) 2.242(12) 3.089(2) 160.5(19) yes
    N7 H7A N6 2_567 0.875(9) 2.096(10) 2.964(2) 172(2) yes
    C14 H14 O1 2_676 0.93 2.55 3.464(3) 169 y
    C17 H17B Cg5 2_667 0.96 2.94 3.549(3) 122 y
    C29 H29 O1 . 0.93 2.43 3.183(3) 137 y
    C32 H32 O2 2_577 0.93 2.40 3.330(3) 174 y
    C33 H33 O2 . 0.93 2.52 3.131(3) 124 y
    C35 H35A O2 2_567 0.96 2.46 3.411(3) 171 yes
_shelx_space_group_comment
;
The symmetry employed for this shelxl refinement is uniquely defined
by the following loop, which should always be used as a source of
symmetry information in preference to the above space-group names.
They are only intended as comments.
;
_shelx_estimated_absorpt_T_min     0.973
_shelx_estimated_absorpt_T_max     0.986
_shelx_hkl_file
;
   0   0   3 20838.2 445.988   1
   0   0  -4 9306.30 248.453   1
   0   0   4 9281.88 249.654   1
   0   0  -4 8741.33 260.387   4
   0   0   5 152.432 29.0293   1
   0   0  -5 83.0245 26.3109   1
   0   0  -5 212.932 39.7685   4
   0   0  -6 102107. 1953.08   1
   0   0   6 97058.9 1951.74   1
   0   0  -6 103494. 1988.56   4
   0   0  -7 37733.9 844.213   1
   0   0   7 39058.9 884.810   4
   0   0  -7 37734.6 880.485   4
   0   0  -8 20633.3 535.862   1
   0   0  -8 19406.4 560.612   4
   0   0  -9 412.707 66.9439   1
   0   0  -9 216.232 55.5359   4
   0   0 -10 4579.11 224.584   1
   0   0 -10 4526.38 248.709   4
   0   0 -11 1971.15 150.850   1
   0   0 -11 1716.78 157.016   4
   0   0  12 492.157 92.6844   3
   0   0 -12 568.939 84.6105   1
   0   0 -12 562.495 96.7158   4
   0   0  12 693.934 108.077   4
   0   0  13 3889.08 264.922   3
   0   0 -13 3748.42 227.204   1
   0   0 -13 3839.78 260.832   4
   0   0  13 3981.04 264.814   4
   0   0 -14 4504.98 262.769   1
   0   0 -14 4846.81 306.721   4
   0   0  14 5175.44 319.342   4
   0   0 -15 7024.59 342.807   1
   0   0 -15 6627.98 341.030   2
   0   0  15 6856.29 386.108   4
   0   0 -16 2026.73 185.044   1
   0   0 -16 2269.54 196.885   2
   0   0  16 2148.27 219.797   4
   0   0 -17 1454.73 164.418   1
   0   0  17 1773.25 207.925   4
   0   0 -18 5447.91 335.398   1
   0   0  18 5782.66 395.964   4
   0   0 -19 2781.29 243.555   1
   0   0  19 3107.62 299.716   4
   0   0 -20 683.721 126.876   1
   0   0  20 1097.37 185.273   4
   0   0 -21 866.543 149.080   1
   0   0  21 1116.99 192.255   4
   0   0 -22 574.961 123.628   1
   0   0  22 800.877 169.838   4
   0   0  23 742.443 177.293   4
   0   1 -24 1384.58 199.932   1
   0   1 -23 96.4792 49.8969   1
   0   1 -22-56.6626 47.5838   1
   0  -1  22-48.8626 50.9411   4
   0   1 -21 304.296 88.5310   1
   0  -1  21 401.558 119.117   4
   0   1 -20 73.1586 52.2729   1
   0  -1  20 10.3265 41.8806   4
   0   1 -19 3355.43 266.212   1
   0  -1  19 3542.23 325.629   4
   0   1 -18 105.179 51.7714   1
   0  -1  18 102.559 65.7949   4
   0   1 -17 180.294 69.4239   1
   0   1 -17 179.603 62.7073   2
   0  -1  17 255.103 84.2147   4
   0   1 -16 3175.78 231.493   1
   0   1 -16 2669.78 217.278   2
   0  -1  16 2817.97 258.903   4
   0   1 -15 3143.87 225.535   1
   0   1 -15 3309.91 233.877   2
   0  -1  15 3530.37 276.156   4
   0   1 -14-12.2252 25.1621   1
   0   1 -14 16.5612 28.8615   2
   0  -1  14-49.9758 49.6421   4
   0   1 -13 106.877 43.0746   1
   0   1 -13 74.3858 39.8309   4
   0  -1  13 18.1089 31.8816   4
   0   1 -12 823.497 101.682   1
   0   1 -12 868.298 117.625   4
   0  -1  12 835.767 117.406   4
   0   1 -11 9104.87 352.990   2
   0   1 -11 9875.40 410.827   4
   0   1 -11 9750.92 368.186   1
   0   1 -10 41891.6 1000.72   2
   0   1 -10 44005.3 1027.50   1
   0   1  -9 11005.5 365.209   2
   0   1  -9 12082.5 422.359   4
   0   1  -9 11542.0 381.307   1
   0   1  -8 51256.6 1119.03   2
   0   1  -8 51623.2 1183.15   4
   0   1  -8 54394.4 1139.63   1
   0   1  -7 4754.12 195.707   2
   0   1  -7 5286.58 232.745   4
   0   1  -7 5253.12 210.546   1
   0   1  -6 6707.71 226.763   2
   0   1  -6 6900.41 257.462   4
   0   1  -5 2438.17 114.759   2
   0   1  -5 2412.43 131.701   4
   0   1  -4 431503. 8279.41   2
   0   1  -4 460514. 8331.74   4
   0  -1   3 2409.89 90.2220   2
   0   1  -3 2233.89 89.8665   2
   0   1  -3 2200.31 107.302   4
   0   1   3 56975.6 1137.34   3
   0  -1  -3 59715.0 1146.16   4
   0   1   4 680201. 12053.8   3
   0   1   4 664744. 12027.6   1
   0  -1  -4 692792. 12033.2   1
   0   1   5 985.710 81.5916   3
   0  -1  -5 973.077 80.4425   4
   0   1   5 986.695 73.1769   1
   0  -1  -5 1093.70 76.8090   1
   0   1   6 971.233 88.4941   3
   0  -1  -6 893.214 83.8037   4
   0   1   6 920.469 84.2901   4
   0  -1  -6 930.306 75.9522   1
   0   1   6 936.855 81.3775   1
   0   1   7 41830.7 971.928   3
   0  -1  -7 41068.0 961.024   4
   0   1   7 44680.5 972.484   4
   0  -1  -7 43112.8 929.311   1
   0   1   7 42447.7 941.016   1
   0   1   8 5491.10 254.139   3
   0  -1  -8 5213.84 247.211   4
   0  -1  -8 5561.44 228.252   1
   0   1   8 5724.17 240.270   1
   0   1   9 783.721 99.0888   3
   0  -1  -9 752.018 93.8685   4
   0  -1  -9 817.335 87.8335   1
   0   1   9 792.706 89.3515   1
   0   1  10 20731.1 636.896   3
   0  -1 -10 21228.0 632.759   4
   0   1  10 22129.8 609.054   1
   0  -1 -10 20058.6 575.511   1
   0   1  11 1534.99 151.541   3
   0  -1 -11 1671.01 155.893   4
   0   1  11 1672.22 142.894   1
   0  -1 -11 1703.23 137.120   1
   0   1  12 4421.51 272.803   3
   0   1  12 4280.78 264.390   4
   0  -1 -12 4504.11 274.367   4
   0  -1 -12 4253.83 235.279   1
   0   1  12 4379.80 246.935   1
   0   1  13 1079.28 138.260   3
   0  -1 -13 893.114 110.555   1
   0  -1 -13 1159.58 140.819   4
   0   1  13 1072.31 134.318   4
   0  -1 -14 31.6478 39.1064   1
   0  -1 -14 76.8145 41.7482   4
   0   1  14 10.4431 39.2533   4
   0  -1 -15 618.451 97.2386   1
   0   1  15 458.219 98.7730   4
   0  -1 -16 396.066 84.6628   1
   0   1  16 371.993 90.6811   4
   0  -1 -17 331.710 80.8284   1
   0   1  17 223.737 75.6774   4
   0  -1 -18 3771.99 276.696   1
   0   1  18 3839.30 317.889   4
   0   1  19 4195.46 341.515   4
   0   1  20 139.983 75.7219   4
   0   1  21 64.4398 70.0093   4
   0   1  22-49.9070 55.2848   4
   0   1  23 22.1594 65.2423   4
   0   2 -24 65.4818 63.1680   1
   0   2 -23 886.558 157.690   1
   0   2 -22 8.20350 40.2996   1
   0  -2  22-61.1858 56.3422   4
   0   2 -21 645.007 128.663   1
   0  -2  21 825.324 182.173   4
   0   2 -20 1061.10 156.464   1
   0  -2  20 1169.27 202.121   4
   0   2 -19 1251.33 165.276   1
   0  -2  19 1654.24 228.864   4
   0   2 -18 67.7073 51.3322   1
   0  -2  18 58.9591 69.1221   4
   0   2 -17 218.493 72.9532   1
   0   2 -17 250.711 71.8673   2
   0  -2  17 314.190 98.8340   4
   0   2 -16 4112.71 275.504   1
   0   2 -16 4039.16 269.740   2
   0  -2  16 4281.68 330.674   4
   0   2 -15 8690.53 402.067   1
   0   2 -15 7969.57 381.610   2
   0  -2  15 8655.09 464.613   4
   0   2 -14 2557.66 198.869   1
   0   2 -14 2455.74 192.859   2
   0  -2  14 2813.35 244.205   4
   0   2 -13 903.669 114.402   1
   0   2 -13 950.486 131.989   4
   0  -2  13 695.809 119.214   4
   0   2 -12 349.674 72.1433   1
   0  -2  12 367.296 83.8917   4
   0   2 -12 467.721 89.4624   4
   0   2 -11-2.96324 29.5234   1
   0   2 -11 38.2860 25.0895   2
   0   2 -11 74.1534 42.1797   4
   0   2 -10 2389.36 160.112   2
   0   2 -10 3014.22 207.648   4
   0   2 -10 3026.58 185.149   1
   0   2  -9 2565.97 158.164   2
   0   2  -9 2912.52 196.031   4
   0   2  -8 109.248 34.9060   2
   0   2  -8 60.6255 34.7328   4
   0   2  -7 1515.35 106.176   2
   0   2  -7 1582.86 129.413   4
   0   2  -6 6708.62 237.718   2
   0   2  -6 7011.26 277.015   4
   0   2  -5 167.930 33.4576   2
   0  -2   5 204.792 33.5471   2
   0   2  -5 191.536 41.0971   4
   0  -2   4 37303.1 742.842   2
   0   2  -4 38021.7 815.177   4
   0  -2   3 271127. 5054.91   2
   0   2  -3 280357. 5060.17   2
   0   2  -3 272920. 5130.42   4
   0   2  -2 88886.2 1724.81   2
   0   2  -2 88121.8 1788.38   4
   0   2  -1 56317.8 1118.45   2
   0   2  -1 55663.3 1180.48   4
   0  -2   0 200816. 3538.33   2
   0   2   0 199638. 3529.37   5
   0  -2  -1 16030.7 362.205   5
   0   2   1 16738.4 363.307   5
   0  -2  -1 15921.5 357.407   3
   0  -2  -2 109656. 2027.25   3
   0   2   2 107472. 2027.97   3
   0   2   3 28990.0 627.245   3
   0  -2  -3 30050.5 631.108   3
   0   2   4 3400.20 146.257   3
   0  -2  -4 3697.71 151.771   3
   0  -2  -4 3533.90 157.814   4
   0   2   5 212.165 38.6495   3
   0  -2  -5 271.934 45.0736   3
   0  -2  -5 164.665 37.0758   4
   0   2   5 219.850 41.9233   4
   0   2   5 277.013 41.2831   1
   0   2   6 2772.31 151.846   3
   0  -2  -6 2601.13 152.262   4
   0   2   6 2678.75 153.542   4
   0   2   6 2690.32 140.829   1
   0   2   7 1335.92 111.601   3
   0  -2  -7 1160.92 105.388   4
   0   2   7 1207.17 98.6298   1
   0   2   8 392.874 67.7201   3
   0  -2  -8 349.607 66.4936   4
   0   2   8 405.969 62.4682   1
   0   2   9 15929.3 513.128   3
   0  -2  -9 16626.6 520.483   4
   0   2   9 15742.4 485.295   1
   0   2  10 11041.4 418.833   3
   0  -2 -10 10418.8 410.340   4
   0   2  10 10316.9 386.259   1
   0   2  11 8005.74 364.001   3
   0  -2 -11 7915.75 365.760   4
   0   2  11 8317.07 348.349   1
   0   2  12 5094.01 294.156   3
   0   2  12 4837.29 269.517   1
   0   2  12 4727.68 282.160   4
   0  -2 -12 5116.52 293.021   4
   0   2  13 730.787 114.140   3
   0   2  13 840.609 117.660   1
   0  -2 -13 1037.23 134.803   4
   0   2  13 782.369 118.782   4
   0   2  14 570.111 97.2177   1
   0  -2 -14 684.889 112.944   4
   0   2  14 514.267 100.964   4
   0   2  15 1902.85 182.170   1
   0   2  15 1637.41 185.661   4
   0   2  16 613.991 121.098   4
   0   2  17-70.6694 59.0141   4
   0   2  18-90.8077 59.7624   4
   0   2  19 57.3527 48.6956   4
   0   2  20-42.1743 57.6207   4
   0   2  21 44.8008 58.7214   4
   0   2  22 241.522 101.664   4
   0   2  23 61.3306 48.3985   4
   0   3 -24 201.351 82.2310   1
   0   3 -23 11.6154 39.5790   1
   0   3 -22 465.366 112.292   1
   0   3 -21 41.3849 43.8675   1
   0  -3  21 127.295 87.7087   4
   0   3 -20 194.278 75.8366   1
   0  -3  20 102.281 71.0336   4
   0   3 -19 134.505 67.3083   1
   0  -3  19 52.1546 60.5840   4
   0   3 -18 178.346 66.4044   1
   0  -3  18 150.048 88.8522   4
   0   3 -17-32.7116 48.6112   1
   0   3 -17 36.4527 26.4836   2
   0  -3  17 66.9640 62.5656   4
   0   3 -16 1991.56 194.628   1
   0   3 -16 1671.90 176.225   2
   0  -3  16 1714.94 217.498   4
   0   3 -15 534.730 99.2475   1
   0   3 -15 542.116 98.4818   2
   0  -3  15 689.645 133.881   4
   0   3 -14 4466.70 275.444   1
   0   3 -14 4301.95 266.237   2
   0  -3  14 4475.46 329.339   4
   0   3 -13 3249.76 224.024   1
   0  -3  13 3131.30 264.533   4
   0   3 -12 5743.23 2909.13   1
   0  -3  12 6525.83 3693.80   4
   0   3 -11 1836.33 150.601   2
   0   3 -11 2002.48 182.495   4
   0  -3  11 1764.67 184.794   4
   0   3 -10 14.8721 21.4379   2
   0   3 -10 4.70129 28.7671   4
   0   3  -9 324.663 58.1884   2
   0   3  -9 202.777 55.8793   4
   0   3  -8 34143.7 829.764   2
   0   3  -8 36530.9 924.402   4
   0   3  -7 13530.8 410.025   2
   0  -3   7 14489.1 404.064   2
   0   3  -7 14700.1 485.536   4
   0  -3   6 6279.91 227.309   2
   0   3  -6 6312.00 235.099   2
   0   3  -6 5828.23 274.736   4
   0   3  -5 1870.93 112.992   2
   0  -3   5 2044.91 114.547   2
   0   3  -5 1954.60 142.791   4
   0   3  -4 12093.0 337.141   2
   0  -3   4 12061.6 333.048   2
   0   3  -4 12320.3 405.140   4
   0   3  -3 36521.5 799.004   2
   0  -3   3 38890.8 800.256   2
   0   3  -3 37210.5 884.827   4
   0   3  -2 128990. 2500.86   2
   0  -3   2 136207. 2503.99   2
   0   3  -2 133738. 2603.81   4
   0  -3   1 26942.1 588.861   2
   0   3  -1 24745.2 652.780   4
   0  -3   0 26427.1 598.407   2
   0   3   0 27522.8 588.269   5
   0   3   0 25697.2 669.796   4
   0   3   1 57506.8 1099.84   5
   0  -3  -1 54266.4 1099.21   5
   0  -3  -1 53923.6 1090.76   3
   0  -3  -2 1111.92 75.0471   5
   0  -3  -2 1203.59 75.6676   3
   0   3   2 1375.09 81.1355   3
   0  -3  -3 8180.43 236.192   3
   0   3   3 6588.20 222.517   3
   0   3   4 26211.8 630.551   3
   0  -3  -4 29620.2 641.645   3
   0  -3  -5 5930.51 225.015   3
   0   3   5 5888.87 223.909   3
   0   3   5 6186.99 246.467   4
   0  -3  -6 4317.02 200.152   3
   0   3   6 4246.48 198.221   3
   0  -3  -6 4444.44 217.647   4
   0   3   6 4475.35 215.231   4
   0  -3  -7 1174.61 108.455   3
   0   3   7 1126.99 103.524   3
   0  -3  -7 920.548 101.033   4
   0   3   8 18535.4 550.653   3
   0  -3  -8 19006.0 570.097   4
   0   3   9 1433.90 133.258   3
   0  -3  -9 800.823 105.484   4
   0   3  10 1515.40 143.042   3
   0  -3 -10 1528.30 146.668   4
   0   3  10 1566.51 135.672   1
   0   3  11 2737.12 201.578   3
   0   3  11 2695.20 202.597   4
   0  -3 -11 2503.55 197.507   4
   0   3  11 2270.34 175.779   1
   0   3  12 6380.62 3341.87   3
   0   3  12 6078.16 3095.39   1
   0   3  12 7136.81 3529.71   4
   0   3  13 30.7470 34.9817   3
   0   3  13 46.9609 46.0326   1
   0  -3 -13 110.412 53.1328   4
   0   3  13 94.4847 52.2798   4
   0   3  14 15427.0 573.277   1
   0   3  14 15464.6 599.550   4
   0   3  15-24.8940 49.7180   4
   0   3  16 3803.90 293.443   4
   0   3  17-70.7896 61.7704   4
   0   3  18-11.4352 44.0154   4
   0   3  19 38.0876 46.4878   4
   0   3  20-45.6140 40.6764   4
   0   3  21 787.640 157.930   4
   0   3  22-11.7606 36.9260   4
   0   3  23-7.02648 56.6694   4
   0   4 -23 192.301 77.7207   1
   0   4 -22 881.552 155.293   1
   0   4 -21 50.9801 49.8322   1
   0  -4  21 200.397 100.538   4
   0   4 -20 720.225 135.288   1
   0  -4  20 710.641 181.256   4
   0   4 -19 154.685 73.0721   1
   0  -4  19 21.4632 55.9604   4
   0   4 -18-30.5946 33.2168   1
   0  -4  18-0.95631 41.1136   4
   0   4 -17-21.1753 35.4015   2
   0   4 -17-25.9922 40.5820   1
   0  -4  17-21.4435 50.5404   4
   0   4 -16 2837.06 240.170   1
   0   4 -16 2700.36 228.708   2
   0   4 -15 1341.43 157.769   1
   0   4 -15 1316.33 151.319   2
   0  -4  15 1628.98 228.403   4
   0   4 -14-57.9039 50.0626   1
   0   4 -14-14.0024 36.6347   2
   0  -4  14-74.7405 53.9426   4
   0  -4  13-53.6134 68.1094   4
   0  -4  12 2.18859 38.9659   4
   0   4 -11 454.748 79.5828   2
   0  -4  11 547.935 109.579   4
   0   4 -11 408.972 93.2009   4
   0   4 -10 39.0017 30.5591   2
   0   4 -10 93.8860 45.5471   4
   0  -4  10 31.1130 34.9475   4
   0   4  -9-0.89852 24.0182   2
   0  -4   9-8.07382 25.0606   2
   0   4  -9 29.7861 28.1126   4
   0   4  -8 132.176 41.1583   2
   0  -4   8 254.328 52.3362   2
   0   4  -8 107.641 47.8231   4
   0   4  -7 6332.99 260.502   2
   0  -4   7 6484.35 253.144   2
   0   4  -7 6667.57 324.736   4
   0   4  -6 23114.2 595.052   2
   0  -4   6 22229.9 572.712   2
   0   4  -6 24802.9 703.420   4
   0   4  -5 6107.58 243.047   2
   0  -4   5 6550.91 241.315   2
   0   4  -5 6883.31 316.003   4
   0   4  -4 61378.4 1294.85   2
   0  -4   4 63072.8 1290.28   2
   0   4  -4 63240.5 1418.97   4
   0   4  -3 19960.8 516.913   2
   0  -4   3 20375.0 514.520   2
   0   4  -3 21838.9 627.544   4
   0  -4   2 371.220 52.2196   2
   0   4  -2 452.848 54.8871   2
   0   4  -2 447.949 74.6365   4
   0  -4   1 28738.6 663.636   2
   0   4  -1 27253.5 746.910   4
   0  -4   0 992.679 87.4458   2
   0   4   0 995.755 82.2756   5
   0   4   0 662.264 93.6611   4
   0  -4  -1 6.70776 14.2272   3
   0   4   1-15.0756 17.5868   5
   0   4   1 16.2444 29.0459   4
   0  -4  -2 18585.0 478.036   5
   0  -4  -2 19339.6 467.474   3
   0  -4  -3 4456.22 180.730   3
   0  -4  -3 4373.20 186.532   5
   0   4   3 4554.66 185.098   3
   0  -4  -4 386.990 58.1056   3
   0   4   4 360.349 53.2588   3
   0  -4  -5 900.864 83.0261   3
   0   4   5 943.283 86.3146   3
   0   4   6 23950.5 629.579   3
   0  -4  -6 25644.8 637.847   3
   0   4   7 720.591 84.9591   3
   0  -4  -7 701.187 84.9470   3
   0   4   8 10650.3 384.665   3
   0   4   9 10.8924 26.9667   3
   0  -4  -9 70.8373 37.9924   4
   0   4  10 592.166 91.0089   3
   0  -4 -10 560.049 93.5754   4
   0   4  10 594.660 92.4354   4
   0   4  10 709.587 93.9339   1
   0   4  11 2211.93 183.407   3
   0   4  11 1774.13 167.828   4
   0  -4 -11 1826.10 174.994   4
   0   4  11 1853.72 158.662   1
   0   4  12 562.251 98.5169   3
   0   4  12 762.014 117.861   4
   0  -4 -12 463.063 92.0572   4
   0   4  12 622.029 96.9405   1
   0   4  13 11178.4 475.780   3
   0   4  13 10052.0 433.898   1
   0  -4 -13 9734.77 462.253   4
   0   4  13 9826.59 452.270   4
   0   4  14 2054.53 202.130   4
   0   4  15 479.685 102.835   4
   0   4  16 3928.46 302.546   4
   0   4  17-57.2633 51.7111   4
   0   4  18 525.672 119.932   4
   0   4  19 124.633 65.5009   4
   0   4  20 31.7116 50.9969   4
   0   4  21-32.7153 65.8000   4
   0   4  22 1048.37 187.394   4
   0   4  23-163.886 83.4905   4
   0   5 -22-3.20235 25.8648   1
   0   5 -21-48.2199 49.9930   1
   0   5 -20 1215.51 177.515   1
   0  -5  20 1369.41 243.188   4
   0   5 -19 1316.60 184.521   1
   0  -5  19 1416.60 236.285   4
   0   5 -18 401.020 102.568   1
   0  -5  18 756.535 166.368   4
   0   5 -17 49.2210 47.5424   1
   0  -5  17 5.93477 56.7236   4
   0   5 -16 63.6855 45.0901   2
   0   5 -16 35.5174 39.9705   1
   0  -5  16 47.2399 53.6095   4
   0   5 -15 73.9806 47.5884   1
   0   5 -15-2.79409 27.5050   2
   0  -5  15 148.615 75.1008   4
   0   5 -14 11083.8 466.259   2
   0  -5  14 11332.7 600.384   4
   0   5 -13 2486.96 199.475   2
   0  -5  13 3182.34 293.490   4
   0  -5  12 8364.20 478.573   4
   0  -5  11 21719.4 807.375   4
   0   5 -10 186.850 53.4189   2
   0  -5  10 222.553 51.8080   2
   0  -5  10 181.262 74.5989   4
   0   5  -9 13140.9 459.696   2
   0  -5   9 14149.7 447.144   2
   0   5  -9 14568.0 567.158   4
   0  -5   9 13934.0 588.049   4
   0   5  -8 2194.86 161.181   2
   0  -5   8 2127.58 145.715   2
   0   5  -8 2046.12 191.535   4
   0   5  -7 224.019 48.5840   2
   0  -5   7 158.762 39.3618   2
   0   5  -7 257.878 69.9157   4
   0   5  -6 3103.08 180.830   2
   0  -5   6 3182.69 176.768   2
   0   5  -6 3700.08 246.471   4
   0   5  -5 5895.68 249.437   2
   0  -5   5 5526.83 237.066   2
   0   5  -5 5436.44 304.122   4
   0   5  -4 15406.2 452.951   2
   0  -5   4 15001.2 443.217   2
   0   5  -4 16161.1 557.033   4
   0  -5   3 35720.8 837.923   2
   0   5  -3 36210.3 841.503   2
   0   5  -3 37035.5 978.890   4
   0  -5   2 24875.7 633.887   2
   0   5  -2 25023.5 750.042   4
   0  -5   1 19582.5 520.447   2
   0   5  -1 17323.6 489.368   5
   0   5  -1 18397.3 605.544   4
   0  -5   0 6070.04 253.244   2
   0   5   0 6063.24 236.815   5
   0   5   0 6091.39 315.409   4
   0  -5  -1 664.096 79.3379   2
   0   5   1 659.270 70.5497   5
   0   5   1 451.901 85.2418   4
   0  -5  -1 604.093 65.4266   3
   0  -5  -2 44091.8 1010.74   5
   0  -5  -2 48855.0 1007.16   3
   0  -5  -3 5654.66 222.498   3
   0  -5  -3 5567.34 231.040   5
   0  -5  -4 11065.7 342.850   3
   0  -5  -4 9925.60 340.940   5
   0   5   4 10949.6 350.136   3
   0  -5  -5 3892.97 190.547   3
   0  -5  -5 3524.63 189.104   5
   0   5   5 3238.84 177.224   3
   0  -5  -6 964.845 97.8000   3
   0   5   6 806.644 88.7742   3
   0  -5  -7 265.579 56.4943   3
   0   5   7 208.792 52.2644   3
   0   5   8 2558.74 177.232   3
   0   5   9 1387.68 133.707   3
   0   5   9 1376.13 145.975   4
   0   5  10 3987.45 242.580   3
   0  -5 -10 3410.04 229.059   3
   0   5  10 3883.94 254.288   4
   0   5  10 3746.01 232.378   1
   0   5  11 52.6839 37.7287   3
   0   5  11 61.2765 42.7195   4
   0   5  12 15.7473 30.6977   3
   0   5  12-0.75690 34.0859   4
   0   5  12-10.2948 22.0670   1
   0   5  13-22.7372 31.9098   3
   0   5  13 34.7238 41.5395   4
   0   5  14 1143.80 157.160   4
   0   5  15 41.7292 58.9614   4
   0   5  16 8161.86 452.845   4
   0   5  17 1191.11 173.541   4
   0   5  18-110.076 79.6381   4
   0   5  19 27.6958 44.2081   4
   0   5  20 460.686 123.006   4
   0   5  21 646.586 148.739   4
   0   5  22-47.8290 53.2688   4
   0   5  23 466.319 133.478   4
   0   6 -21 215.503 87.5545   1
   0   6 -20 350.395 104.665   1
   0   6 -19 592.860 127.284   1
   0  -6  19 489.927 159.825   4
   0   6 -18 73.9271 56.2816   1
   0  -6  18 226.327 111.086   4
   0   6 -17 1790.36 208.466   1
   0  -6  17 1838.28 262.106   4
   0   6 -16 381.548 96.9177   1
   0  -6  16 275.047 108.824   4
   0   6 -15 351.662 84.2279   2
   0  -6  15 654.235 162.027   4
   0   6 -14 251.868 71.1458   2
   0  -6  14 355.566 109.712   4
   0   6 -13 5.72621 29.0751   2
   0  -6  13 167.923 83.2139   4
   0  -6  12 446.675 127.783   4
   0  -6  11 182.798 54.8567   2
   0  -6  11 207.249 90.3669   4
   0  -6  10 3402.05 206.118   2
   0  -6  10 3479.01 301.887   4
   0   6  -9 6510.30 317.278   2
   0  -6   9 7804.41 322.225   2
   0   6  -8 2839.36 193.469   2
   0  -6   8 3008.31 184.379   2
   0   6  -8 3332.50 261.586   4
   0  -6   8 2714.60 256.242   4
   0   6  -7 9739.72 378.295   2
   0  -6   7 10101.0 369.328   2
   0   6  -7 10327.3 475.885   4
   0  -6   7 9418.98 483.343   4
   0   6  -6 2548.10 174.317   2
   0  -6   6 2977.65 181.461   2
   0   6  -6 2746.75 232.886   4
   0   6  -5 705.151 87.0241   2
   0  -6   5 633.277 81.8815   2
   0   6  -5 829.280 124.001   4
   0  -6   4 141.202 41.9759   2
   0   6  -4 254.171 73.6044   4
   0  -6   3 33148.3 819.984   2
   0   6  -3 33379.9 970.171   4
   0  -6   2 11928.1 407.160   2
   0   6  -2 11989.3 503.794   4
   0  -6   1 6066.67 270.115   2
   0   6  -1 5828.10 252.675   5
   0   6  -1 6011.42 341.847   4
   0  -6   0 7066.52 306.690   2
   0   6   0 7776.97 293.867   5
   0   6   0 6633.57 363.715   4
   0  -6  -1 1011.14 109.541   2
   0   6   1 1011.20 95.2015   5
   0  -6  -1 1047.14 95.6697   3
   0   6   1 1024.30 137.641   4
   0   6   2 37920.3 872.740   5
   0   6   2 37417.4 1046.44   4
   0  -6  -2 35951.7 849.459   3
   0  -6  -3 4617.32 211.225   3
   0  -6  -3 4443.68 219.992   5
   0  -6  -4 9261.62 323.996   3
   0  -6  -4 8787.45 334.161   5
   0  -6  -5 9580.76 343.004   3
   0  -6  -5 9603.30 355.366   5
   0  -6  -6 5555.48 252.037   3
   0  -6  -6 4222.45 229.901   5
   0   6   6 4923.92 243.324   3
   0   6   7 24.2093 23.5027   3
   0   6   8 9343.90 414.415   4
   0   6   8 10087.8 391.617   3
   0  -6  -9 10852.8 420.730   3
   0   6   9 10340.3 443.542   4
   0   6   9 9609.74 402.653   3
   0   6  10 713.282 103.761   3
   0  -6 -10 746.961 107.650   3
   0   6  10 870.327 124.610   4
   0   6  11 334.533 76.6232   3
   0  -6 -11 298.153 73.2305   3
   0   6  11 360.978 86.7346   4
   0   6  11 347.467 75.2842   1
   0   6  12 757.429 116.620   3
   0   6  12 556.583 106.631   4
   0   6  13 1521.86 182.348   4
   0   6  14 2535.74 238.835   4
   0   6  15 14913.4 636.884   4
   0   6  16 266.757 87.9300   4
   0   6  17 1362.16 188.773   4
   0   6  18 194.919 79.6858   4
   0   6  19 2323.93 264.680   4
   0   6  20-139.958 82.0332   4
   0   6  21 83.6536 63.0133   4
   0   6  22-40.6098 60.5370   4
   0   7 -20 7.49703 43.3475   1
   0   7 -19 700.429 140.027   1
   0   7 -18-12.6930 37.9857   1
   0  -7  18 208.954 107.159   4
   0   7 -17-35.2149 52.1619   1
   0  -7  17-30.2177 67.6298   4
   0  -7  16 566.725 164.173   4
   0  -7  15-91.3495 94.9487   4
   0  -7  14 265.833 107.034   4
   0   7 -13 97.1848 48.9500   2
   0  -7  13 128.536 86.0216   4
   0   7 -12-52.8128 37.2810   2
   0  -7  12 3.17282 63.6491   4
   0   7 -11 2396.75 199.927   2
   0  -7  11 2460.26 183.913   2
   0  -7  11 2340.49 268.562   4
   0  -7  10 3510.44 221.731   2
   0  -7  10 3764.10 333.832   4
   0  -7   9 4540.39 246.835   2
   0  -7   9 4013.96 338.010   4
   0  -7   8 4508.68 247.428   2
   0  -7   8 4731.69 357.183   4
   0  -7   7 2098.39 165.851   2
   0  -7   7 2731.04 269.396   4
   0  -7   6 3.91630 25.9165   2
   0  -7   6-48.7008 69.5802   4
   0  -7   5 37.9961 24.3374   2
   0  -7   5-34.4135 65.8624   4
   0   7  -5 114.171 57.7341   4
   0  -7   4 23.1221 31.2133   2
   0  -7   4-32.8010 73.1534   4
   0   7  -4 12.3330 34.9305   4
   0  -7   3 4037.32 226.964   2
   0   7  -3 4180.50 303.293   4
   0  -7   3 3949.91 308.106   4
   0  -7   2 4956.03 260.921   2
   0   7  -2 4595.24 249.137   5
   0   7  -2 5304.98 341.661   4
   0   7  -1 21288.3 600.976   5
   0   7  -1 22503.3 769.982   4
   0  -7   0 3632.97 2232.32   2
   0   7   0 3483.87 2019.27   5
   0  -7  -1 10845.6 414.704   2
   0   7   1 10323.4 366.786   5
   0  -7  -1 9404.98 346.970   3
   0   7   1 11089.7 508.401   4
   0  -7  -2 209.907 54.1710   2
   0  -7  -2 249.211 52.3270   3
   0   7   2 282.771 82.5197   4
   0  -7  -3 3895.79 206.416   3
   0   7   3 4251.01 310.748   4
   0  -7  -4 192.948 46.0694   3
   0  -7  -4 171.130 48.4350   5
   0  -7  -5 3261.65 204.344   5
   0  -7  -6 15886.0 522.299   5
   0   7   7 1800.68 181.761   4
   0  -7  -7 1113.17 124.935   5
   0   7   7 1428.73 139.184   3
   0  -7  -8 1968.77 164.444   3
   0  -7  -8 2135.37 174.585   5
   0   7   8 1904.37 186.243   4
   0   7   8 1847.70 160.367   3
   0  -7  -9 1545.13 154.393   3
   0   7   9 1994.41 192.628   4
   0   7   9 1749.97 161.845   3
   0  -7 -10 1251.87 144.786   3
   0   7  10 1534.03 171.990   4
   0   7  10 1554.55 158.906   3
   0  -7 -11 2772.20 225.329   3
   0   7  11 3260.65 257.951   4
   0   7  11 3432.58 247.195   3
   0   7  12 2660.50 240.173   4
   0   7  12 2714.23 227.456   3
   0   7  13 2650.35 249.102   4
   0   7  14 3924.48 308.585   4
   0   7  15 2409.07 246.890   4
   0   7  16 1021.89 164.016   4
   0   7  17 7.72014 37.3100   4
   0   7  18 2196.02 251.117   4
   0   7  19-56.7487 65.6307   4
   0   7  20 76.8341 58.4669   4
   0   7  21-4.85057 51.8749   4
   0   7  22 8.70738 43.7725   4
   0   8 -19 133.152 69.2585   1
   0   8 -18-31.6846 47.1047   1
   0  -8  16 447.717 143.923   4
   0  -8  15 338.643 128.689   4
   0  -8  14 53.1981 80.5897   4
   0  -8  13 1867.49 264.091   4
   0   8 -12 1327.24 157.234   2
   0  -8  12 1822.40 167.871   2
   0   8 -11 2179.24 194.577   2
   0  -8  11 1771.13 162.837   2
   0  -8  11 1734.30 248.185   4
   0   8 -10 543.163 97.1413   2
   0  -8  10 566.609 90.5594   2
   0  -8  10 627.821 146.127   4
   0   8  -9 2368.61 194.961   2
   0  -8   9 2317.80 181.822   2
   0  -8   9 2181.99 268.386   4
   0  -8   8 1237.91 133.868   2
   0  -8   8 1621.77 228.209   4
   0  -8   7-9.84885 32.2400   2
   0  -8   7-31.5798 80.9748   4
   0  -8   6 2946.86 207.443   2
   0  -8   6 2826.11 291.490   4
   0  -8   5 0.19521 29.2595   2
   0  -8   5 264.180 120.556   4
   0  -8   4 3131.15 214.572   2
   0  -8   4 2843.91 290.504   4
   0  -8   3 45.3883 33.6854   2
   0   8  -3 58.6289 36.5191   5
   0  -8   2 839.363 115.299   2
   0   8  -2 948.702 113.560   5
   0   8  -2 768.830 139.403   4
   0  -8   1 5881.70 306.612   2
   0   8  -1 5282.75 272.453   5
   0   8  -1 5798.04 384.564   4
   0  -8   0 4235.94 262.470   2
   0   8   0 3885.04 226.907   5
   0   8   0 3565.00 299.475   4
   0  -8  -1 2794.32 214.320   2
   0   8   1 2608.99 179.355   5
   0   8   1 2972.89 268.946   4
   0  -8  -1 2532.26 173.471   3
   0  -8  -2 22876.1 699.163   2
   0   8   2 21303.3 808.920   4
   0  -8  -3 106.335 54.6388   2
   0   8   3 113.412 56.7497   4
   0  -8  -5 17.8174 29.6889   5
   0  -8  -6 133.913 44.7402   5
   0  -8  -7 12318.2 453.349   3
   0  -8  -7 11321.1 455.732   5
   0  -8  -8 1195.63 133.808   3
   0   8   8 1423.46 172.988   4
   0  -8  -8 850.328 116.125   5
   0  -8  -9 72.1129 42.4338   3
   0   8   9 127.942 51.6062   3
   0   8   9 154.327 74.2736   4
   0  -8  -9 39.8011 33.7901   5
   0  -8 -10 266.989 72.4678   3
   0   8  10 364.435 80.1039   3
   0  -8 -10 514.819 95.8519   5
   0   8  10 214.083 72.6808   4
   0  -8 -11 1200.61 151.411   3
   0   8  11 1437.13 179.054   4
   0   8  11 1385.93 161.169   3
   0  -8 -12 1376.82 167.892   3
   0   8  12 1497.79 188.379   4
   0   8  13-98.0475 62.6705   4
   0   8  14 1094.92 171.100   4
   0   8  15-31.6225 55.4925   4
   0   8  16 495.975 120.790   4
   0   8  17 230.281 88.2240   4
   0   8  18 1230.08 198.553   4
   0   8  19 863.841 170.093   4
   0   8  20 850.646 169.697   4
   0   8  21 598.458 162.090   4
   0   9 -18 271.917 92.3118   1
   0  -9  15 1335.89 247.780   4
   0  -9  14 516.351 160.591   4
   0  -9  13 95.6888 91.7844   4
   0  -9  12 676.952 106.388   2
   0  -9  12 877.639 193.123   4
   0  -9  11 1404.89 151.883   2
   0  -9  11 1391.66 233.406   4
   0  -9  10 2114.48 185.752   2
   0  -9  10 2126.75 282.534   4
   0  -9   9 2070.47 182.052   2
   0  -9   9 2247.40 288.084   4
   0  -9   8 1749.73 168.936   2
   0  -9   8 1915.25 260.621   4
   0  -9   7 105.405 48.6239   2
   0  -9   7 108.372 66.6492   4
   0  -9   6 6473.78 340.977   2
   0  -9   6 6957.48 493.094   4
   0  -9   5 4288.34 270.232   2
   0  -9   4 5740.04 320.119   2
   0   9  -4 6426.76 340.554   5
   0   9  -3 8316.00 382.591   5
   0  -9   3 7987.46 384.728   2
   0   9  -2 4869.12 277.021   5
   0  -9   2 4229.01 276.707   2
   0   9  -1 42.3471 33.9386   5
   0  -9   1 93.9855 44.0186   2
   0   9   0 948.947 118.029   5
   0  -9   0 1015.35 139.087   2
   0   9   1 10249.1 412.177   5
   0  -9  -1 10541.7 469.545   2
   0  -9  -2 1503.96 172.744   2
   0  -9  -3 3161.00 249.865   2
   0  -9  -4 3151.46 253.689   2
   0  -9  -5 1533.64 143.082   3
   0  -9  -6 1774.86 161.285   3
   0  -9  -6 1593.93 165.175   5
   0  -9  -7 281.078 69.9765   3
   0  -9  -7 239.829 68.2641   5
   0  -9  -8 2389.42 198.592   3
   0   9   8 2473.01 237.837   4
   0  -9  -8 2466.20 207.753   5
   0  -9  -9 29.6679 39.4312   3
   0  -9  -9 99.0115 48.9549   5
   0   9   9 86.2322 66.4973   4
   0  -9 -10 3902.29 276.675   3
   0  -9 -10 3869.22 275.618   5
   0   9  10 4493.45 329.847   4
   0   9  10 4312.92 289.163   3
   0  -9 -11 579.797 111.999   3
   0  -9 -11 724.633 123.172   5
   0   9  11 561.627 121.240   4
   0  -9 -12 2777.24 246.223   3
   0   9  12 2603.49 260.001   4
   0   9  13 3809.79 320.297   4
   0   9  14 1548.82 206.077   4
   0   9  15 171.008 75.5987   4
   0   9  16 51.0769 57.1603   4
   0   9  17 578.845 136.803   4
   0   9  18 65.9539 47.7943   4
   0   9  19 67.0551 66.1400   4
   0   9  20 1177.31 204.034   4
   0 -10  13 185.807 105.206   4
   0 -10  12 204.831 109.057   4
   0 -10  11-23.6674 63.2372   4
   0 -10  10 326.295 77.7721   2
   0 -10  10 438.091 151.653   4
   0 -10   9 2700.68 219.103   2
   0 -10   9 2919.08 346.497   4
   0 -10   8 54.0230 41.1956   2
   0 -10   8 166.523 113.518   4
   0 -10   7 55.1529 51.6147   2
   0 -10   7 1140.93 216.719   4
   0 -10   6 3.06328 33.8508   2
   0 -10   5 97.8893 53.5513   2
   0  10  -5 52.6596 48.4518   5
   0 -10   4 64.8279 48.4838   2
   0  10  -4 84.2049 45.0187   5
   0 -10   3 66.7042 53.0277   2
   0  10  -3 52.1618 42.2382   5
   0 -10   2 6377.80 362.643   2
   0  10  -2 6923.30 352.336   5
   0 -10   1 1095.59 149.875   2
   0  10  -1 1039.55 129.474   5
   0 -10   1 900.431 115.917   3
   0 -10   0 5418.30 340.346   2
   0  10   0 5455.07 301.874   5
   0 -10   0 4870.78 272.709   3
   0 -10  -1 4998.16 331.262   2
   0  10   1 5400.02 297.302   5
   0 -10  -1 4688.62 265.460   3
   0 -10  -2 518.657 86.5089   3
   0 -10  -2 459.584 107.195   2
   0 -10  -3 1685.57 158.645   3
   0 -10  -3 2011.78 212.898   2
   0 -10  -4 4834.07 273.422   3
   0 -10  -4 5401.59 356.830   2
   0 -10  -5 1768.80 164.376   3
   0 -10  -5 1883.68 213.055   2
   0 -10  -6 81.3792 47.2246   3
   0 -10  -7 4358.58 272.442   3
   0 -10  -7 4496.91 295.357   5
   0 -10  -8 125.099 52.8470   3
   0  10   8 184.110 69.1111   4
   0 -10  -8 199.228 61.9829   5
   0 -10  -9-28.6804 38.1934   3
   0  10   9-19.1322 62.1937   4
   0 -10  -9 46.1734 41.5749   5
   0 -10 -10 1751.15 186.851   3
   0  10  10 1869.27 223.290   4
   0 -10 -11 3091.89 258.454   3
   0  10  11 3535.92 310.554   4
   0 -10 -12 64.2387 51.8378   3
   0  10  12-89.9970 75.6540   4
   0 -10 -13 921.554 151.178   3
   0  10  13 844.615 157.361   4
   0  10  14-5.82425 42.7445   4
   0  10  15 550.229 133.267   4
   0  10  16 5.40088 34.5725   4
   0  10  17 63.8204 59.2265   4
   0  10  18 331.259 121.516   4
   0 -11  11 1070.77 233.707   4
   0 -11  10 667.355 181.612   4
   0 -11   9 1102.90 147.338   2
   0 -11   9 901.636 213.323   4
   0 -11   8 824.677 130.925   2
   0  11  -7 45.6046 45.3343   5
   0 -11   7 132.425 74.4581   2
   0  11  -6 990.273 149.306   5
   0 -11   6 1044.88 146.129   2
   0 -11   5 4284.28 304.047   2
   0  11  -5 4749.17 322.047   5
   0 -11   4 1759.07 191.804   2
   0  11  -4 1829.18 192.191   5
   0  11  -3-34.4600 40.2784   5
   0 -11   3-5.01141 40.5357   2
   0 -11   2 72.7762 40.6725   3
   0 -11   2 80.2641 54.9939   2
   0  11  -2 13.8518 27.6507   5
   0 -11   1 4355.67 319.026   2
   0  11  -1 4185.21 278.849   5
   0 -11   1 4638.38 278.755   3
   0 -11   0 112.405 44.9595   3
   0  11   0 147.317 51.8930   5
   0 -11   0 211.763 86.3227   2
   0 -11  -1 565.216 96.1072   3
   0 -11  -1 507.386 110.705   2
   0 -11  -2 2401.71 194.374   3
   0 -11  -2 2351.28 240.909   2
   0 -11  -3 600.738 99.7235   3
   0 -11  -3 738.802 140.579   2
   0 -11  -4 5317.36 298.468   3
   0 -11  -4 5215.53 375.994   2
   0 -11  -5 1957.23 179.387   3
   0 -11  -5 2007.81 230.733   2
   0 -11  -6 2409.90 204.970   3
   0 -11  -6 2408.63 256.790   2
   0 -11  -7 3563.58 257.283   3
   0 -11  -7 4137.55 341.342   2
   0 -11  -8 716.142 117.058   3
   0 -11  -8 783.569 129.918   5
   0  11   8 837.368 153.350   4
   0 -11  -9 114.355 53.4403   3
   0  11   9 94.8138 66.1693   4
   0 -11 -10 75.6597 51.5840   3
   0  11  10 29.7322 52.1932   4
   0 -11 -11 823.807 137.217   3
   0  11  11 592.397 134.118   4
   0 -11 -12 14.1282 31.8595   3
   0  11  12 116.852 63.2479   4
   0 -11 -13 186.560 75.9398   3
   0  11  13 224.105 92.8918   4
   0  11  14 474.628 135.812   4
   0  11  15 285.728 111.976   4
   0  11  16 156.561 78.4932   4
   0  11  17 139.833 74.5969   4
   0  12 -10 567.894 134.886   5
   0  12  -9 93.7372 72.5099   5
   0  12  -8 352.471 103.251   5
   0  12  -7 41.9996 48.7605   5
   0 -12   7-79.1876 51.0111   2
   0  12  -6 76.6428 51.2361   5
   0 -12   6 62.8858 48.4042   2
   0 -12   5 1552.47 189.816   2
   0  12  -5 1606.77 191.180   5
   0  12  -4 469.564 102.087   5
   0 -12   4 728.260 131.821   2
   0 -12   3 218.496 63.3898   3
   0 -12   3 301.186 87.4957   2
   0  12  -3 199.528 72.1456   5
   0 -12   2 1070.87 160.874   2
   0  12  -2 799.358 125.749   5
   0 -12   2 1044.26 137.041   3
   0 -12   1 3.74959 24.9671   3
   0  12  -1-1.62457 27.6729   5
   0 -12   1 25.9083 35.4488   2
   0 -12   0 89.3707 43.4802   3
   0 -12   0 93.6021 60.6591   2
   0 -12  -1 153.556 52.2422   3
   0 -12  -1 436.982 113.502   2
   0 -12  -2 19.2344 32.3833   3
   0 -12  -2 35.2047 51.8219   2
   0 -12  -3 83.0539 42.2783   3
   0 -12  -3 182.370 79.6331   2
   0 -12  -4 961.235 126.400   3
   0 -12  -4 562.340 135.413   2
   0 -12  -5 255.301 73.6480   3
   0 -12  -5 140.952 73.5193   2
   0 -12  -6 492.667 95.7428   3
   0 -12  -6 323.189 109.467   2
   0 -12  -7 761.020 126.613   3
   0 -12  -7 807.610 164.213   2
   0 -12  -8 2664.27 235.249   3
   0  12   8 2621.46 288.997   4
   0 -12  -8 2904.89 305.149   2
   0 -12  -9 1580.98 183.592   3
   0  12   9 1838.40 239.076   4
   0 -12  -9 1939.34 254.238   2
   0 -12 -10 227.663 78.1732   3
   0  12  10 312.374 99.2577   4
   0 -12 -11-51.2937 47.7386   3
   0  12  11 25.0474 58.3855   4
   0 -12 -12 15.3521 39.7657   3
   0  12  12 23.5591 46.9589   4
   0 -12 -13 239.871 87.1322   3
   0  12  13 129.678 73.1166   4
   0  12  14-43.1029 55.8789   4
   0  12  15 877.383 178.670   4
   0 -13   4 335.721 99.1986   2
   0 -13   3 65.9365 61.4049   2
   0  13  -2 255.118 74.7260   5
   0 -13   2 410.086 109.382   2
   0 -13   1 150.924 59.9569   3
   0 -13   1 143.607 71.9090   2
   0 -13   0-63.2085 41.7752   3
   0 -13   0-24.7718 41.6640   2
   0 -13  -1 101.026 43.8540   3
   0 -13  -1 66.9956 63.2548   2
   0 -13  -2-28.9200 32.4228   3
   0 -13  -2-64.8275 62.8823   2
   0 -13  -3 217.778 69.3499   3
   0 -13  -3 348.642 115.176   2
   0 -13  -4 110.927 55.2633   3
   0 -13  -4 158.627 86.7698   2
   0 -13  -5 136.768 55.5088   3
   0 -13  -5 53.3063 50.9489   2
   0 -13  -6 290.030 77.4786   3
   0 -13  -6 482.846 129.555   2
   0 -13  -7 103.779 52.0097   3
   0 -13  -7 98.9318 85.0705   2
   0 -13  -8 185.618 68.8731   3
   0  13   8 56.3249 81.6700   4
   0 -13  -8 93.7023 63.7497   2
   0 -13  -9 280.080 80.8583   3
   0  13   9 378.721 117.624   4
   0 -13  -9 410.151 128.607   2
   0 -13 -10 30.0472 42.6843   3
   0  13  10 35.6478 50.3075   4
   0 -13 -11 45.5666 54.0214   3
   0  13  11-1.99863 35.1083   4
   0 -13 -11-13.5940 48.8261   2
   0 -13 -12 65.9047 46.9875   3
   0  13  12 19.1718 45.1789   4
   0 -14   2 84.0517 62.8268   2
   0 -14   1 430.280 120.697   2
   0 -14   0-70.2402 68.8391   2
   0 -14  -1-89.5105 71.0644   2
   0 -14  -2 157.721 90.8332   2
   0 -14  -3 387.244 126.399   2
   0 -14  -4 512.615 138.373   2
   0 -14  -5 485.526 143.553   2
   0 -14  -6 83.2922 75.2525   2
   0 -14  -7 29.0645 65.2416   2
   0 -14  -8 142.355 85.8204   2
   0 -14  -9 126.764 87.9515   2
   0 -15  -1 169.018 93.4468   2
   0 -15  -2 87.1080 75.0196   2
   0 -15  -3 26.8413 59.4523   2
   0 -15  -4 44.7538 57.8354   2
   0 -15  -5 181.335 87.4156   2
   1 -15  -5 214.136 99.4613   2
   1 -15  -4 210.490 102.331   2
   1 -15  -3 130.336 87.3809   2
   1 -14  -9 107.685 70.6433   3
   1 -14  -9 18.8807 52.2480   2
   1 -14  -8 51.2490 53.4557   3
   1 -14  -8-35.6597 60.3692   2
   1 -14  -7-3.79723 26.3488   3
   1 -14  -7 98.6690 72.2758   2
   1 -14  -6-24.2669 35.2488   3
   1 -14  -6 135.342 79.5427   2
   1 -14  -5 70.8398 65.2330   2
   1 -14  -4-104.786 71.5268   2
   1 -14  -3 101.756 86.4838   2
   1 -14  -2 33.8372 64.6658   2
   1 -14  -1 281.672 106.352   2
   1 -14   0 39.8376 48.4274   2
   1 -13 -14-56.6490 53.7921   3
   1 -13 -13 172.221 83.8249   3
   1 -13 -12 99.2969 62.6380   3
  -1  13  12-19.4113 58.1842   4
   1 -13 -11 263.388 93.8147   3
  -1  13  11 134.118 83.5935   4
   1 -13 -10 48.6347 31.6083   3
  -1  13  10 4.38018 44.7089   4
   1 -13  -9 23.4513 45.0453   3
  -1  13   9 22.6319 37.4931   4
   1 -13  -8 266.455 87.1335   3
  -1  13   8 263.060 101.591   4
   1 -13  -8 346.276 114.303   2
   1 -13  -7 91.5776 49.7644   3
   1 -13  -7 97.4863 74.8668   2
   1 -13  -6 373.610 95.8962   3
   1 -13  -6 341.387 116.697   2
   1 -13  -5 1842.27 198.896   3
   1 -13  -5 1858.54 245.667   2
   1 -13  -4 93.7369 60.2133   3
   1 -13  -4 291.648 98.1790   2
   1 -13  -3 129.173 63.0562   3
   1 -13  -3 75.9049 60.4265   2
   1 -13  -2 17.6741 36.6171   3
   1 -13  -2 102.510 63.2497   2
   1 -13  -1 167.214 66.6481   3
   1 -13  -1 146.037 72.1966   2
   1 -13   0 150.385 63.5063   3
   1 -13   0 47.1418 47.1976   2
   1 -13   1 102.899 51.0122   3
  -1  13  -1 58.0327 50.0641   5
   1 -13   1 108.420 65.5813   2
   1 -13   2 205.109 76.5538   3
  -1  13  -2 192.295 68.7874   5
   1 -13   2 238.545 86.4686   2
   1 -13   3 127.253 60.9707   3
  -1  13  -3 59.2588 44.8640   5
   1 -13   3 200.673 80.1155   2
   1 -13   4 1148.06 160.304   3
  -1  13  -4 1052.08 163.767   5
  -1  13  -5 300.207 94.6829   5
  -1  13  -6 232.519 92.8863   5
  -1  13  -7 290.428 96.5974   5
  -1  13  -8 38.4016 49.0975   5
  -1  12  15-20.4735 43.0661   4
   1 -12 -14-87.3428 61.6856   3
  -1  12  14 34.3872 46.1253   4
   1 -12 -13 52.6447 43.2818   3
  -1  12  13 36.5874 58.7356   4
   1 -12 -12-29.1890 44.8665   3
  -1  12  12 62.5983 53.1746   4
   1 -12 -11 119.095 64.3199   3
  -1  12  11 6.25757 42.7501   4
   1 -12 -10 1.37600 40.3573   3
  -1  12  10-83.2219 60.8224   4
   1 -12  -9 88.7708 53.8797   3
  -1  12   9 81.6118 65.0782   4
   1 -12  -8 1479.14 181.309   3
  -1  12   8 1646.63 227.071   4
   1 -12  -7 678.206 125.848   3
   1 -12  -7 948.426 172.808   2
   1 -12  -6 1082.42 151.428   3
   1 -12  -6 1305.13 197.056   2
   1 -12  -5 67.9015 46.5694   3
   1 -12  -5 78.6528 59.0502   2
   1 -12  -4-37.8672 39.9855   3
   1 -12  -4 60.3031 61.7434   2
   1 -12  -3 196.652 69.7510   3
   1 -12  -3 151.413 80.4034   2
   1 -12  -2-84.3424 47.4050   3
   1 -12  -2-89.9619 68.7014   2
   1 -12  -1 265.001 77.7180   3
   1 -12  -1 254.511 86.6585   2
   1 -12   0-10.6222 41.2383   3
  -1  12   0 25.7895 34.0237   5
   1 -12   0 80.3415 61.1001   2
   1 -12   1 74.2989 39.2189   3
  -1  12  -1 84.2282 48.6030   5
   1 -12   1 104.145 61.2454   2
   1 -12   2 75.8467 53.3328   3
  -1  12  -2-11.5929 37.5210   5
   1 -12   2 55.7838 55.5722   2
  -1  12  -3 325.517 92.0464   5
   1 -12   3 323.969 88.5111   2
  -1  12  -4 46.6942 44.0736   5
   1 -12   4 39.5702 44.9078   2
  -1  12  -5 527.087 115.951   5
   1 -12   5 529.355 108.749   2
  -1  12  -6 398.012 110.234   5
  -1  12  -7 2157.27 247.807   5
  -1  12  -8 295.300 99.8580   5
  -1  12  -9-92.6441 64.0386   5
  -1  12 -10 1427.81 221.371   5
  -1  12 -11 236.924 96.2970   5
  -1  11  17 14.8898 36.9719   4
  -1  11  16-47.9619 52.0327   4
   1 -11 -15 194.848 86.9836   3
  -1  11  15 337.189 109.422   4
   1 -11 -14 1079.35 177.819   3
  -1  11  14 890.034 170.690   4
   1 -11 -13 105.456 66.7352   3
  -1  11  13 152.439 78.9896   4
   1 -11 -12 177.121 72.8242   3
  -1  11  12 162.327 78.1079   4
   1 -11 -11-22.4358 36.0545   3
  -1  11  11 55.6069 61.7826   4
   1 -11 -10 210.908 73.8794   3
  -1  11  10 142.684 75.3498   4
   1 -11  -9 394.070 95.8710   3
  -1  11   9 411.196 111.430   4
   1 -11  -8 2000.37 205.055   3
  -1  11   8 1973.93 234.742   4
   1 -11  -7 2974.39 245.893   3
   1 -11  -6 138.586 63.6297   3
   1 -11  -5 1196.14 148.863   3
   1 -11  -5 1356.03 186.586   2
   1 -11  -4 2613.90 222.450   3
   1 -11  -4 2864.75 265.916   2
   1 -11  -3 947.048 135.402   3
   1 -11  -3 1128.53 164.684   2
   1 -11  -2 247.651 70.2416   3
   1 -11  -2 256.914 82.9326   2
   1 -11  -1 174.155 63.8798   3
   1 -11  -1 168.289 74.9914   2
   1 -11   0 252.934 75.3913   3
  -1  11   0 128.474 55.6845   5
   1 -11   0 244.873 79.7792   2
   1 -11   1-39.2360 46.5856   3
  -1  11  -1-36.7103 46.2162   5
  -1  11  -2 606.430 115.175   5
   1 -11   2 587.266 112.605   2
  -1  11  -3 460.218 102.688   5
   1 -11   3 566.149 104.004   2
   1 -11   4 2096.34 199.029   2
  -1  11  -4 2140.24 217.701   5
   1 -11   5 637.983 110.397   2
  -1  11  -5 536.483 116.216   5
   1 -11   6 239.242 66.7224   2
  -1  11  -6 200.094 82.7268   5
   1 -11   7-67.9659 42.4634   2
  -1  11  -7-46.6915 32.1410   5
  -1  11  -8 15.8212 49.5395   5
   1 -11   9 7.13029 78.7281   4
   1 -11  10 320.940 128.662   4
   1 -11  11 841.436 216.448   4
  -1  10  19 16.6204 72.0369   4
  -1  10  18 490.871 137.237   4
  -1  10  17 1.39402 39.2492   4
  -1  10  16 96.5244 65.1344   4
   1 -10 -15 1783.75 229.039   3
  -1  10  15 2458.27 273.807   4
   1 -10 -14-0.38284 45.4320   3
  -1  10  14-21.4341 43.8342   4
   1 -10 -13 38.8650 50.4998   3
  -1  10  13 44.4277 51.1836   4
   1 -10 -12 3254.89 282.133   3
  -1  10  12 3211.36 296.316   4
   1 -10 -11 153.238 65.9000   3
  -1  10  11 72.9056 55.4217   4
   1 -10 -10 211.782 73.8688   3
  -1  10  10 341.455 105.551   4
   1 -10  -9 105.953 61.1564   3
  -1  10   9 96.2316 58.4272   4
   1 -10  -8 52.2218 43.0208   3
  -1  10   8 32.8574 55.1907   4
   1 -10  -7 94.0151 51.9424   3
   1 -10  -6 173.090 59.0930   3
   1 -10  -5 5792.61 324.155   3
   1 -10  -4 5219.51 307.749   3
   1 -10  -3 6378.31 376.581   2
   1 -10  -3 5725.20 320.158   3
   1 -10  -2 4958.10 329.221   2
   1 -10  -2 4848.67 290.685   3
   1 -10  -1 2079.67 204.554   2
  -1  10   1 1548.46 169.266   5
   1 -10  -1 1610.70 165.602   3
   1 -10   0 7812.21 401.657   2
  -1  10   0 7534.21 382.571   5
   1 -10   0 6562.55 349.483   3
   1 -10   1 2545.02 219.191   2
  -1  10  -1 2387.11 215.115   5
   1 -10   2 12.3441 34.7257   2
  -1  10  -2 3.18020 41.4860   5
   1 -10   3 397.387 85.1882   2
  -1  10  -3 293.883 82.4823   5
   1 -10   4 98.2986 49.1724   2
  -1  10  -4 278.439 83.2759   5
   1 -10   5 98.8390 45.1297   2
  -1  10  -5 91.8403 59.5939   5
   1 -10   6 37.0393 36.9000   2
  -1  10  -6 12.3165 43.3470   5
   1 -10   7 1039.04 127.614   2
   1 -10   7 1265.28 222.442   4
   1 -10   8 665.097 101.732   2
   1 -10   8 724.311 171.361   4
   1 -10   9 498.387 84.7472   2
   1 -10   9 452.546 150.158   4
   1 -10  10 240.296 106.601   4
   1 -10  11 157.451 107.265   4
   1 -10  12 979.688 217.428   4
   1 -10  13 491.669 148.257   4
  -1   9  20 351.844 123.113   4
  -1   9  19-74.1750 62.6798   4
  -1   9  18 179.330 82.7564   4
  -1   9  17 498.000 131.357   4
  -1   9  16 255.369 91.1296   4
  -1   9  15 926.626 162.800   4
   1  -9 -14-9.45141 46.6066   3
  -1   9  14-1.14657 34.9248   4
   1  -9 -13 226.000 82.1406   3
  -1   9  13 396.994 111.451   4
   1  -9 -12 2272.02 229.021   3
  -1   9  12 2248.16 237.670   4
   1  -9 -11 10516.3 501.969   3
  -1   9  11 10837.9 535.582   4
   1  -9 -10 550.271 109.039   3
  -1   9  10 642.348 124.934   4
   1  -9  -9 59.6547 48.8641   3
  -1   9   9-74.9103 55.0241   4
   1  -9  -8 1993.70 189.964   3
  -1   9   8 2228.28 223.379   4
   1  -9  -8 2049.91 202.879   5
   1  -9  -7 9633.18 438.882   3
   1  -9  -7 11647.8 499.367   5
   1  -9  -6 8630.72 399.861   3
   1  -9  -6 9631.67 446.439   5
   1  -9  -5 3597.35 239.790   3
   1  -9  -5 2914.97 244.639   5
   1  -9  -4 17124.5 588.341   3
   1  -9  -3 7503.65 355.768   3
   1  -9  -2 3322.27 245.695   2
   1  -9  -2 2690.31 203.051   3
   1  -9  -1 15782.0 571.240   2
  -1   9   1 14401.0 537.367   5
   1  -9   0 5262.16 305.404   2
  -1   9   0 5184.39 297.552   5
   1  -9   0 4559.84 273.033   3
   1  -9   1 951.897 125.889   2
  -1   9  -1 783.430 117.223   5
   1  -9   2 785.126 113.562   2
  -1   9  -2 638.990 107.469   5
   1  -9   3 10430.6 429.731   2
  -1   9  -3 10539.7 468.267   5
   1  -9   4 5182.34 283.882   2
  -1   9  -4 5486.59 332.080   5
   1  -9   5 1872.57 163.731   2
  -1   9  -5 1790.53 192.159   5
   1  -9   5 1826.42 245.013   4
   1  -9   6 112.739 45.7961   2
   1  -9   6 76.5606 82.3272   4
   1  -9   7 4813.20 266.510   2
   1  -9   7 4575.68 400.058   4
   1  -9   8 1062.13 120.096   2
   1  -9   8 1030.58 192.881   4
   1  -9   9 1663.99 147.179   2
   1  -9   9 1758.87 252.224   4
   1  -9  10 370.712 71.5279   2
   1  -9  10 390.052 126.774   4
   1  -9  11 165.422 50.0425   2
   1  -9  11 45.8439 70.1229   4
   1  -9  12 9.67006 61.6240   4
   1  -9  13 1753.26 272.203   4
   1  -9  14 125.565 93.9820   4
   1  -9  15 418.933 144.731   4
  -1   8  21 575.663 143.445   4
  -1   8  20 469.173 129.761   4
  -1   8  19 363.341 117.715   4
  -1   8  18 233.859 90.3591   4
  -1   8  17 39.0975 39.4150   4
  -1   8  16 1590.15 209.394   4
  -1   8  15 5175.85 374.443   4
   1  -8 -14 2045.05 225.329   3
  -1   8  14 1958.81 225.444   4
   1  -8 -13 307.135 86.1222   3
  -1   8  13 322.194 94.9976   4
   1  -8 -12 4530.41 316.797   3
  -1   8  12 4499.73 325.971   4
   1  -8 -11 2543.63 226.748   3
  -1   8  11 2648.22 242.338   4
   1  -8 -10 36.2572 45.8782   3
  -1   8  10 107.621 57.7823   4
   1  -8 -10 16.2432 32.2211   5
   1  -8  -9 6561.27 352.103   3
  -1   8   9 6608.48 381.398   4
   1  -8  -9 7215.79 379.904   5
  -1   8   9 7137.54 377.737   3
   1  -8  -8 3717.44 253.191   3
  -1   8   8 4286.87 297.402   4
   1  -8  -8 4280.12 281.811   5
   1  -8  -7-3.46068 33.6313   3
   1  -8  -7 79.7101 42.9500   5
   1  -8  -6 17.5365 27.7544   3
   1  -8  -6 16.9570 33.6463   5
   1  -8  -5 2190.04 178.415   3
   1  -8  -5 2382.95 199.201   5
   1  -8  -4 47.9295 42.1549   3
   1  -8  -4 59.1856 38.9204   5
  -1   8   4 41.7464 49.7736   4
   1  -8  -3 3853.06 238.539   3
  -1   8   3 4208.01 327.214   4
  -1   8   2 2020.37 173.991   5
  -1   8   2 2513.84 248.434   4
   1  -8  -1 1931.11 170.471   2
  -1   8   1 1913.95 166.430   5
  -1   8   1 2152.71 227.460   4
   1  -8   0 525.745 89.3290   2
  -1   8   0 423.811 77.7970   5
  -1   8   0 325.385 95.8313   4
   1  -8   1 40.9573 31.4561   2
  -1   8  -1 21.9404 30.6672   5
  -1   8  -1-1.66845 48.2396   4
   1  -8   2 1783.64 155.858   2
  -1   8  -2 1892.76 171.338   5
  -1   8  -2 1697.22 202.874   4
   1  -8   3 3188.02 207.079   2
  -1   8  -3 3236.77 231.622   5
   1  -8   4-13.0809 29.3179   2
  -1   8  -4 65.2733 48.3578   5
   1  -8   4-24.6472 50.8787   4
   1  -8   5 625.228 88.2362   2
   1  -8   5 816.186 155.898   4
   1  -8   6 254.708 56.1364   2
   1  -8   6 251.448 89.1887   4
   1  -8   7 813.023 99.6501   2
   1  -8   7 623.395 139.867   4
   1  -8   8 4850.38 249.491   2
   1  -8   8 4959.53 393.622   4
   1  -8   9 3415.50 201.974   2
   1  -8   9 2981.12 310.278   4
   1  -8  10 2246.15 164.237   2
   1  -8  10 2541.42 291.482   4
   1  -8  11 868.258 102.100   2
   1  -8  11 832.341 175.333   4
   1  -8  12-35.2971 76.8423   4
   1  -8  13 1006.20 209.456   4
   1  -8  14 144.905 96.8831   4
   1  -8  15 334.898 125.555   4
   1  -8  16 858.351 195.403   4
  -1   8 -17 816.430 143.626   1
  -1   8 -18 204.578 70.2673   1
  -1   7  22 318.538 107.628   4
  -1   7  21 313.867 109.992   4
  -1   7  20 52.6397 61.6620   4
  -1   7  19 19.2723 45.3203   4
  -1   7  18 1.21421 32.7990   4
  -1   7  17-16.9015 47.7032   4
  -1   7  16 2264.46 244.289   4
  -1   7  15 692.008 134.142   4
  -1   7  14-31.7428 48.9764   4
   1  -7 -13 4126.78 306.800   3
  -1   7  13 3943.84 299.397   4
   1  -7 -12 4159.39 295.553   3
  -1   7  12 4011.29 296.209   4
   1  -7 -11 3400.60 255.339   3
  -1   7  11 3650.36 274.470   4
   1  -7 -10 233.385 68.1709   3
  -1   7  10 152.127 57.9386   3
  -1   7  10 330.392 84.5406   4
   1  -7  -9 7830.58 374.357   3
   1  -7  -9 8130.24 393.283   5
  -1   7   9 7742.32 394.223   4
  -1   7   9 7937.30 386.122   3
   1  -7  -8 387.498 79.9154   3
  -1   7   8 486.444 88.1763   3
   1  -7  -8 460.084 88.2991   5
  -1   7   8 389.168 87.8012   4
   1  -7  -7 1382.23 141.549   3
   1  -7  -7 1462.58 151.952   5
  -1   7   7 1480.24 160.210   4
   1  -7  -6 4150.11 242.752   3
   1  -7  -6 3887.39 248.402   5
   1  -7  -5 3454.11 229.593   5
   1  -7  -4 1149.37 135.601   5
   1  -7  -3 1174.48 133.925   5
  -1   7   3 1219.14 162.018   4
  -1   7   2 356.205 69.0999   5
  -1   7   2 353.227 83.6837   4
  -1   7   1 16157.5 530.581   5
  -1   7   1 17357.3 661.175   4
   1  -7   0 154.397 49.1499   2
  -1   7   0 127.686 42.7681   5
  -1   7   0 119.719 55.4207   4
   1  -7   1 1211.24 119.608   2
  -1   7  -1 1373.74 134.743   5
  -1   7  -1 1373.90 168.663   4
   1  -7   2 98.5289 37.4773   2
  -1   7  -2 185.184 58.4168   5
  -1   7  -2 114.038 57.5885   4
   1  -7   3 705.146 87.3809   2
  -1   7  -3 712.774 104.614   5
  -1   7  -3 518.360 106.389   4
   1  -7   3 541.863 120.642   4
   1  -7   4 16952.1 521.190   2
   1  -7   4 17983.3 717.330   4
   1  -7   5 11754.9 402.685   2
   1  -7   5 12346.1 579.000   4
  -1   7  -5 12964.2 564.062   4
   1  -7   6 4824.11 234.198   2
   1  -7   6 4891.76 354.713   4
   1  -7   7 412.656 65.1598   2
   1  -7   7 495.670 121.220   4
   1  -7   8 1002.92 100.894   2
   1  -7   8 692.567 138.432   4
   1  -7   9 2284.61 154.936   2
   1  -7   9 1925.17 232.296   4
  -1   7 -10 618.274 83.7101   2
   1  -7  10 525.982 74.5130   2
   1  -7  10 735.723 147.542   4
  -1   7 -11 2857.66 189.779   2
   1  -7  11 2206.97 264.040   4
  -1   7 -12 1172.53 123.946   2
   1  -7  12 1179.23 196.033   4
   1  -7  13 4349.22 388.345   4
   1  -7  14 855.588 175.327   4
   1  -7  15 739.062 168.084   4
   1  -7  16-61.4908 63.5264   4
  -1   7 -17-114.405 59.5293   1
   1  -7  17-35.3607 74.9628   4
  -1   7 -18 263.500 87.0621   1
   1  -7  18 635.315 171.648   4
  -1   7 -19 24.8073 39.9921   1
  -1   6  22 57.5636 66.9621   4
  -1   6  21 426.467 127.270   4
  -1   6  20 239.735 89.6492   4
  -1   6  19 39.7834 52.6462   4
  -1   6  18 488.815 119.778   4
  -1   6  17 4790.34 357.362   4
  -1   6  16 339.894 97.2588   4
  -1   6  15 535.722 113.933   4
  -1   6  14 78.1422 51.4821   4
   1  -6 -13-19.1921 47.9830   3
  -1   6  13-51.9536 56.7462   4
   1  -6 -12 2968.35 241.123   3
  -1   6  12 2755.21 233.427   4
   1  -6 -11 137.599 53.6873   3
  -1   6  11 173.705 59.8837   3
  -1   6  11 177.835 66.8969   4
   1  -6 -10 1596.23 162.678   3
  -1   6  10 1515.21 155.631   1
  -1   6  10 1839.43 179.078   4
  -1   6  10 1695.32 170.313   3
   1  -6  -9 1100.60 130.760   3
  -1   6   9 896.431 117.056   1
  -1   6   9 960.070 125.920   4
  -1   6   9 1001.25 125.452   3
   1  -6  -8 1015.65 119.961   3
  -1   6   8 978.823 124.266   4
  -1   6   8 1138.87 128.800   3
   1  -6  -7 2698.44 198.034   5
  -1   6   7 2723.13 205.001   4
  -1   6   7 2851.01 199.568   3
   1  -6  -6 6671.46 312.984   5
  -1   6   6 6129.57 300.393   3
   1  -6  -5-47.2332 38.6920   5
   1  -6  -4 5469.01 274.953   5
   1  -6  -3 3359.45 206.565   5
   1  -6  -3 2936.30 182.198   3
   1  -6  -2 80.5195 37.1565   3
  -1   6   2 42.2933 29.4506   5
  -1   6   2 95.3572 46.6860   4
  -1   6   1 3441.23 203.855   5
  -1   6   1 4052.27 272.655   4
   1  -6   0 10526.7 368.259   2
  -1   6   0 10765.5 390.795   5
  -1   6   0 10430.8 459.151   4
   1  -6   1 5105.52 233.085   2
  -1   6  -1 4999.39 250.887   5
  -1   6  -1 5029.85 307.225   4
   1  -6   2 12904.0 409.842   2
  -1   6  -2 12531.3 450.003   5
  -1   6  -2 14048.5 542.630   4
   1  -6   3 4894.60 221.790   2
  -1   6  -3 4752.17 300.702   4
   1  -6   4 2763.79 157.786   2
  -1   6  -4 3227.55 242.153   4
   1  -6   5 2984.72 164.868   2
  -1   6  -5 3445.13 253.728   4
   1  -6   5 3436.76 268.551   4
   1  -6   6 78.5104 30.7952   2
   1  -6   6 55.7874 51.0101   4
  -1   6  -6 165.184 67.5196   4
   1  -6   7 23103.8 599.152   2
   1  -6   7 22525.3 807.392   4
  -1   6  -7 24451.5 795.941   4
  -1   6  -8 191.705 42.1246   2
   1  -6   8 145.875 39.2336   2
  -1   6  -8 73.7612 57.1904   4
   1  -6   8 136.007 76.5640   4
  -1   6  -9 5947.38 263.036   2
   1  -6   9 6479.78 258.596   2
   1  -6   9 6325.45 400.957   4
  -1   6 -10 7112.08 298.939   2
   1  -6  10 7509.48 287.442   2
   1  -6  10 6933.61 433.429   4
  -1   6 -11 8343.39 338.455   2
   1  -6  11 8596.62 496.627   4
  -1   6 -12 2544.88 179.915   2
   1  -6  12 2443.90 267.952   4
  -1   6 -13 456.083 76.2101   2
   1  -6  13 451.029 121.097   4
   1  -6  14 657.077 148.129   4
   1  -6  15-18.1153 70.4237   4
  -1   6 -16 252.405 71.8469   1
   1  -6  16 420.567 126.807   4
  -1   6 -17 1050.93 153.012   1
   1  -6  17 1081.28 203.098   4
  -1   6 -18 152.713 69.5110   1
   1  -6  18 217.906 107.025   4
  -1   6 -19 59.6011 51.0439   1
   1  -6  19 27.4013 72.9872   4
  -1   6 -20 14.6307 42.6127   1
  -1   5  23 799.266 171.284   4
  -1   5  22 178.935 77.6503   4
  -1   5  21 187.202 84.6529   4
  -1   5  20 159.138 86.2068   4
  -1   5  19 317.061 103.332   4
  -1   5  18 108.460 63.2153   4
  -1   5  17 555.612 122.174   4
  -1   5  16 3307.53 278.188   4
  -1   5  15 654.757 119.557   4
  -1   5  14 1897.46 198.948   4
  -1   5  13 265.419 72.3828   4
   1  -5 -12 723.768 116.834   3
  -1   5  12 676.382 112.890   3
  -1   5  12 574.311 103.573   4
   1  -5 -11 229.884 65.0863   3
  -1   5  11 299.376 75.2616   3
  -1   5  11 192.129 62.5597   4
  -1   5  11 210.134 56.8290   1
  -1   5  10 637.142 101.727   3
   1  -5 -10 550.984 93.8870   3
  -1   5  10 501.769 91.3059   4
  -1   5  10 586.036 92.7287   1
  -1   5   9 2163.23 177.761   3
   1  -5  -9 1828.54 163.322   3
  -1   5   9 1901.21 169.158   4
  -1   5   8 20226.3 628.238   3
  -1   5   7 30393.2 812.148   3
   1  -5  -6 12904.6 453.688   5
  -1   5   6 13874.9 457.986   3
   1  -5  -5 1088.12 106.377   3
   1  -5  -5 972.684 106.000   5
  -1   5   5 1299.90 119.134   3
   1  -5  -4 4553.94 221.985   3
   1  -5  -4 4683.58 234.590   5
   1  -5  -3 5.04878 19.0771   3
   1  -5  -3 67.3642 34.2309   5
   1  -5  -2 7346.99 297.374   5
  -1   5   2 7018.69 285.651   5
   1  -5  -2 6714.84 272.593   3
  -1   5   1-14.6427 30.3977   5
  -1   5   1-13.6978 50.3803   4
  -1   5   0 14922.9 454.732   5
  -1   5   0 14716.8 525.666   4
   1  -5   1 22608.7 573.886   2
  -1   5  -1 22933.0 619.776   5
  -1   5  -1 22326.8 694.067   4
   1  -5   2 77435.7 1571.83   2
  -1   5  -2 78320.4 1741.04   4
   1  -5   3 49878.2 1062.38   2
  -1   5  -3 50175.5 1233.37   4
   1  -5   4 1862.12 114.689   2
  -1   5  -4 1791.95 165.069   4
   1  -5   5 2774.60 140.964   2
  -1   5  -5 2772.99 211.311   4
  -1   5  -6 6316.94 235.892   2
   1  -5   6 6611.12 237.107   2
  -1   5  -6 7497.87 361.942   4
  -1   5  -7 241.615 44.8972   2
   1  -5   7 228.384 39.4779   2
  -1   5  -7 177.537 57.2121   4
  -1   5  -8 515.277 64.7323   2
   1  -5   8 544.113 62.2502   2
  -1   5  -8 423.502 88.2515   4
   1  -5   8 413.185 95.0693   4
  -1   5  -9 6816.53 274.399   2
   1  -5   9 7721.16 271.959   2
  -1   5  -9 7593.19 391.998   4
   1  -5   9 7165.32 403.806   4
  -1   5 -10 10320.6 363.670   2
   1  -5  10 10017.5 499.603   4
  -1   5 -11 3622.78 203.909   2
   1  -5  11 3877.08 307.607   4
  -1   5 -12 13632.9 453.765   2
   1  -5  12 12099.2 593.981   4
  -1   5 -13 38.6162 30.8750   2
   1  -5  13 64.4175 58.5503   4
  -1   5 -14 1216.04 127.941   2
   1  -5  14 1093.43 180.157   4
  -1   5 -15 3367.57 251.400   1
   1  -5  15 3891.35 345.017   4
  -1   5 -16 81.0020 48.7393   1
   1  -5  16 52.8463 51.9572   4
  -1   5 -17 1682.72 184.732   1
   1  -5  17 1706.72 242.080   4
  -1   5 -18 1189.85 160.798   1
   1  -5  18 1212.76 213.571   4
  -1   5 -19 813.724 137.568   1
   1  -5  19 972.520 195.310   4
  -1   5 -20 164.434 70.5943   1
   1  -5  20 195.058 103.327   4
  -1   5 -21 1202.31 175.422   1
  -1   4  23 523.562 141.651   4
  -1   4  22 153.359 81.4787   4
  -1   4  21 15.8657 52.8808   4
  -1   4  20 1560.46 214.300   4
  -1   4  19 308.756 98.0706   4
  -1   4  18 331.567 102.050   4
  -1   4  17-27.4504 54.4219   4
  -1   4  16 125.298 61.2622   4
  -1   4  15 17691.1 675.503   4
  -1   4  14-37.6068 51.2498   4
  -1   4  13 10891.2 477.838   4
   1  -4 -13 11643.8 502.372   4
  -1   4  12 9161.38 427.110   3
  -1   4  12 8813.01 408.483   4
   1  -4 -12 8969.16 420.059   4
  -1   4  12 9304.73 416.170   1
  -1   4  11 233.173 62.8207   3
   1  -4 -11 175.204 57.6057   3
   1  -4 -11 244.764 65.5175   4
  -1   4  11 227.188 68.4796   4
  -1   4  11 260.617 59.7945   1
  -1   4  10 1609.69 153.416   3
   1  -4 -10 1362.66 145.455   3
   1  -4 -10 1535.46 151.793   4
  -1   4  10 1495.50 147.201   4
   1  -4  -9 1215.01 129.037   3
  -1   4   9 1290.05 131.184   3
  -1   4   8 2626.53 184.717   3
  -1   4   7 19659.6 582.546   3
  -1   4   7 19544.1 575.706   4
   1  -4  -6 31879.3 783.215   3
  -1   4   6 31345.0 787.986   4
  -1   4   6 30278.0 782.715   3
  -1   4   5 317.454 56.5548   3
   1  -4  -5 273.168 52.3491   3
  -1   4   5 275.995 55.1311   4
   1  -4  -4 150.843 40.3703   3
  -1   4   4 126.738 35.9097   3
   1  -4  -4 80.2388 29.2729   5
   1  -4  -3 552.115 69.8790   3
   1  -4  -3 534.250 70.0332   5
   1  -4  -2 17570.9 488.484   5
  -1   4   2 17329.9 478.257   5
   1  -4  -2 16215.1 459.679   3
   1  -4  -1 2766.80 161.695   5
  -1   4   1 3316.26 167.931   5
  -1   4   1 2834.53 187.637   4
  -1   4   0 3915.85 187.922   5
  -1   4   0 3792.96 215.751   4
  -1   4  -1-13.7621 25.8906   5
  -1   4  -1 20.8074 24.5784   4
   1  -4   2 377.186 47.0739   2
   1  -4   2 452.238 78.4344   4
  -1   4  -2 388.256 68.7490   4
   1  -4   3 423.832 49.2642   2
  -1   4  -3 468.680 78.2552   4
   1  -4   4 4877.98 174.277   2
  -1   4  -4 4717.76 251.298   4
  -1   4  -5 171.487 32.6719   2
   1  -4   5 282.835 40.2158   2
  -1   4  -5 219.753 54.1171   4
  -1   4  -6 22.3462 16.5225   2
   1  -4   6 2.23459 13.7005   2
  -1   4  -6 38.6798 28.2317   4
  -1   4  -7 23212.5 585.022   2
   1  -4   7 25560.4 579.782   2
  -1   4  -7 25449.1 737.699   4
  -1   4  -8 3496.34 169.046   2
  -1   4  -8 4387.29 261.724   4
  -1   4  -9 5639.14 232.774   2
  -1   4  -9 5976.50 322.593   4
  -1   4 -10 18422.5 518.600   2
  -1   4 -10 19806.4 668.084   4
   1  -4  10 18715.7 679.785   4
  -1   4 -11 221.424 49.3147   2
   1  -4  11 119.705 61.2524   4
  -1   4 -11 212.396 68.3760   4
  -1   4 -12 6724.08 293.555   2
   1  -4  12 6360.72 389.193   4
  -1   4 -13 4645.64 264.826   1
  -1   4 -13 4069.85 230.527   2
   1  -4  13 4176.63 320.109   4
  -1   4 -14 293.014 63.7962   2
  -1   4 -14 385.124 79.4833   1
   1  -4  14 426.261 109.568   4
  -1   4 -15 10.0055 34.8605   1
   1  -4  15 77.0711 66.1789   4
  -1   4 -16 71.8317 38.5923   1
   1  -4  16 260.587 99.0217   4
  -1   4 -17 24.0228 29.4488   1
  -1   4 -17 203.014 62.2519   2
   1  -4  17 227.553 92.9433   4
  -1   4 -18-14.7500 37.6596   1
   1  -4  18-2.85851 41.5391   4
  -1   4 -19 1017.16 150.100   1
   1  -4  19 1095.78 200.001   4
  -1   4 -20 19.5130 35.4259   1
   1  -4  20-162.702 94.7352   4
  -1   4 -21 36.7034 39.5166   1
   1  -4  21-52.3388 49.5140   4
  -1   4 -22 106.394 58.0483   1
  -1   3  23 13.5229 46.2353   4
  -1   3  22 88.7933 68.0215   4
  -1   3  21 3019.04 311.244   4
  -1   3  20 277.160 99.7927   4
  -1   3  19 360.332 100.824   4
  -1   3  18 968.932 156.075   4
  -1   3  17 337.763 94.2375   4
  -1   3  16 10.1543 44.2483   4
  -1   3  15 63.5936 44.8791   4
   1  -3 -14 7.83587 28.6723   4
  -1   3  14-64.4180 54.6557   4
  -1   3  13 509.384 100.172   3
  -1   3  13 554.573 100.237   1
   1  -3 -13 517.978 97.1021   4
  -1   3  13 471.208 93.2892   4
  -1   3  12 3586.85 249.641   3
  -1   3  12 3043.97 223.593   4
   1  -3 -12 2899.65 221.249   4
  -1   3  12 3242.68 230.998   1
  -1   3  11 998.621 124.623   3
   1  -3 -11 986.599 121.565   4
  -1   3  11 920.573 116.717   4
  -1   3  11 1084.64 127.544   1
  -1   3  10 17078.4 566.782   3
   1  -3 -10 16419.0 552.101   4
  -1   3   9 632.697 94.3601   3
   1  -3  -9 614.423 88.7913   4
  -1   3   8 237.707 54.4706   3
   1  -3  -8 211.789 50.5845   4
  -1   3   8 156.341 45.4180   4
  -1   3   7 2744.25 173.571   3
   1  -3  -7 3340.97 188.888   4
  -1   3   7 3176.07 183.208   4
  -1   3   6 29321.1 734.558   3
  -1   3   6 29475.2 726.495   4
  -1   3   5 69605.4 1485.99   3
   1  -3  -5 69221.9 1479.19   3
   1  -3  -4 1995.12 122.567   3
  -1   3   4 1910.22 121.184   4
  -1   3   4 1880.90 123.776   3
   1  -3  -3 28388.2 655.419   3
   1  -3  -3 28534.4 669.294   5
  -1   3   3 26151.8 649.568   3
   1  -3  -2 387.749 52.4271   3
   1  -3  -2 393.674 54.3021   5
   1  -3  -1 64576.9 1367.76   5
  -1   3   1 70293.3 1375.19   5
  -1   3   0 22034.6 529.067   5
  -1   3   0 19863.4 549.242   4
   1  -3   1 18244.9 518.316   4
  -1   3  -1 18460.1 506.421   4
   1  -3   2 62578.1 1214.08   2
  -1   3  -2 63568.5 1344.39   4
   1  -3   2 63481.0 1355.47   4
   1  -3   3 1548.31 74.3815   2
   1  -3   3 1498.90 126.356   4
  -1   3  -3 1536.15 120.225   4
  -1   3  -4 25940.1 567.158   2
   1  -3   4 28130.2 571.517   2
   1  -3   4 27776.6 720.687   4
  -1   3  -4 28010.8 706.833   4
  -1   3  -5 56431.6 1109.16   2
   1  -3   5 55696.9 1097.33   2
  -1   3  -5 58420.7 1261.91   4
  -1   3  -6 163.800 30.5489   2
   1  -3   6 209.586 31.4324   2
  -1   3  -6 175.803 46.4958   4
  -1   3  -7 8312.23 259.872   2
  -1   3  -7 9084.75 359.458   4
  -1   3  -8 3268.91 153.225   2
  -1   3  -8 3327.44 215.012   4
  -1   3  -9 4919.43 207.978   2
  -1   3  -9 5265.24 285.935   4
  -1   3 -10 1202.18 102.387   2
  -1   3 -10 1225.88 136.539   4
  -1   3 -11 28052.7 718.083   1
  -1   3 -11 26230.4 801.656   4
   1  -3  11 26777.3 835.466   4
  -1   3 -12 1219.43 116.196   2
  -1   3 -12 1196.25 121.871   1
  -1   3 -12 1196.22 149.206   4
   1  -3  12 1159.39 155.194   4
  -1   3 -13 3611.77 225.470   1
  -1   3 -13 3531.33 209.091   2
   1  -3  13 3394.29 275.766   4
  -1   3 -14 9852.55 409.838   1
   1  -3  14 9817.92 503.263   4
  -1   3 -15 723.403 110.994   1
   1  -3  15 880.660 152.209   4
  -1   3 -16-12.4395 35.4404   1
  -1   3 -16 28.6941 33.0625   2
   1  -3  16 70.5690 55.7818   4
  -1   3 -17 1487.39 163.907   1
  -1   3 -17 1714.11 168.610   2
   1  -3  17 1599.34 215.262   4
  -1   3 -18 638.778 113.532   1
  -1   3 -18 633.914 112.851   2
   1  -3  18 738.198 155.916   4
  -1   3 -19 122.795 56.7886   1
   1  -3  19 1.90475 54.2919   4
  -1   3 -20 86.0328 54.4048   1
   1  -3  20 58.4549 63.3771   4
  -1   3 -21-30.5271 34.2153   1
   1  -3  21-82.5357 79.8878   4
  -1   3 -22 32.1802 39.1270   1
  -1   3 -23 340.485 97.0394   1
  -1   2  23 71.6172 62.3941   4
  -1   2  22-29.1945 42.6142   4
  -1   2  21 113.543 73.0331   4
  -1   2  20 69.4982 65.8955   4
  -1   2  19-88.7917 66.6510   4
  -1   2  18 536.989 119.105   4
  -1   2  17 2147.43 225.234   4
   1  -2 -16 5691.25 334.974   1
  -1   2  16 5018.34 339.379   4
   1  -2 -15 1854.83 181.253   1
  -1   2  15 1898.57 194.774   4
   1  -2 -14 51.4075 43.0464   1
  -1   2  14 151.817 55.3694   1
   1  -2 -14 36.9272 36.0389   4
  -1   2  14 25.4949 33.3748   4
  -1   2  13 14838.2 575.607   3
   1  -2 -13 14582.8 530.817   1
  -1   2  13 16234.5 575.472   1
   1  -2 -13 15315.2 572.615   4
  -1   2  13 15696.4 573.026   4
  -1   2  12 379.713 81.1762   3
   1  -2 -12 211.720 60.5516   1
  -1   2  12 302.688 70.0352   1
   1  -2 -12 335.537 77.3516   4
  -1   2  12 379.973 75.8964   4
  -1   2  11 206.220 61.4247   3
  -1   2  11 230.449 59.6897   1
   1  -2 -11 339.081 68.6355   1
   1  -2 -11 181.156 53.4046   4
  -1   2  11 130.664 49.1025   4
  -1   2  10 45527.0 1111.10   3
   1  -2 -10 43225.0 1084.37   4
   1  -2 -10 44959.5 1064.45   1
  -1   2   9 4445.04 242.937   3
   1  -2  -9 4164.80 233.255   4
   1  -2  -9 4266.13 221.529   1
  -1   2   8 4905.91 243.038   3
  -1   2   8 4783.46 230.619   4
   1  -2  -8 4383.31 225.060   4
   1  -2  -8 4339.99 216.651   1
  -1   2   7 4412.02 220.089   3
  -1   2   7 4620.38 213.675   4
   1  -2  -7 4649.15 216.762   4
   1  -2  -7 4330.03 206.892   1
  -1   2   6 6443.12 257.680   3
  -1   2   6 6538.29 248.384   4
   1  -2  -6 6458.19 248.828   4
   1  -2  -6 6396.79 247.233   1
  -1   2   5 41262.7 937.418   3
   1  -2  -5 42905.6 929.104   4
  -1   2   5 43849.0 929.887   4
  -1   2   4 11877.2 348.797   3
   1  -2  -4 12078.0 336.740   4
  -1   2   4 12117.3 336.357   4
  -1   2   3 3253.57 138.306   4
  -1   2   3 3343.66 149.563   3
   1  -2  -2 496.533 53.0042   5
  -1   2   2 574.482 56.3605   3
   1  -2  -1 2672.62 126.319   5
  -1   2   0 81318.7 1594.82   4
   1  -2   1 385217. 7038.73   4
  -1   2  -1 386776. 7034.65   4
   1  -2   2 380.353 26.8282   2
   1  -2   2 358.096 56.0210   4
  -1   2  -2 370.455 47.8807   4
  -1   2  -3 87306.7 1593.28   2
   1  -2   3 84995.8 1593.31   2
  -1   2  -3 86176.3 1715.86   4
  -1   2  -4 339.038 27.7384   2
   1  -2   4 358.917 28.5213   2
  -1   2  -4 356.297 52.4899   4
   1  -2   4 333.497 52.8446   4
  -1   2  -5 6317.97 179.854   2
  -1   2  -5 7088.86 262.839   4
   1  -2   5 6421.94 261.271   4
  -1   2  -6 2033.79 97.0450   2
  -1   2  -6 1834.82 133.211   4
  -1   2  -7 3665.08 145.597   2
  -1   2  -7 3547.08 198.814   4
  -1   2  -8 6159.09 215.110   2
  -1   2  -8 6080.79 283.162   4
  -1   2  -9 579.835 69.1011   1
  -1   2  -9 502.724 59.7500   2
  -1   2  -9 569.189 86.5629   4
  -1   2 -10 240.406 49.1775   1
  -1   2 -10 197.258 41.6394   2
  -1   2 -10 186.746 56.2654   4
  -1   2 -11 10473.1 370.707   1
  -1   2 -11 11302.6 451.951   4
  -1   2 -12 948.895 100.287   2
  -1   2 -12 1201.71 117.595   1
  -1   2 -12 1103.90 136.634   4
   1  -2  12 1167.09 146.798   4
  -1   2 -13 5759.24 280.434   1
  -1   2 -13 5281.98 258.127   2
   1  -2  13 5499.60 338.012   4
  -1   2 -14 83.5603 43.5690   1
   1  -2  14 75.1418 57.2520   4
  -1   2 -15 3922.33 251.053   1
   1  -2  15 4251.05 317.049   4
  -1   2 -16 743.790 110.933   1
  -1   2 -16 812.139 110.525   2
   1  -2  16 875.564 149.975   4
  -1   2 -17 7819.60 384.708   1
  -1   2 -17 8052.94 384.511   2
   1  -2  17 8951.70 503.792   4
  -1   2 -18 1367.22 157.662   1
  -1   2 -18 1477.11 161.977   2
   1  -2  18 1519.63 211.167   4
  -1   2 -19-69.9847 55.2817   1
   1  -2  19-90.0023 63.1788   4
  -1   2 -20 134.238 60.9973   1
   1  -2  20 67.7503 61.3373   4
  -1   2 -21 1598.43 188.570   1
   1  -2  21 1633.62 246.170   4
  -1   2 -22-2.70123 33.0118   1
   1  -2  22 52.0487 76.3659   4
  -1   2 -23 419.977 111.304   1
  -1   2 -24-35.6468 47.8693   1
  -1   1  23 313.965 114.809   4
  -1   1  22 153.918 83.7147   4
   1  -1 -21 117.392 63.3431   1
  -1   1  21 55.1470 52.4542   4
   1  -1 -20 401.580 100.635   1
  -1   1  20 403.068 117.034   4
   1  -1 -19 110.842 61.2128   1
  -1   1  19 66.4248 54.7241   4
   1  -1 -18 8.73308 44.7018   1
  -1   1  18 80.8920 73.1372   4
   1  -1 -17 1500.68 171.368   1
  -1   1  17 1241.01 172.086   4
   1  -1 -16 661.827 109.967   1
  -1   1  16 669.829 119.410   4
   1  -1 -15 61.6943 42.4343   1
  -1   1  15 25.1526 33.6358   4
   1  -1 -14 202.878 61.2436   1
   1  -1 -14 208.778 69.5775   4
  -1   1  14 254.695 70.7609   4
  -1   1  13 2305.36 201.788   3
  -1   1  13 2257.62 198.014   4
   1  -1 -13 2286.96 198.845   4
   1  -1 -13 2090.01 175.387   1
  -1   1  12 3291.09 235.065   3
   1  -1 -12 3361.62 232.435   4
  -1   1  12 3190.12 225.019   4
   1  -1 -12 3374.62 215.430   1
  -1   1  11 10626.3 430.706   3
  -1   1  11 10233.5 413.224   4
   1  -1 -11 10556.6 422.517   4
  -1   1  11 10870.3 419.390   1
   1  -1 -11 9645.95 381.795   1
  -1   1  10 72629.6 1614.45   3
   1  -1 -10 72719.3 1597.99   4
  -1   1  10 74122.1 1598.95   1
   1  -1 -10 70927.9 1556.30   1
  -1   1   9 16384.4 518.928   3
   1  -1  -9 16528.4 508.761   4
  -1   1   9 15430.5 493.871   4
   1  -1  -9 15352.4 477.305   1
  -1   1   8 5906.42 267.500   3
   1  -1  -8 5883.96 260.449   4
  -1   1   8 6085.75 261.285   4
   1  -1  -8 6072.90 253.501   1
  -1   1   7 22679.8 605.178   3
   1  -1  -7 22522.2 587.203   4
  -1   1   7 22485.3 584.687   4
   1  -1  -7 21968.2 573.804   1
  -1   1   6 22984.5 583.937   3
   1  -1  -6 21481.9 558.244   4
  -1   1   6 22998.5 564.896   4
   1  -1  -6 22672.3 560.835   1
  -1   1   5 2780.68 145.062   3
  -1   1   5 2716.18 134.505   4
   1  -1  -5 2596.55 132.148   4
   1  -1  -5 2720.96 136.227   1
  -1   1   4 117971. 2296.87   3
  -1   1   4 119717. 2276.49   4
   1  -1  -4 116436. 2273.16   4
  -1   1   3 48537.2 1005.45   3
   1  -1  -3 50654.6 996.122   1
  -1   1   3 50956.9 981.724   4
   1  -1  -3 48268.2 977.824   4
   1  -1  -2 11169.1 272.958   1
   1  -1  -2 10244.8 254.702   4
  -1   1   2 11230.5 257.854   4
  -1   1   2 11209.5 286.758   3
  -1   1  -2 27322.8 593.348   4
   1  -1   2 29607.0 604.339   4
   1  -1   3 11862.8 311.683   4
  -1   1  -3 11199.4 302.996   4
  -1   1  -4 16110.6 427.636   4
   1  -1   4 18889.1 451.919   4
  -1   1  -5 108039. 2104.26   4
  -1   1  -6 2354.83 110.908   1
  -1   1  -6 2184.09 137.579   4
  -1   1  -7 23629.2 549.264   1
  -1   1  -7 22218.0 609.583   4
  -1   1  -8 1044.75 85.6810   1
  -1   1  -8 1004.25 104.821   4
  -1   1  -9 1342.67 103.514   1
  -1   1  -9 1106.83 116.186   4
  -1   1 -10 2553.89 155.036   1
  -1   1 -10 2644.09 190.545   4
  -1   1 -11 380.958 63.5036   1
  -1   1 -11 475.832 65.3291   2
  -1   1 -11 460.480 84.1799   4
  -1   1 -12 594.798 79.9063   1
  -1   1 -12 467.228 70.0231   2
  -1   1 -12 509.279 90.7718   4
  -1   1 -13 207.027 49.9428   2
  -1   1 -13 230.663 55.7458   1
  -1   1 -13 318.269 76.1240   4
   1  -1  13 173.447 61.0207   4
  -1   1 -14 1163.62 122.373   1
   1  -1  14 839.295 132.291   4
  -1   1 -15 5822.91 298.229   1
  -1   1 -15 5677.34 295.608   2
   1  -1  15 6465.17 381.401   4
  -1   1 -16 8.06804 32.2296   1
  -1   1 -16 78.7090 40.4124   2
   1  -1  16 86.9943 55.0319   4
  -1   1 -17 732.913 111.710   1
  -1   1 -17 573.316 100.814   2
   1  -1  17 772.730 142.486   4
  -1   1 -18 32.6931 30.6988   1
  -1   1 -18 51.2688 36.6904   2
   1  -1  18 49.8443 50.2438   4
  -1   1 -19 5586.87 341.451   1
   1  -1  19 6069.07 431.490   4
  -1   1 -20 403.715 96.8135   1
   1  -1  20 395.891 115.984   4
  -1   1 -21 447.886 102.927   1
   1  -1  21 468.242 130.492   4
  -1   1 -22 133.761 65.0669   1
   1  -1  22 9.29839 39.8319   4
   1   0 -23 1342.41 197.026   1
  -1   0  23 1480.43 237.204   4
   1   0 -22 578.473 128.255   1
  -1   0  22 563.891 141.569   4
   1   0 -21 262.649 88.4726   1
  -1   0  21 331.570 112.059   4
   1   0 -20 165.933 73.1682   1
  -1   0  20 136.815 77.2782   4
   1   0 -19 52.3861 47.4246   1
  -1   0  19 34.6811 48.2907   4
   1   0 -18 4418.45 306.823   1
  -1   0  18 3999.66 328.311   4
   1   0 -17 262.342 75.2798   1
  -1   0  17 202.372 82.1516   4
   1   0 -16 3419.12 250.905   1
  -1   0  16 3302.58 275.664   4
   1   0 -15 5141.64 302.480   1
   1   0 -15 5678.32 326.134   2
  -1   0  15 5173.00 333.598   4
   1   0 -14 12880.4 502.883   2
   1   0 -14 11876.3 479.459   1
   1   0 -14 13225.1 534.082   4
  -1   0  14 12455.1 521.808   4
   1   0 -13 1228.60 137.878   2
  -1   0  13 1114.83 139.719   3
   1   0 -13 956.113 119.038   1
   1   0 -13 1005.30 131.031   4
  -1   0  13 1039.25 134.123   4
  -1   0  12 19865.9 662.576   3
   1   0 -12 20664.2 636.506   2
   1   0 -12 19763.3 620.542   1
   1   0 -12 21020.1 665.666   4
  -1   0  12 18920.8 639.752   4
  -1   0  11 38.0501 33.0996   3
   1   0 -11 5.53924 23.4678   1
   1   0 -11 26.8689 27.5004   4
  -1   0  11 3.88814 25.0407   4
  -1   0  10 20983.6 633.708   3
   1   0 -10 20343.3 616.850   4
   1   0 -10 20424.1 601.887   1
  -1   0   9 8096.74 336.052   3
   1   0  -9 8028.14 326.323   4
   1   0  -9 7926.34 315.800   1
  -1   0   8 16507.9 505.934   3
   1   0  -8 16160.0 490.920   4
  -1   0   8 16704.3 494.782   4
   1   0  -8 17452.0 495.235   1
  -1   0   7 88695.0 1840.89   3
  -1   0   7 90792.7 1823.62   4
   1   0  -7 89459.0 1821.17   4
   1   0  -7 91990.1 1825.35   1
  -1   0   6 61276.1 1320.90   3
  -1   0   6 62361.2 1304.09   4
   1   0  -6 62927.0 1308.86   4
  -1   0   5 168019. 3148.18   3
   1   0  -5 161551. 3120.90   4
  -1   0   5 171544. 3128.27   4
   1   0  -5 164555. 3135.41   1
   1   0  -4 13649.8 371.662   2
  -1   0   4 14695.4 374.776   3
   1   0  -4 14512.9 376.879   3
   1   0  -4 14390.3 358.740   4
  -1   0   4 13834.0 354.649   4
   1   0  -4 14465.5 372.285   1
   1   0  -3 16489.0 370.881   3
  -1   0   3 14328.2 358.295   3
  -1   0   3 14711.6 343.717   4
   1   0  -3 13971.5 341.564   4
   1   0  -3 15579.1 366.914   1
   1   0  -2 166689. 3119.12   3
  -1   0   2 173401. 3122.11   3
   1   0  -2 171951. 3097.74   4
  -1   0  -3 12900.8 273.094   1
   1   0   3 13099.7 273.349   1
   1   0   3 13270.0 321.476   4
  -1   0  -3 12729.5 318.892   4
  -1   0  -4 54655.0 1009.09   1
   1   0   4 50593.4 1009.47   1
  -1   0  -4 53092.4 1071.46   4
   1   0   5 391.835 37.6248   1
  -1   0  -5 378.217 37.8502   1
  -1   0  -5 452.231 56.9783   4
   1   0   6 32896.7 702.315   1
  -1   0  -6 32682.0 697.038   1
  -1   0  -6 33797.0 770.838   4
  -1   0  -7 177.898 32.9292   1
   1   0   7 78.3927 25.4544   1
  -1   0  -7 109.412 33.6912   4
   1   0   8 34.4603 19.1667   1
  -1   0  -8 40.1964 23.2338   1
  -1   0  -8-3.92999 17.4719   4
  -1   0  -9 21023.1 542.574   1
  -1   0  -9 21508.4 617.094   4
  -1   0 -10 72967.9 1506.01   1
  -1   0 -10 72083.2 1606.13   4
  -1   0 -11 17863.1 512.197   1
  -1   0 -11 17556.4 586.231   4
  -1   0 -12 1525.22 128.981   1
  -1   0 -12 1661.90 163.244   4
  -1   0 -13 5943.39 279.919   1
   1   0  13 6367.86 342.852   4
  -1   0 -13 6339.67 343.718   4
  -1   0 -14 1463.09 136.914   1
   1   0  14 1709.16 180.284   4
  -1   0 -15 409.091 77.8952   1
   1   0  15 255.571 77.6581   4
  -1   0 -16 117.216 52.3468   1
   1   0  16 222.662 74.6998   4
  -1   0 -17 1874.48 179.424   1
  -1   0 -17 1964.20 181.923   2
   1   0  17 2074.69 224.636   4
  -1   0 -18 630.344 108.897   1
  -1   0 -18 620.289 106.912   2
   1   0  18 654.664 137.530   4
  -1   0 -19 5196.03 328.668   1
   1   0  19 5669.90 405.623   4
   1   0  20 395.878 111.763   4
   1   0  21 948.409 175.226   4
   1   0  22-2.47077 51.4100   4
   1   0  23 243.579 114.352   4
   1   1 -24 2670.04 284.927   1
   1   1 -23 123.362 73.6360   1
   1   1 -22-116.035 62.8287   1
  -1  -1  22 136.299 80.5518   4
   1   1 -21 829.479 146.239   1
  -1  -1  21 1166.89 202.082   4
   1   1 -20 18.8800 40.1256   1
  -1  -1  20-227.784 97.7470   4
   1   1 -19 217.523 73.5733   1
  -1  -1  19 461.718 126.160   4
   1   1 -18 275.440 81.5363   1
  -1  -1  18 357.687 106.182   4
   1   1 -17 594.421 110.607   1
  -1  -1  17 359.400 100.360   4
   1   1 -16 98.4658 42.6097   1
  -1  -1  16 206.749 77.4500   4
   1   1 -15 436.015 91.7802   1
   1   1 -15 416.785 87.9446   2
  -1  -1  15 451.535 101.691   4
   1   1 -14 3989.46 260.663   1
   1   1 -14 3706.10 254.257   2
  -1  -1  14 3507.05 266.996   4
  -1  -1  13-38.7317 38.2296   3
   1   1 -13-24.8568 26.9958   2
   1   1 -13 77.2751 48.4637   1
   1   1 -13 23.3105 28.2605   4
  -1  -1  13 13.9131 31.4526   4
  -1  -1  12 4563.06 277.632   3
   1   1 -12 4428.19 262.374   2
   1   1 -12 4874.56 271.524   1
   1   1 -12 4990.66 288.940   4
  -1  -1  12 4935.95 291.542   4
  -1  -1  11 1800.09 162.660   3
   1   1 -11 1586.33 144.314   1
   1   1 -11 1498.18 152.035   4
  -1  -1  11 1391.30 145.591   4
  -1  -1  10 7174.44 326.361   3
   1   1 -10 7535.53 330.862   4
   1   1 -10 6123.75 291.528   1
   1   1  -9 14286.2 459.708   2
  -1  -1   9 14578.4 480.676   3
   1   1  -9 13065.4 446.143   1
   1   1  -9 14888.1 480.642   4
  -1  -1   8 67192.6 1436.08   3
   1   1  -8 68672.8 1418.58   1
   1   1  -8 65994.9 1425.21   4
  -1  -1   8 65886.4 1432.83   4
   1   1  -7 341.514 57.0085   1
   1   1  -7 260.215 50.5581   2
  -1  -1   7 275.078 53.3664   3
   1   1  -7 270.863 51.1267   4
  -1  -1   7 293.663 59.5576   4
   1   1  -6 60144.0 1280.33   2
  -1  -1   6 58833.7 1283.78   3
   1   1  -6 60690.9 1282.29   4
  -1  -1   5 1010.37 83.9748   3
   1   1  -5 962.921 82.8505   2
   1   1  -5 956.639 81.3302   4
  -1  -1   5 865.330 79.4740   4
  -1  -1   4 5051.21 182.554   3
  -1  -1   4 4885.76 183.491   2
   1   1  -4 4536.82 181.643   2
   1   1  -4 4458.47 174.930   4
  -1  -1   4 4828.67 183.907   4
  -1  -1   3 30333.3 631.869   3
   1   1  -3 29089.6 651.069   2
  -1  -1   3 30077.5 649.285   2
  -1  -1   3 30022.6 646.729   4
   1   1  -3 28308.0 632.430   4
  -1  -1   2 494.617 48.6667   2
  -1  -1   2 470.779 37.4054   3
   1   1  -2 460.756 43.9745   4
  -1  -1   2 459.564 44.1541   4
   1   1   2 14778.6 342.057   4
  -1  -1  -2 15017.0 346.232   4
  -1  -1  -3 29387.4 630.805   4
  -1  -1  -4 23404.7 547.725   4
   1   1   5 6326.27 195.444   1
  -1  -1  -5 6308.05 231.689   4
   1   1   6 1338.99 84.1456   1
  -1  -1  -6 1277.67 102.045   4
   1   1   7 57628.3 1165.43   1
  -1  -1  -7 55024.6 1226.89   4
   1   1   8 970.600 85.6933   1
  -1  -1  -8 1064.73 106.734   4
   1   1   9 986.214 91.3276   1
  -1  -1  -9 875.182 100.908   4
  -1  -1 -10 687.730 79.6127   1
   1   1  10 692.037 82.1752   1
  -1  -1 -10 682.483 98.0567   4
  -1  -1 -11 6035.10 261.992   1
   1   1  11 5371.30 255.237   1
  -1  -1 -11 5725.80 301.155   4
  -1  -1 -12 15.8463 28.5645   1
   1   1  12 4.00593 15.1472   1
  -1  -1 -12-0.88718 22.4537   4
  -1  -1 -13 72.5580 34.7014   1
   1   1  13 55.3929 31.7787   1
  -1  -1 -13 42.1677 32.1589   4
   1   1  13 127.961 55.1405   4
   1   1  14 12257.0 524.921   3
   1   1  14 12127.8 513.189   4
  -1  -1 -14 12494.7 526.330   4
   1   1  15 512.441 103.940   4
   1   1  16 1925.96 205.618   4
   1   1  17 32.3892 46.6029   4
   1   1  18 68.9422 56.5306   4
   1   1  19 259.690 93.7101   4
   1   1  20 2124.09 250.197   4
   1   1  21 156.420 79.8141   4
   1   1  22 552.361 142.095   4
   1   1  23 182.479 88.0506   4
   1   2 -23 234.813 85.2547   1
   1   2 -22 251.234 85.5554   1
  -1  -2  22 145.736 84.5000   4
   1   2 -21 1260.65 181.498   1
  -1  -2  21 1887.07 261.792   4
   1   2 -20 90.8491 55.4528   1
  -1  -2  20-14.4914 55.6463   4
   1   2 -19 27.1725 45.7719   1
  -1  -2  19 32.0031 56.9730   4
   1   2 -18 292.260 89.4111   1
  -1  -2  18 435.941 121.147   4
   1   2 -17 2300.87 221.668   1
  -1  -2  17 2248.96 249.669   4
   1   2 -16 2516.27 223.689   1
  -1  -2  16 2376.41 247.884   4
   1   2 -15 1666.68 175.984   1
   1   2 -15 1748.51 181.608   2
  -1  -2  15 1758.63 201.669   4
   1   2 -14 86.3793 47.9820   1
   1   2 -14 159.442 55.8037   2
  -1  -2  14 65.8169 48.4686   4
  -1  -2  13 2564.74 212.109   3
   1   2 -13 2297.95 192.873   2
   1   2 -13 2362.73 196.212   1
   1   2 -13 2372.75 210.657   4
  -1  -2  13 2279.13 214.172   4
   1   2 -12 53.5236 38.3222   1
  -1  -2  12 37.5358 36.7634   3
   1   2 -12 39.1989 29.2233   2
   1   2 -12 24.8286 29.4187   4
  -1  -2  12 112.971 55.9587   4
   1   2 -11 7035.37 326.471   1
   1   2 -11 7463.42 356.428   4
  -1  -2  11 6787.98 353.148   4
   1   2 -10 414.766 73.2453   1
   1   2 -10 264.279 65.8832   4
  -1  -2  10 289.416 76.8435   4
   1   2  -9 2282.53 164.495   2
   1   2  -9 2430.67 177.394   4
   1   2  -8 8824.51 337.718   2
   1   2  -8 9434.16 358.428   4
   1   2  -7 37445.8 900.607   2
   1   2  -7 39683.2 927.221   4
  -1  -2   7 38093.3 938.090   4
   1   2  -6 21816.6 584.187   2
  -1  -2   6 22762.7 570.051   2
   1   2  -6 22055.5 591.871   4
  -1  -2   6 22599.3 613.853   4
   1   2  -5 65390.7 1406.26   2
  -1  -2   5 69728.9 1394.69   2
  -1  -2   5 69882.2 1440.58   4
   1   2  -5 67449.6 1415.40   4
   1   2  -4 11209.5 349.404   2
  -1  -2   4 11930.5 343.582   2
  -1  -2   4 12517.7 375.761   4
   1   2  -4 12435.4 366.072   4
   1   2  -3 175992. 3335.03   2
  -1  -2   3 181991. 3336.21   2
   1   2  -3 175651. 3349.48   4
  -1  -2   3 176843. 3366.99   4
  -1  -2   2 12042.9 325.754   2
   1   2  -2 10733.3 314.553   2
   1   2  -2 11060.4 329.899   4
  -1  -2   2 11818.6 345.095   4
   1   2  -1 5464.60 190.983   2
  -1  -2   1 5448.02 188.062   2
   1   2  -1 5029.82 198.256   4
  -1  -2   1 5605.14 212.262   4
  -1  -2   0 91296.5 1720.54   2
   1   2   0 86242.9 1744.08   4
  -1  -2  -1 99697.2 1908.54   2
   1   2   2 10780.2 243.602   3
  -1  -2  -2 10808.6 298.076   2
   1   2   3 13730.6 326.127   3
   1   2   4 41095.2 860.963   3
  -1  -2  -4 41874.9 900.223   4
   1   2   5 181.961 39.4865   3
  -1  -2  -5 115.129 35.7153   4
   1   2   6 64871.1 1364.91   3
  -1  -2  -6 66953.7 1394.13   4
   1   2   7 20772.3 568.121   3
  -1  -2  -7 20457.3 576.358   4
   1   2   7 21717.8 533.446   1
   1   2   8 56025.6 1251.98   3
  -1  -2  -8 56976.5 1271.39   4
   1   2   8 55978.9 1191.64   1
   1   2   9 14407.0 473.059   3
  -1  -2  -9 13851.3 474.395   4
   1   2   9 13497.7 417.066   1
   1   2  10 1900.25 158.600   3
  -1  -2 -10 1633.88 150.105   4
   1   2  10 1760.64 134.465   1
   1   2  11 1361.02 140.833   3
  -1  -2 -11 1244.03 135.893   4
   1   2  11 1096.98 111.278   1
   1   2  12 634.592 100.905   3
   1   2  12 726.148 95.1663   1
  -1  -2 -12 841.147 117.216   4
   1   2  13 277.038 72.1490   3
   1   2  13 265.468 61.4723   1
  -1  -2 -13 258.896 70.0188   4
   1   2  13 166.454 55.6273   4
   1   2  14-72.9357 55.2794   3
   1   2  14 58.6450 32.1122   1
  -1  -2 -14-27.2980 49.4160   4
   1   2  14-104.139 68.6328   4
   1   2  15 1087.74 131.122   1
   1   2  15 1159.63 154.884   4
   1   2  16 5321.83 311.992   1
   1   2  16 5263.52 346.291   4
   1   2  17 756.155 138.905   4
   1   2  18-27.8179 46.0830   4
   1   2  19 891.886 158.094   4
   1   2  20 2.87431 31.5382   4
   1   2  21-212.560 90.5248   4
   1   2  22 55.9426 64.0818   4
   1   2  23-17.5666 39.4902   4
   1   3 -23-12.8387 34.4637   1
   1   3 -22 316.796 98.4984   1
   1   3 -21 255.531 89.2965   1
  -1  -3  21 340.927 123.278   4
   1   3 -20 138.408 68.4991   1
  -1  -3  20 83.2578 56.9450   4
   1   3 -19 4900.52 353.107   1
  -1  -3  19 5208.22 425.497   4
   1   3 -18 606.241 122.651   1
  -1  -3  18 659.102 148.907   4
   1   3 -17 842.150 136.479   1
  -1  -3  17 902.038 163.838   4
   1   3 -16 231.379 74.6682   1
  -1  -3  16 169.887 81.8746   4
   1   3 -15-11.8061 34.3493   2
   1   3 -15-53.0113 42.2389   1
  -1  -3  15-85.3744 69.0427   4
   1   3 -14 10192.9 460.140   1
   1   3 -14 11081.4 478.324   2
  -1  -3  14 10568.6 529.510   4
   1   3 -13 7684.62 375.918   1
   1   3 -13 7930.33 386.129   2
  -1  -3  13 8014.85 436.242   4
   1   3 -12-54.9873 44.0332   1
   1   3 -12 36.3440 38.7205   2
  -1  -3  12 8.51610 36.1740   4
   1   3 -12-49.4017 34.6671   4
   1   3 -11 15125.2 557.347   4
  -1  -3  11 13861.0 563.388   4
  -1  -3  10 90.2562 54.6375   4
   1   3 -10 6.15975 18.6221   4
   1   3  -9 4296.74 238.629   2
   1   3  -9 4283.68 252.105   4
  -1  -3   9 4118.19 261.945   4
   1   3  -8 603.057 84.8302   2
  -1  -3   8 618.787 79.2658   2
   1   3  -8 670.076 93.5489   4
   1   3  -7 9669.70 359.841   2
  -1  -3   7 9954.80 345.895   2
   1   3  -7 10302.9 388.049   4
   1   3  -6 5740.05 252.315   2
  -1  -3   6 5792.69 242.748   2
   1   3  -6 5816.14 271.504   4
  -1  -3   6 6146.39 290.598   4
  -1  -3   5 10640.0 341.879   2
   1   3  -5 10794.6 356.105   2
   1   3  -5 11044.2 382.114   4
  -1  -3   5 10337.3 389.916   4
  -1  -3   4 27234.2 655.284   2
   1   3  -4 26948.0 659.572   2
   1   3  -4 26571.7 694.349   4
  -1  -3   4 26741.0 710.255   4
   1   3  -3 31504.1 744.318   2
  -1  -3   3 32475.3 746.487   2
   1   3  -3 33165.1 792.954   4
  -1  -3   3 32079.7 802.561   4
   1   3  -2 632.464 67.1854   2
  -1  -3   2 669.966 67.5843   2
  -1  -3   2 768.133 88.2221   4
   1   3  -2 585.683 74.6642   4
  -1  -3   1 106370. 1990.56   2
  -1  -3   1 101091. 2066.27   4
   1   3  -1 104372. 2047.76   4
  -1  -3   0 6794.15 240.385   2
   1   3   0 6760.78 237.918   2
   1   3   0 7031.74 278.266   4
  -1  -3  -1 51648.8 1090.79   2
  -1  -3  -1 52052.5 979.204   3
  -1  -3  -2 20625.4 438.134   3
  -1  -3  -2 21882.0 529.705   2
  -1  -3  -2 20365.3 439.018   5
   1   3   2 21225.1 439.396   3
   1   3   3 9219.46 247.802   3
  -1  -3  -3 9938.75 254.953   3
   1   3   4 20303.0 473.295   3
   1   3   5 125.995 29.6916   3
   1   3   6 7024.00 257.964   3
  -1  -3  -6 7565.12 298.540   4
   1   3   7 0.12099 20.2128   3
  -1  -3  -7 11.4799 21.4025   4
   1   3   8 38277.5 918.518   3
  -1  -3  -8 38281.0 952.103   4
   1   3   9 9931.16 377.059   3
  -1  -3  -9 9894.73 392.435   4
   1   3   9 9596.47 346.354   1
   1   3  10 162.805 51.8126   3
  -1  -3 -10 143.070 46.7032   4
   1   3  10 165.037 44.9932   1
   1   3  11 26800.6 769.906   3
  -1  -3 -11 26900.3 790.251   4
   1   3  11 25617.4 710.048   1
   1   3  12 523.693 92.7628   3
  -1  -3 -12 470.566 90.2706   4
   1   3  12 470.723 77.9550   1
   1   3  13 788.373 116.793   3
   1   3  13 779.107 118.115   4
  -1  -3 -13 846.452 125.296   4
   1   3  13 795.057 108.069   1
   1   3  14 20403.1 699.245   3
   1   3  14 19454.4 640.150   1
   1   3  14 18373.4 678.239   4
   1   3  15 4920.69 296.789   1
   1   3  15 5142.57 334.967   4
   1   3  16-42.1383 57.8269   4
   1   3  17 62.5450 47.6257   4
   1   3  18-46.0243 55.2645   4
   1   3  19 1073.88 172.753   4
   1   3  20 204.335 83.3497   4
   1   3  21 102.958 62.0648   4
   1   3  22-84.4156 70.0040   4
   1   3  23 8.03477 54.7812   4
   1   4 -22 273.738 93.0809   1
   1   4 -21 964.944 165.537   1
  -1  -4  21 1464.81 247.035   4
   1   4 -20 3.41501 39.4751   1
  -1  -4  20 19.9312 47.7429   4
   1   4 -19 177.816 73.7484   1
  -1  -4  19 111.541 84.2250   4
   1   4 -18 1541.07 194.226   1
  -1  -4  18 1796.53 247.592   4
   1   4 -17-37.5626 39.0084   1
  -1  -4  17 47.2880 59.7650   4
   1   4 -16-57.1767 56.3059   1
  -1  -4  16 87.3923 64.0561   4
   1   4 -15 44.2016 39.5345   2
   1   4 -15 76.2809 53.6836   1
  -1  -4  15 77.5452 69.7584   4
   1   4 -14 3267.33 251.763   1
   1   4 -14 3532.12 263.335   2
  -1  -4  14 3451.04 303.092   4
   1   4 -13 8739.40 413.679   2
  -1  -4  13 7456.08 443.298   4
   1   4 -12 10100.9 452.027   2
  -1  -4  12 10114.5 509.400   4
   1   4 -11 595.864 97.3317   2
   1   4 -11 698.869 114.193   4
  -1  -4  11 528.342 109.664   4
   1   4 -10 1789.49 175.395   4
  -1  -4  10 1668.69 184.814   4
  -1  -4   9 777.594 93.8807   2
  -1  -4   9 751.878 120.842   4
   1   4  -9 904.872 121.410   4
  -1  -4   8 1687.34 136.817   2
   1   4  -8 1795.14 149.600   2
  -1  -4   8 1599.29 168.688   4
   1   4  -8 1971.52 174.290   4
   1   4  -7 15285.9 493.015   2
  -1  -4   7 15160.5 473.213   2
   1   4  -7 16212.1 546.832   4
   1   4  -6 1099.75 110.182   2
  -1  -4   6 1032.42 101.362   2
   1   4  -6 1095.27 122.415   4
   1   4  -5 29610.4 761.363   2
  -1  -4   5 30668.0 752.279   2
   1   4  -5 30653.0 823.387   4
   1   4  -4 10329.8 357.169   2
  -1  -4   4 9801.63 343.964   2
   1   4  -4 10248.8 397.428   4
  -1  -4   3 487.240 64.7809   2
   1   4  -3 372.018 61.0115   2
   1   4  -3 322.625 64.3088   4
   1   4  -2 22887.6 608.724   2
  -1  -4   2 24505.8 612.821   2
   1   4  -2 24038.3 675.596   4
   1   4  -1 1207.66 100.376   2
  -1  -4   1 1269.55 104.984   2
   1   4  -1 1205.34 120.278   4
   1   4   0 40271.5 931.170   2
  -1  -4   0 41268.3 940.514   2
   1   4   0 42399.6 845.650   5
   1   4   0 43914.4 1039.09   4
  -1  -4  -1 2841.80 160.641   2
   1   4   1 2813.93 111.291   5
  -1  -4  -1 2776.43 105.120   3
  -1  -4  -2 4684.94 155.036   3
  -1  -4  -2 5451.10 228.923   2
  -1  -4  -2 5058.90 164.489   5
  -1  -4  -3 8695.52 241.620   3
  -1  -4  -3 8269.94 238.860   5
   1   4   3 7853.36 234.840   3
   1   4   4 5238.72 191.486   3
  -1  -4  -4 5859.11 199.383   3
   1   4   5 5642.48 211.228   3
  -1  -4  -5 6049.31 221.915   3
   1   4   6 735.495 75.3684   3
   1   4   7 3225.54 177.082   3
   1   4   8 70.2559 30.2652   3
   1   4   9 112.530 41.0438   3
  -1  -4  -9 260.751 67.1783   4
   1   4  10 4876.33 261.300   3
  -1  -4 -10 5233.45 294.754   4
   1   4  10 4802.63 248.055   1
   1   4  11 342.067 70.8829   3
  -1  -4 -11 348.242 75.9811   4
   1   4  11 247.039 57.0643   1
   1   4  12 2393.26 197.887   3
   1   4  12 2248.68 198.031   4
  -1  -4 -12 2866.02 228.813   4
   1   4  12 2455.24 183.582   1
   1   4  13 3297.58 244.567   3
  -1  -4 -13 3071.01 247.485   4
   1   4  13 3079.84 241.696   4
   1   4  13 2941.74 211.155   1
   1   4  14 5875.06 343.744   3
   1   4  14 5538.28 307.141   1
   1   4  14 5029.33 325.059   4
   1   4  15 1970.98 206.008   4
   1   4  16 62.1802 61.9925   4
   1   4  17 1445.62 189.516   4
   1   4  18 1720.05 214.019   4
   1   4  19-0.39127 57.7754   4
   1   4  20 286.428 93.9507   4
   1   4  21 11.5713 43.9512   4
   1   4  22 992.812 181.081   4
   1   4  23 1150.55 202.988   4
   1   5 -22 304.591 101.243   1
   1   5 -21 752.357 148.777   1
   1   5 -20 58.0409 61.9720   1
  -1  -5  20-37.7642 64.7657   4
   1   5 -19 37.9152 42.7919   1
  -1  -5  19-67.6579 80.4313   4
   1   5 -18 969.126 161.228   1
  -1  -5  18 1148.38 210.300   4
   1   5 -17 318.101 91.6186   1
  -1  -5  17 578.337 147.382   4
   1   5 -16-78.6990 64.6461   1
  -1  -5  16-73.5625 69.6852   4
   1   5 -15 203.778 71.5119   1
   1   5 -15 225.491 69.8233   2
  -1  -5  15 328.383 116.418   4
   1   5 -14 871.320 130.034   2
  -1  -5  14 852.517 162.150   4
   1   5 -13 4413.69 300.190   2
  -1  -5  13 4891.10 371.199   4
   1   5 -12 116.329 56.0171   2
  -1  -5  12 196.078 83.5291   4
   1   5 -11 7347.98 361.839   2
  -1  -5  11 6310.77 406.478   4
   1   5 -10 1976.29 177.266   2
  -1  -5  10 2028.09 164.970   2
  -1  -5  10 1961.90 212.961   4
  -1  -5   9 1695.40 146.364   2
  -1  -5   9 1793.85 201.278   4
   1   5  -9 2036.22 192.889   4
  -1  -5   8 6065.11 290.391   2
  -1  -5   8 6520.93 379.284   4
  -1  -5   7 4505.44 238.235   2
   1   5  -7 5558.38 313.455   4
  -1  -5   7 4780.34 312.604   4
   1   5  -6 1967.25 157.759   2
  -1  -5   6 2070.30 153.878   2
   1   5  -6 2205.60 190.663   4
   1   5  -5 7675.04 326.321   2
  -1  -5   5 8044.23 322.452   2
   1   5  -5 8848.71 393.397   4
   1   5  -4 8287.87 333.846   2
  -1  -5   4 8529.90 329.616   2
   1   5  -4 9146.65 397.639   4
   1   5  -3 13664.2 447.339   2
  -1  -5   3 13692.6 439.779   2
   1   5  -3 13856.7 513.263   4
   1   5  -2 53013.9 1177.05   2
   1   5  -2 55095.0 1291.76   4
   1   5  -1 6477.91 276.442   2
  -1  -5   1 6560.91 282.530   2
   1   5  -1 7769.50 356.089   4
  -1  -5   0 9.63934 33.1608   2
   1   5   0 17.5860 15.5491   5
   1   5   0-18.4024 40.5391   4
  -1  -5  -1-23.5512 17.7765   3
  -1  -5  -1 33.3155 29.1595   2
   1   5   1 4.48758 13.1345   5
   1   5   1-28.7480 42.7376   4
  -1  -5  -2 8648.24 257.029   3
  -1  -5  -2 9481.70 347.579   2
  -1  -5  -3 598.774 56.5449   3
  -1  -5  -3 520.885 79.8314   2
  -1  -5  -3 498.019 54.0376   5
  -1  -5  -4 6325.61 222.282   3
  -1  -5  -4 6049.33 222.359   5
   1   5   4 6416.43 224.867   3
  -1  -5  -5 11848.8 356.966   3
   1   5   5 12069.0 356.795   3
  -1  -5  -6 24630.4 633.017   3
   1   5   6 25814.1 635.702   3
   1   5   7 1461.52 116.712   3
  -1  -5  -7 1360.56 117.434   3
   1   5   8 42381.4 995.491   3
   1   5   9 16704.6 527.021   3
   1   5  10 50.0001 32.0778   3
   1   5  11 2191.84 180.522   3
   1   5  11 1958.95 186.997   4
   1   5  11 2031.20 168.707   1
   1   5  12 803.508 115.290   3
   1   5  12 736.795 119.331   4
   1   5  12 738.190 105.787   1
   1   5  13 187.049 62.9553   3
   1   5  13 183.774 57.0283   1
   1   5  13 97.9578 53.6006   4
   1   5  14 18056.4 680.457   4
   1   5  15 725.432 131.362   4
   1   5  16 12626.5 583.625   4
   1   5  17 152.516 74.9544   4
   1   5  18 991.847 166.533   4
   1   5  19 323.637 105.481   4
   1   5  20-97.5844 66.7886   4
   1   5  21-61.1739 77.5838   4
   1   5  22 432.542 125.074   4
   1   6 -21 4.87519 43.5125   1
   1   6 -20-108.888 66.8379   1
   1   6 -19 609.437 137.770   1
  -1  -6  19 703.279 179.037   4
   1   6 -18-20.9253 40.5320   1
  -1  -6  18-67.9776 80.7876   4
   1   6 -17 353.873 102.460   1
  -1  -6  17 282.116 112.125   4
   1   6 -16 1596.27 201.688   1
  -1  -6  16 1361.98 222.357   4
  -1  -6  15 2612.67 299.809   4
   1   6 -14 323.808 83.7731   2
  -1  -6  14 220.600 97.1885   4
   1   6 -13 999.666 140.512   2
  -1  -6  13 985.095 175.437   4
   1   6 -12 807.395 124.179   2
  -1  -6  12 539.396 129.847   4
  -1  -6  11 50.6588 36.9659   2
  -1  -6  11-62.0048 59.3112   4
   1   6 -10 5984.05 330.043   2
  -1  -6  10 5283.72 287.297   2
  -1  -6  10 5561.12 390.642   4
   1   6  -9 4796.76 287.688   2
  -1  -6   9 4502.83 256.164   2
  -1  -6   9 4320.54 335.342   4
  -1  -6   8 5895.76 294.910   2
  -1  -6   8 6038.02 386.841   4
   1   6  -8 6341.36 367.157   4
  -1  -6   7 457.214 79.9666   2
   1   6  -7 572.350 107.609   4
  -1  -6   7 489.568 114.194   4
  -1  -6   6 585.765 88.0016   2
   1   6  -6 527.176 106.777   4
  -1  -6   6 737.932 130.458   4
  -1  -6   5 2233.51 168.717   2
  -1  -6   5 2053.03 210.615   4
   1   6  -5 2636.95 222.852   4
  -1  -6   4 1246.46 124.181   2
   1   6  -4 1718.57 177.887   4
  -1  -6   3 55.9511 36.1837   2
   1   6  -3-18.7516 33.9604   4
  -1  -6   2 284.019 60.5419   2
   1   6  -2 278.960 72.5336   4
  -1  -6   1 7961.66 335.407   2
   1   6  -1 7752.10 274.983   5
   1   6  -1 8245.02 403.313   4
  -1  -6   0 3520.01 214.517   2
   1   6   0 3878.15 174.342   5
   1   6   0 4192.96 277.630   4
  -1  -6  -1 1351.49 132.630   2
   1   6   1 1119.55 86.6920   5
  -1  -6  -1 1117.04 83.8209   3
   1   6   1 1266.36 154.262   4
  -1  -6  -2 81.4424 43.4400   2
  -1  -6  -2 167.665 33.6899   3
   1   6   2 133.809 58.4520   4
  -1  -6  -3 11226.8 329.678   3
  -1  -6  -3 10965.5 340.952   5
  -1  -6  -3 11850.2 433.327   2
  -1  -6  -4 29532.6 693.812   3
  -1  -6  -4 29915.4 709.012   5
  -1  -6  -5-13.3514 23.7526   3
   1   6   5 0.22507 16.9025   3
  -1  -6  -5-5.12848 19.0767   5
   1   6   6 463.889 65.4386   3
  -1  -6  -6 490.849 68.2561   3
  -1  -6  -6 466.169 65.3559   5
  -1  -6  -7 6032.01 265.739   3
   1   6   7 6119.73 265.465   3
   1   6   8 7147.25 305.568   3
   1   6   9 2562.08 180.321   3
   1   6   9 2507.08 206.613   4
   1   6  10 7871.34 347.389   3
   1   6  10 7188.25 374.195   4
   1   6  11 440.464 81.4595   3
   1   6  11 398.471 88.1001   4
   1   6  12 753.791 110.885   3
   1   6  12 479.335 103.939   4
   1   6  13 2430.87 213.803   3
   1   6  13 2623.76 235.654   4
   1   6  14 2207.34 224.450   4
   1   6  15 788.153 140.063   4
   1   6  16 7736.35 453.170   4
   1   6  17 4127.74 332.605   4
   1   6  18 738.473 147.520   4
   1   6  19-11.5881 44.1907   4
   1   6  20-140.659 77.2252   4
   1   6  21 35.2337 42.1567   4
   1   6  22 183.561 85.2093   4
   1   7 -20-99.2210 70.6200   1
   1   7 -19 120.911 58.5301   1
   1   7 -18 397.548 110.256   1
  -1  -7  18 336.707 145.193   4
   1   7 -17 1.94055 33.8360   1
  -1  -7  17-65.2310 71.7534   4
  -1  -7  16 58.1692 59.7964   4
  -1  -7  15 20.4482 64.7496   4
  -1  -7  14 219.164 91.9951   4
   1   7 -13 325.127 87.7366   2
  -1  -7  13 547.554 140.241   4
   1   7 -12-9.93748 38.9686   2
  -1  -7  12 77.9894 40.8111   2
  -1  -7  12 101.366 68.3151   4
   1   7 -11 1717.34 184.720   2
  -1  -7  11 1764.33 171.385   2
  -1  -7  11 1564.52 222.094   4
   1   7 -10-6.01058 24.4855   2
  -1  -7  10 47.3252 42.3099   2
  -1  -7  10-16.1758 69.6941   4
   1   7  -9 7442.90 380.992   2
  -1  -7   9 7133.78 346.458   2
  -1  -7   9 6851.38 451.319   4
   1   7  -8 1550.48 164.255   2
  -1  -7   8 1497.65 149.704   2
  -1  -7   8 1488.40 205.559   4
   1   7  -7 1377.21 153.397   2
  -1  -7   7 1559.54 152.386   2
  -1  -7   7 1805.16 219.569   4
   1   7  -6 1849.49 170.803   2
  -1  -7   6 1597.68 151.758   2
  -1  -7   6 1466.96 196.454   4
   1   7  -5 299.371 68.4763   2
  -1  -7   5 334.564 72.0321   2
   1   7  -5 254.480 77.6334   4
  -1  -7   5 239.074 84.6409   4
  -1  -7   4 166.119 52.8400   2
   1   7  -4 80.0263 37.8443   2
  -1  -7   4 158.473 72.2708   4
   1   7  -4 194.385 69.8453   4
  -1  -7   3 144.085 48.2421   2
   1   7  -3 223.534 72.2705   4
  -1  -7   2-44.4267 38.8253   2
   1   7  -2 24.2504 27.1887   5
   1   7  -2-62.0557 62.8096   4
  -1  -7   1 58.3963 40.1013   2
   1   7  -1 18.6558 20.7798   5
   1   7  -1 29.3005 34.7436   4
  -1  -7   0 22948.1 694.410   2
   1   7   0 23919.3 598.580   5
   1   7   0 24891.4 820.977   4
  -1  -7  -1 4890.17 275.589   2
   1   7   1 4547.85 204.377   5
   1   7   1 5121.48 337.362   4
  -1  -7  -1 4409.91 193.054   3
  -1  -7  -2 2772.81 203.189   2
  -1  -7  -2 2138.29 133.254   3
   1   7   2 2802.97 247.975   4
  -1  -7  -3 2070.71 129.769   3
  -1  -7  -3 2298.12 188.280   2
  -1  -7  -4-2.05399 18.3440   3
  -1  -7  -4 3.19101 21.4864   5
  -1  -7  -4-4.52255 32.6217   2
  -1  -7  -5 839.342 86.9101   3
  -1  -7  -5 798.685 88.0021   5
  -1  -7  -6 1163.71 109.505   3
  -1  -7  -6 1062.24 104.463   5
   1   7   6 1269.55 113.591   3
  -1  -7  -7 536.449 79.7823   3
   1   7   7 449.239 70.8646   3
   1   7   7 571.684 102.942   4
  -1  -7  -7 414.838 68.3991   5
   1   7   8 12754.8 521.608   4
   1   7   8 12316.4 436.190   3
   1   7   9 264.562 61.1972   3
   1   7   9 285.719 75.6328   4
   1   7  10 170.224 52.0313   3
   1   7  10 112.351 53.4521   4
   1   7  11 250.690 68.6494   3
   1   7  11 160.763 62.9253   4
   1   7  12 18.5919 32.6381   3
   1   7  12 20.0809 42.9780   4
   1   7  13 7564.43 396.770   3
   1   7  13 8099.86 443.174   4
   1   7  14 557.964 114.941   4
   1   7  15 1825.19 218.050   4
   1   7  16 81.1777 54.0477   4
   1   7  17 424.580 112.965   4
   1   7  18 892.917 163.012   4
   1   7  19 19.8844 41.4892   4
   1   7  20 422.331 128.580   4
   1   7  21-61.9223 71.6808   4
   1   8 -19 77.5638 68.2670   1
   1   8 -18-77.4922 57.7599   1
  -1  -8  16 61.5176 65.4875   4
  -1  -8  15 82.2829 74.6966   4
  -1  -8  14 781.347 184.997   4
  -1  -8  13 313.335 116.491   4
  -1  -8  12 153.906 54.1023   2
  -1  -8  12 299.808 124.667   4
   1   8 -11 3683.42 285.769   2
  -1  -8  11 2998.99 233.911   2
  -1  -8  11 3013.46 326.807   4
   1   8 -10 605.738 112.693   2
  -1  -8  10 655.577 107.158   2
  -1  -8  10 739.046 161.656   4
   1   8  -9 4746.47 311.326   2
  -1  -8   9 4360.13 275.380   2
  -1  -8   9 4339.40 380.672   4
   1   8  -8 1189.49 147.831   2
  -1  -8   8 868.092 120.508   2
  -1  -8   8 1128.44 190.459   4
   1   8  -7 2012.95 190.660   2
  -1  -8   7 1921.78 182.114   2
  -1  -8   7 1558.64 221.628   4
   1   8  -6 7998.47 388.363   2
  -1  -8   6 6940.94 357.897   2
  -1  -8   6 7376.23 480.595   4
   1   8  -5 6413.56 342.301   2
  -1  -8   5 6260.64 334.148   2
  -1  -8   5 6751.28 451.934   4
  -1  -8   4 772.274 112.061   2
  -1  -8   3 761.728 110.188   2
  -1  -8   2 6174.46 328.329   2
   1   8  -2 6466.61 284.859   5
  -1  -8   1 1037.68 131.105   2
   1   8  -1 918.043 97.9741   5
   1   8  -1 804.766 142.247   4
  -1  -8   0 6692.29 347.550   2
   1   8   0 6544.10 271.392   5
  -1  -8   0 5802.13 248.199   3
   1   8   0 6629.14 412.287   4
  -1  -8  -1 806.874 116.801   2
   1   8   1 879.734 92.0257   5
  -1  -8  -1 721.116 80.7376   3
   1   8   1 970.043 155.864   4
  -1  -8  -2 7818.70 384.065   2
  -1  -8  -2 7325.07 279.555   3
   1   8   2 7302.65 446.129   4
  -1  -8  -3 6728.96 356.115   2
  -1  -8  -3 5913.71 248.463   3
   1   8   3 6279.25 413.330   4
  -1  -8  -4 29.1341 25.4235   3
  -1  -8  -4 72.1008 47.9087   2
  -1  -8  -5 993.982 99.7697   3
  -1  -8  -5 779.689 100.500   5
  -1  -8  -5 1142.09 148.127   2
  -1  -8  -6 338.459 63.6050   3
  -1  -8  -6 377.444 68.7151   5
  -1  -8  -7 558.684 82.0701   5
   1   8   8 248.458 58.7493   3
   1   8   8 293.836 85.1822   4
  -1  -8  -8 181.961 52.1448   5
  -1  -8  -9 242.541 63.7610   3
   1   8   9 164.888 50.2127   3
  -1  -8  -9 166.305 49.0924   5
   1   8   9 113.289 62.4517   4
  -1  -8 -10 6880.38 344.847   5
   1   8  10 7232.63 408.809   4
   1   8  10 7509.17 357.942   3
   1   8  11 2116.41 218.564   4
   1   8  11 1901.96 178.346   3
   1   8  12 1480.89 190.566   4
   1   8  12 1587.38 169.854   3
   1   8  13 9509.35 505.464   4
   1   8  14 2206.13 239.257   4
   1   8  15 630.191 129.231   4
   1   8  16 1666.84 218.282   4
   1   8  17 227.795 88.2494   4
   1   8  18-4.34124 48.5087   4
   1   8  19 401.198 120.263   4
   1   8  20 153.102 78.7360   4
   1   8  21 461.955 138.010   4
  -1  -9  15-53.5140 77.2394   4
  -1  -9  14 283.795 120.888   4
  -1  -9  13 410.344 90.4446   2
  -1  -9  13 256.118 111.414   4
  -1  -9  12 81.0679 50.8268   2
  -1  -9  12-15.7255 44.0168   4
  -1  -9  11 101.552 51.9286   2
  -1  -9  11 25.7100 58.5391   4
  -1  -9  10 673.616 113.806   2
  -1  -9  10 886.510 187.192   4
   1   9  -9 491.075 101.800   2
  -1  -9   9 553.548 103.702   2
  -1  -9   9 630.780 156.272   4
   1   9  -8 1085.67 147.812   2
  -1  -9   8 1114.62 145.749   2
  -1  -9   8 848.314 178.353   4
  -1  -9   7 128.516 59.1333   2
  -1  -9   7 201.341 106.208   4
  -1  -9   6 8068.91 403.687   2
  -1  -9   6 7709.69 522.128   4
  -1  -9   5 2073.39 195.983   2
   1   9  -4-27.4120 38.6070   5
  -1  -9   4 24.3804 29.8249   2
   1   9  -3 358.452 73.1218   5
  -1  -9   3 409.872 94.0438   2
   1   9  -2 55.1666 38.1538   5
  -1  -9   2 91.2782 52.2428   2
  -1  -9   1 91.0490 35.9425   3
  -1  -9   1 185.015 68.8685   2
   1   9  -1 66.4112 33.5927   5
  -1  -9   0 7666.91 401.390   2
   1   9   0 7757.33 323.654   5
  -1  -9   0 7500.16 299.478   3
  -1  -9  -1 688.234 117.029   2
  -1  -9  -1 741.974 85.5471   3
  -1  -9  -2 355.967 60.7015   3
  -1  -9  -2 306.335 84.6981   2
  -1  -9  -3 697.912 85.7432   3
  -1  -9  -3 812.873 129.230   2
  -1  -9  -4 3497.73 200.129   3
  -1  -9  -4 3488.16 273.870   2
  -1  -9  -5 3489.14 279.198   2
  -1  -9  -6 1164.62 131.566   5
  -1  -9  -6 1312.64 171.995   2
  -1  -9  -7 1121.38 126.875   5
  -1  -9  -8 312.196 71.6324   3
  -1  -9  -8 385.697 76.4945   5
   1   9   8 192.794 74.0242   4
  -1  -9  -9 256.088 63.5883   3
  -1  -9  -9 358.233 78.0716   5
   1   9   9 145.683 71.0924   4
  -1  -9 -10-1.42001 34.4026   3
   1   9  10 39.4339 34.1997   3
   1   9  10-25.1951 45.3627   4
  -1  -9 -10 7.80641 24.0912   5
   1   9  11 217.200 64.3917   3
   1   9  11 70.9865 52.1703   4
  -1  -9 -11 188.250 63.7537   5
  -1  -9 -12 8300.12 422.509   5
   1   9  12 9157.35 498.768   4
   1   9  13 29.0835 56.8725   4
   1   9  14 694.868 143.172   4
   1   9  15 29.1835 46.6875   4
   1   9  16 156.710 83.5374   4
   1   9  17 513.214 132.113   4
   1   9  18-35.0843 56.0176   4
   1   9  19 1654.54 239.354   4
   1   9  20 764.424 171.255   4
  -1 -10  13 800.788 197.324   4
  -1 -10  12 130.972 60.5987   2
  -1 -10  12 116.183 82.2330   4
  -1 -10  11-6.02245 26.1594   2
  -1 -10  11 38.6133 71.9085   4
  -1 -10  10 74.2014 43.1314   2
  -1 -10  10 124.585 97.7553   4
  -1 -10   9 26.0448 37.1382   2
  -1 -10   9 21.3214 97.8029   4
  -1 -10   8 10.5894 29.9834   2
  -1 -10   8-14.2920 78.5775   4
  -1 -10   7 447.837 95.9504   2
  -1 -10   6 2882.66 245.889   2
  -1 -10   5 4072.41 293.746   2
   1  10  -5 4064.90 270.866   5
  -1 -10   4 8380.69 435.880   2
   1  10  -4 8788.21 400.192   5
   1  10  -3 42.3063 36.8449   5
  -1 -10   3-28.7064 44.4907   2
   1  10  -2 3934.54 242.585   5
  -1 -10   2 3558.61 276.375   2
   1  10  -1 1574.03 145.085   5
  -1 -10   1 1558.32 183.938   2
   1  10   0 12557.1 451.919   5
  -1 -10   0 11934.0 545.798   2
  -1 -10  -1 321.130 89.8473   2
  -1 -10  -2 767.215 137.024   2
  -1 -10  -3 4840.85 341.477   2
  -1 -10  -4 5877.66 383.074   2
  -1 -10  -5 4311.04 330.126   2
  -1 -10  -6 66.6015 59.2773   2
  -1 -10  -7 121.451 51.8977   3
  -1 -10  -7 127.998 47.2965   5
  -1 -10  -7 17.3110 60.5840   2
  -1 -10  -8 2163.41 184.596   3
  -1 -10  -8 1954.27 178.890   5
   1  10   8 2108.92 235.043   4
  -1 -10  -8 2255.29 243.196   2
  -1 -10  -9-14.6628 42.4413   3
   1  10   9-25.7181 47.8117   4
  -1 -10  -9-8.21386 26.8635   5
  -1 -10 -10 1050.62 139.174   3
  -1 -10 -10 1258.44 150.611   5
   1  10  10 1080.60 172.011   4
  -1 -10 -11 1712.64 180.330   5
   1  10  11 1998.53 231.914   4
   1  10  12 1736.34 221.172   4
   1  10  13 845.994 159.061   4
   1  10  14 1496.08 213.887   4
   1  10  15 155.534 84.2468   4
   1  10  16 13.2185 55.8073   4
   1  10  17 140.080 79.3073   4
   1  10  18 520.274 135.919   4
  -1 -11  11 240.972 119.846   4
  -1 -11  10 11.9815 31.3828   2
  -1 -11  10-123.300 88.3468   4
  -1 -11   9-14.1322 39.1058   2
  -1 -11   8 586.561 115.661   2
   1  11  -7 124.138 56.5714   5
  -1 -11   7-18.4485 41.9679   2
  -1 -11   6 1077.17 156.550   2
   1  11  -6 930.235 135.938   5
   1  11  -5-53.6745 41.9927   5
  -1 -11   5 68.1717 54.5823   2
   1  11  -4 968.808 129.631   5
  -1 -11   4 872.709 144.437   2
  -1 -11   3 3929.11 303.207   2
   1  11  -3 3949.22 260.189   5
   1  11  -2 614.526 99.1990   5
  -1 -11   2 652.802 123.047   2
   1  11  -1 216.550 58.9180   5
  -1 -11   1 183.056 78.6379   2
  -1 -11   0 59.4393 59.9888   2
  -1 -11  -1 1768.17 211.331   2
  -1 -11  -2 1350.70 186.782   2
  -1 -11  -3 2482.11 256.810   2
  -1 -11  -4 9365.42 519.630   2
  -1 -11  -5 914.144 112.460   3
  -1 -11  -5 950.221 166.505   2
  -1 -11  -6 5994.35 307.316   3
  -1 -11  -6 5711.54 409.955   2
  -1 -11  -7 693.069 102.372   3
  -1 -11  -7 697.435 146.806   2
  -1 -11  -8 1149.62 137.976   3
   1  11   8 1050.06 174.608   4
  -1 -11  -8 964.247 171.682   2
  -1 -11  -9 1445.50 163.085   3
   1  11   9 1719.14 224.493   4
  -1 -11  -9 1423.36 169.792   5
  -1 -11  -9 1688.06 227.781   2
  -1 -11 -10 719.896 119.989   3
   1  11  10 1007.23 173.823   4
  -1 -11 -10 1105.52 186.979   2
   1  11  11-62.9381 64.5229   4
   1  11  12 96.2758 58.5614   4
   1  11  13 579.931 138.079   4
   1  11  14 689.906 150.258   4
   1  11  15 38.3806 48.3530   4
   1  11  16 694.130 165.083   4
   1  11  17 66.6228 68.9569   4
  -1 -12   8 95.0349 61.2558   2
  -1 -12   7 815.460 143.648   2
   1  12  -6 378.970 89.6125   5
  -1 -12   6 386.583 101.836   2
   1  12  -5 49.4644 41.3123   5
  -1 -12   5-7.51109 45.6327   2
  -1 -12   4 19.0432 25.8607   3
   1  12  -4 49.4699 38.5668   5
  -1 -12   4-49.7145 59.3980   2
  -1 -12   3 723.137 101.877   3
   1  12  -3 727.650 114.442   5
  -1 -12   3 997.896 162.339   2
  -1 -12   2 56.1439 36.3662   3
   1  12  -2 68.3359 44.0208   5
  -1 -12   2 49.4610 45.3243   2
  -1 -12   1 607.367 93.4289   3
   1  12  -1 584.121 101.217   5
  -1 -12   1 572.692 126.707   2
  -1 -12   0 1559.23 145.200   3
  -1 -12   0 1373.37 193.147   2
  -1 -12  -1 2.43157 20.6413   3
  -1 -12  -1 61.3845 53.4217   2
  -1 -12  -2 116.318 42.7757   3
  -1 -12  -2 36.1520 52.9528   2
  -1 -12  -3 37.2385 32.2220   3
  -1 -12  -3 63.9953 66.4320   2
  -1 -12  -4-23.6304 25.4413   3
  -1 -12  -4 27.7788 56.4957   2
  -1 -12  -5 193.218 56.9689   3
  -1 -12  -5 53.2153 55.5527   2
  -1 -12  -6 319.288 73.7956   3
  -1 -12  -6 215.994 95.3845   2
  -1 -12  -7 438.578 87.4622   3
  -1 -12  -7 537.113 132.449   2
  -1 -12  -8 2786.47 223.403   3
   1  12   8 2493.86 283.131   4
  -1 -12  -8 3039.97 316.456   2
  -1 -12  -9 873.225 129.183   3
   1  12   9 1054.17 184.482   4
  -1 -12  -9 860.061 171.276   2
  -1 -12 -10 921.865 139.503   3
   1  12  10 869.586 168.450   4
  -1 -12 -10 850.778 172.819   2
   1  12  11 1051.47 187.162   4
  -1 -12 -11 1082.48 200.761   2
   1  12  12-38.4878 61.8657   4
  -1 -12 -12-122.904 100.087   2
   1  12  13 330.300 109.969   4
   1  12  14 320.007 109.496   4
  -1 -13   6 1096.40 174.686   2
  -1 -13   5 602.273 133.727   2
  -1 -13   4-3.97368 47.9715   2
  -1 -13   3 223.702 96.0592   2
  -1 -13   2 34.2575 41.2569   2
  -1 -13   1 85.5637 65.7122   2
  -1 -13   0 1.25590 40.5617   2
  -1 -13  -1-3.87492 40.6431   2
  -1 -13  -2 41.1801 51.7314   2
  -1 -13  -3 171.281 86.5909   2
  -1 -13  -4 45.9392 65.0372   2
  -1 -13  -5-65.8039 57.7467   2
  -1 -13  -6 119.257 79.7727   2
  -1 -13  -7 890.636 181.420   2
   1  13   8 265.859 108.921   4
  -1 -13  -8 329.486 115.105   2
   1  13   9 46.4907 63.8691   4
  -1 -13  -9 166.104 83.9784   2
   1  13  10 329.239 114.442   4
  -1 -13 -10 365.041 137.552   2
   1  13  11 799.312 173.529   4
  -1 -13 -11 889.869 190.708   2
  -1 -13 -12 996.591 209.810   2
  -1 -14   3-29.3808 52.7906   2
  -1 -14   2 336.413 109.174   2
  -1 -14   1 196.860 103.236   2
  -1 -14   0 194.284 94.4649   2
  -1 -14  -1 411.658 127.740   2
  -1 -14  -2-36.5416 53.4546   2
  -1 -14  -3 116.178 74.1752   2
  -1 -14  -4-23.6285 56.8672   2
  -1 -14  -5-39.7629 56.0033   2
  -1 -14  -6 313.793 119.377   2
  -1 -14  -7-99.1580 76.8488   2
  -1 -14  -8 649.337 164.867   2
  -1 -15   0 11.7278 41.2544   2
  -1 -15  -1-41.1430 52.3871   2
  -1 -15  -2 73.0702 73.9774   2
  -1 -15  -3-64.6709 65.4444   2
   2 -14 -12 82.3239 67.2578   3
   2 -14 -11-103.734 64.0068   3
   2 -14 -10 309.545 107.061   3
   2 -14  -9-5.28557 29.2853   3
   2 -14  -9 28.4375 55.9274   2
   2 -14  -8 451.033 115.744   3
   2 -14  -8 557.286 150.480   2
   2 -14  -7 110.118 64.8545   3
   2 -14  -7 65.2374 69.2957   2
   2 -14  -6 195.692 82.3891   3
   2 -14  -6 412.977 124.866   2
   2 -14  -5 335.667 97.2953   3
   2 -14  -5 472.123 133.630   2
   2 -14  -4 754.725 139.374   3
   2 -14  -4 840.035 170.033   2
   2 -14  -3-2.13775 29.2757   3
   2 -14  -3-44.3730 61.7720   2
   2 -14  -2-2.85657 36.5790   3
   2 -14  -2 221.023 91.3974   2
   2 -14  -1 67.3862 59.8641   3
   2 -14   0 72.7957 59.1014   3
   2 -14   1 943.052 159.986   3
  -2  14  -2-48.9562 51.0234   5
  -2  14  -3 76.5612 61.5756   5
  -2  14  -4-105.721 65.9300   5
   2 -13 -14-58.8349 66.0525   3
   2 -13 -13 10.9949 42.0441   3
   2 -13 -12 46.1774 57.1654   3
  -2  13  12-100.801 70.6257   4
   2 -13 -11 97.9962 67.5504   3
  -2  13  11-40.0225 52.6206   4
   2 -13 -10 111.704 63.3740   3
  -2  13  10 38.3341 51.6164   4
   2 -13  -9 228.826 83.4452   3
  -2  13   9 460.475 128.642   4
   2 -13  -8 46.1103 40.1589   3
  -2  13   8 51.3525 53.4892   4
   2 -13  -7 213.752 78.0604   3
   2 -13  -7 328.207 105.938   2
   2 -13  -6 1003.64 157.483   3
   2 -13  -6 952.461 175.945   2
   2 -13  -5 140.328 70.7063   3
   2 -13  -5 219.967 94.9130   2
   2 -13  -4 942.614 152.305   3
   2 -13  -4 1147.85 185.729   2
   2 -13  -3 774.201 137.418   3
   2 -13  -3 794.031 153.638   2
   2 -13  -2-3.99802 42.1129   3
   2 -13  -2 37.8668 55.0634   2
   2 -13  -1 124.443 58.2309   3
   2 -13  -1 353.995 97.6359   2
   2 -13   0 149.333 61.7243   3
   2 -13   0 327.021 100.029   2
   2 -13   1 254.637 81.9147   3
  -2  13  -1 421.049 110.816   5
   2 -13   1 574.789 120.910   2
   2 -13   2 205.060 76.4251   3
  -2  13  -2 264.291 87.9198   5
   2 -13   3 513.955 116.953   3
  -2  13  -3 498.583 119.910   5
   2 -13   4 304.501 87.2809   3
  -2  13  -4 298.321 96.1524   5
  -2  13  -5 230.584 90.5003   5
  -2  13  -6 429.512 121.898   5
  -2  13  -7 73.6107 55.6614   5
  -2  13  -8 124.404 98.7990   5
  -2  13  -9 1459.44 234.704   5
   2 -12 -16-173.108 90.2583   3
   2 -12 -15 135.927 79.9046   3
  -2  12  15 345.011 120.881   4
   2 -12 -14-32.6420 45.0057   3
  -2  12  14 207.424 94.8031   4
   2 -12 -13 149.430 86.3476   3
  -2  12  13 25.5665 45.8250   4
   2 -12 -12 26.5632 49.9262   3
  -2  12  12-105.108 70.5494   4
   2 -12 -11-67.1002 52.9968   3
  -2  12  11 10.5738 50.5925   4
   2 -12 -10 1021.46 165.807   3
  -2  12  10 1265.10 199.114   4
   2 -12  -9 20.0858 28.4761   3
  -2  12   9 111.479 67.4091   4
   2 -12  -8 506.216 115.037   3
  -2  12   8 541.044 131.530   4
   2 -12  -7 138.065 66.0556   3
   2 -12  -6 76.4100 52.2757   3
   2 -12  -5-42.2542 50.0460   3
   2 -12  -5-16.8082 47.3959   2
   2 -12  -4 143.963 65.0484   3
   2 -12  -4 356.054 105.299   2
   2 -12  -3 268.210 82.0142   3
   2 -12  -3 384.389 106.814   2
   2 -12  -2-45.1418 49.3052   3
   2 -12  -2 14.8895 42.5898   2
   2 -12  -1-12.0937 37.3020   3
   2 -12  -1-16.6711 39.5810   2
   2 -12   0-40.7680 52.8979   3
  -2  12   0-50.8836 51.3611   5
   2 -12   0 45.5535 51.6085   2
   2 -12   1 307.759 91.5865   3
  -2  12  -1 475.497 107.586   5
   2 -12   1 374.154 95.8421   2
   2 -12   2 58.8073 51.4958   3
  -2  12  -2-53.5317 61.4436   5
   2 -12   2-18.4875 35.8356   2
  -2  12  -3 10.1897 39.7969   5
   2 -12   3-37.6701 47.8538   2
  -2  12  -4 58.2867 53.2438   5
  -2  12  -5 63.7278 53.4973   5
  -2  12  -6 322.127 103.469   5
  -2  12  -7-22.1357 49.4882   5
  -2  12  -8 339.582 112.636   5
  -2  12  -9 1527.84 236.880   5
  -2  12 -10-39.7174 57.1656   5
  -2  12 -11 117.494 79.1762   5
  -2  12 -12 273.299 125.762   5
  -2  11  17 78.2403 66.9597   4
   2 -11 -16 229.426 96.5038   3
  -2  11  16 217.414 95.4614   4
   2 -11 -15-18.5483 43.8087   3
  -2  11  15 20.1863 49.4163   4
   2 -11 -14 73.6494 59.1410   3
  -2  11  14 41.5349 52.6019   4
   2 -11 -13 38.2766 48.4871   3
  -2  11  13 35.0257 57.0192   4
   2 -11 -12-6.54532 39.7321   3
  -2  11  12 40.8598 50.6082   4
   2 -11 -11 2423.29 249.806   3
  -2  11  11 2132.89 246.859   4
   2 -11 -10 742.441 136.754   3
  -2  11  10 1097.86 174.164   4
   2 -11  -9 886.244 147.760   3
  -2  11   9 1246.29 188.210   4
   2 -11  -8 313.163 88.3217   3
  -2  11   8 286.090 92.3184   4
   2 -11  -7 1024.88 150.680   3
   2 -11  -6 389.018 94.7591   3
   2 -11  -5-32.5321 41.5256   3
   2 -11  -4 2226.81 217.054   3
   2 -11  -3 569.950 109.283   3
   2 -11  -3 743.534 137.261   2
   2 -11  -2 596.507 112.226   3
   2 -11  -2 660.659 123.164   2
   2 -11  -1-33.5583 50.9373   3
  -2  11   1 26.4124 38.0462   5
   2 -11  -1-23.9979 50.6052   2
   2 -11   0 282.701 84.7930   3
  -2  11   0 490.347 111.813   5
   2 -11   0 475.558 103.155   2
   2 -11   1 142.303 57.1698   3
   2 -11   1 194.423 65.3293   2
  -2  11  -1 77.9404 54.2780   5
   2 -11   2 310.193 78.1904   2
  -2  11  -2 379.091 103.897   5
   2 -11   3 769.209 117.360   2
  -2  11  -3 500.243 110.405   5
   2 -11   4 711.528 112.350   2
  -2  11  -4 605.352 122.483   5
   2 -11   5 245.129 67.5740   2
  -2  11  -5 195.632 80.1818   5
   2 -11   6 5.43953 21.8795   2
  -2  11  -6 68.8863 68.2847   5
  -2  11  -7-40.1932 47.6131   5
  -2  11  -8 24.9210 47.8339   5
  -2  11  -9 0.45852 64.9808   5
   2 -11   9-184.124 113.114   4
   2 -11  10-41.7890 68.3893   4
   2 -11  11 837.178 215.158   4
  -2  10  19-59.7467 55.9336   4
  -2  10  18-19.6246 49.0489   4
  -2  10  17 2.75813 51.8630   4
   2 -10 -16 9.57485 43.0787   3
  -2  10  16 8.82562 48.8991   4
   2 -10 -15 446.395 121.405   3
  -2  10  15 507.341 129.185   4
   2 -10 -14 171.662 79.3595   3
  -2  10  14 168.676 87.2567   4
   2 -10 -13 740.213 142.855   3
  -2  10  13 605.889 134.585   4
   2 -10 -12 94.6755 54.9491   3
  -2  10  12 157.095 69.2757   4
   2 -10 -11 2644.23 255.820   3
  -2  10  11 2678.96 265.923   4
   2 -10 -10 2486.54 240.979   3
  -2  10  10 2630.05 259.675   4
   2 -10  -9 142.073 67.6933   3
  -2  10   9 101.579 59.9150   4
   2 -10  -8 2329.43 223.511   3
  -2  10   8 2439.47 247.612   4
   2 -10  -7 315.253 82.5752   3
   2 -10  -6 163.606 66.0003   3
   2 -10  -5 530.560 107.476   3
   2 -10  -4 171.554 64.8375   3
   2 -10  -3 44.6801 41.9364   3
   2 -10  -2 3399.80 262.645   2
   2 -10  -2 3142.78 246.378   3
   2 -10  -1 1936.75 193.240   2
  -2  10   1 1806.83 191.263   5
   2 -10  -1 1359.69 162.032   3
   2 -10   0 2827.55 228.576   2
  -2  10   0 2682.15 234.261   5
   2 -10   0 2138.12 205.594   3
   2 -10   1 1254.62 149.659   2
  -2  10  -1 1247.82 159.992   5
   2 -10   2 3725.98 252.592   2
  -2  10  -2 3128.11 263.638   5
   2 -10   3 25.0178 33.0209   2
  -2  10  -3 76.5956 40.7607   5
   2 -10   4 2072.29 176.299   2
  -2  10  -4 1836.22 208.291   5
   2 -10   5 14.5222 28.2890   2
  -2  10  -5 11.5221 40.8273   5
   2 -10   6 760.802 102.870   2
  -2  10  -6 885.958 151.027   5
   2 -10   7 2352.18 176.388   2
  -2  10  -7 2128.80 241.828   5
   2 -10   7 1837.43 268.905   4
   2 -10   8 217.721 100.710   4
   2 -10   9-67.3982 85.9377   4
   2 -10  10-56.5663 76.6550   4
   2 -10  11 25.4263 69.6161   4
   2 -10  12 544.105 160.311   4
   2 -10  13-50.0502 98.6654   4
  -2   9  20 265.228 103.132   4
  -2   9  19 104.467 66.5691   4
  -2   9  18 391.037 120.566   4
  -2   9  17 174.707 78.3945   4
   2  -9 -16 826.536 163.924   3
  -2   9  16 763.800 149.084   4
   2  -9 -15 1489.89 208.268   3
  -2   9  15 1286.30 190.970   4
   2  -9 -14 3452.57 309.087   3
  -2   9  14 3064.52 293.132   4
   2  -9 -13 1794.83 216.337   3
  -2   9  13 2034.43 229.717   4
   2  -9 -12 5781.70 382.894   3
  -2   9  12 5660.09 381.706   4
   2  -9 -11 1620.05 194.660   3
  -2   9  11 1548.82 193.163   4
   2  -9 -10 693.487 124.703   3
  -2   9  10 646.417 128.218   4
   2  -9  -9-26.3668 53.6056   3
  -2   9   9 90.2614 54.6354   4
   2  -9  -8 1218.93 155.969   3
  -2   9   8 948.795 144.881   4
   2  -9  -7 4171.88 285.831   3
   2  -9  -6 1628.89 177.423   3
   2  -9  -5 8126.78 407.012   3
   2  -9  -5 9023.66 457.158   5
   2  -9  -4-34.7764 50.9555   3
   2  -9  -3 3371.73 245.484   3
   2  -9  -2 735.506 114.487   3
  -2   9   2 811.129 124.258   5
   2  -9  -1 976.579 134.332   3
  -2   9   1 997.012 136.184   5
   2  -9  -1 863.261 123.288   2
   2  -9   0 572.541 102.000   3
   2  -9   0 753.171 114.325   2
  -2   9   0 745.967 118.279   5
   2  -9   1 2207.43 185.368   2
  -2   9  -1 1790.54 187.055   5
   2  -9   2 12981.2 479.176   2
  -2   9  -2 11664.1 519.813   5
   2  -9   3 711.138 102.198   2
  -2   9  -3 580.706 109.825   5
   2  -9   4 3905.46 230.238   2
  -2   9  -4 4020.76 294.979   5
   2  -9   5 458.754 75.9148   2
  -2   9  -5 393.861 96.0070   5
   2  -9   5 403.668 121.504   4
   2  -9   6 1339.84 126.574   2
  -2   9  -6 1439.03 184.371   5
   2  -9   6 1222.90 209.180   4
   2  -9   7 81.6559 33.0540   2
   2  -9   7 9.62999 73.4807   4
   2  -9   8 57.6488 29.6909   2
   2  -9   8 143.773 87.1066   4
   2  -9   9 194.980 43.8883   2
   2  -9   9 206.265 94.2743   4
   2  -9  10 101.143 84.3803   4
   2  -9  11 54.8425 59.0339   4
   2  -9  12 879.193 189.637   4
   2  -9  13 758.279 182.997   4
   2  -9  14 36.6744 64.0910   4
   2  -9  15-43.3228 65.8493   4
  -2   8  21 27.9795 53.8991   4
  -2   8  20 11.2673 38.4767   4
  -2   8  19 183.714 83.1360   4
  -2   8  18 2.12247 40.4259   4
  -2   8  17 76.6829 63.0497   4
  -2   8  16 1300.63 188.092   4
   2  -8 -15 556.036 130.093   3
  -2   8  15 129.223 72.7343   4
   2  -8 -14 166.741 76.6804   3
  -2   8  14 77.0268 56.4527   4
   2  -8 -13 3088.88 276.256   3
  -2   8  13 2953.27 267.420   4
   2  -8 -12 223.046 77.4922   3
  -2   8  12 279.217 92.9565   4
   2  -8 -11 7043.19 401.591   3
  -2   8  11 7076.03 405.452   4
   2  -8 -10 2493.21 226.746   3
  -2   8  10 2094.37 209.724   4
   2  -8  -9 905.128 134.198   3
  -2   8   9 1090.76 148.911   4
   2  -8  -8 707.000 117.013   3
  -2   8   8 821.783 129.066   4
   2  -8  -7 880.469 129.935   3
   2  -8  -7 1085.96 149.092   5
  -2   8   7 987.500 138.198   4
   2  -8  -6 159.782 60.8674   3
   2  -8  -6 111.138 53.2260   5
   2  -8  -5 49.9792 40.6441   3
   2  -8  -5 15.9983 37.5825   5
   2  -8  -4 1756.60 180.624   5
  -2   8   4 1669.49 204.412   4
   2  -8  -4 1633.25 165.140   3
  -2   8   3 7425.05 436.331   4
   2  -8  -3 6529.52 338.525   3
  -2   8   2 4382.66 278.149   5
   2  -8  -2 4017.85 260.054   3
  -2   8   2 4434.49 329.731   4
  -2   8   1 2418.89 200.116   5
  -2   8   1 2182.34 227.439   4
   2  -8  -1 2093.13 184.236   3
   2  -8   0 2696.45 194.305   2
  -2   8   0 2785.62 217.922   5
  -2   8   0 2524.64 244.284   4
   2  -8   1 353.764 70.4676   2
  -2   8  -1 295.672 79.9171   5
  -2   8  -1 453.208 104.898   4
   2  -8   2 1552.27 138.122   2
  -2   8  -2 1283.22 152.623   5
  -2   8  -2 1216.08 170.693   4
   2  -8   3 2037.78 155.252   2
  -2   8  -3 2069.88 196.579   5
   2  -8   4 8623.08 337.821   2
  -2   8  -4 8729.21 431.241   5
   2  -8   4 8397.12 499.398   4
   2  -8   5 1862.87 140.305   2
   2  -8   5 2013.17 240.724   4
   2  -8   6 643.391 79.1542   2
   2  -8   6 733.910 152.921   4
   2  -8   7 2323.87 150.686   2
   2  -8   7 2304.88 263.671   4
   2  -8   8 260.891 49.7088   2
   2  -8   8 350.573 119.285   4
   2  -8   9 1328.48 107.001   2
   2  -8   9 1472.14 218.443   4
   2  -8  10 291.302 49.7540   2
   2  -8  10 409.669 119.699   4
   2  -8  11 467.430 137.434   4
   2  -8  12 117.645 88.9949   4
   2  -8  13 688.597 168.161   4
   2  -8  14 719.701 179.667   4
   2  -8  15 23.0778 63.7099   4
   2  -8  16 175.912 88.8222   4
  -2   7  22 80.9264 63.2946   4
  -2   7  21 304.268 112.287   4
  -2   7  20 177.612 78.9502   4
  -2   7  19 147.571 73.7068   4
  -2   7  18 2002.13 238.882   4
  -2   7  17 212.908 82.6366   4
  -2   7  16 730.200 140.061   4
   2  -7 -15 987.000 162.726   3
  -2   7  15 1059.20 162.081   4
   2  -7 -14 1.37557 37.8704   3
  -2   7  14-81.2750 53.5689   4
   2  -7 -13 1045.48 155.986   3
  -2   7  13 781.937 134.925   4
   2  -7 -12 6212.66 375.172   3
  -2   7  12 5890.40 360.988   4
   2  -7 -11 181.314 69.0044   3
  -2   7  11 367.879 87.3693   4
   2  -7 -10 492.106 99.9019   3
  -2   7  10 512.296 101.147   4
  -2   7   9 900.379 133.385   3
   2  -7  -9 633.899 108.225   3
   2  -7  -9 757.263 123.379   5
  -2   7   9 830.176 121.942   4
   2  -7  -8 148.259 54.2065   3
   2  -7  -8 113.446 47.5302   5
  -2   7   8 153.747 56.1614   4
   2  -7  -7 175.229 60.1009   3
   2  -7  -7 211.182 67.1121   5
  -2   7   7 134.969 57.4563   4
   2  -7  -6 3029.79 218.054   3
   2  -7  -6 2702.96 220.288   5
   2  -7  -5 209.401 59.6220   3
   2  -7  -5 285.691 72.4207   5
   2  -7  -4 157.465 50.4719   3
   2  -7  -4 207.829 62.1507   5
   2  -7  -3 500.744 86.5766   3
   2  -7  -3 527.707 94.0208   5
  -2   7   3 762.459 130.167   4
   2  -7  -2 79.7432 41.3330   3
  -2   7   2 68.4610 46.1590   5
  -2   7   2 96.2520 49.4936   4
   2  -7  -1 218.451 56.9458   3
  -2   7   1 233.432 62.8614   5
  -2   7   1 298.239 81.4332   4
  -2   7   0 4593.69 270.929   5
  -2   7   0 4773.20 317.563   4
   2  -7   1 599.355 79.7628   2
  -2   7  -1 505.339 89.7886   5
  -2   7  -1 612.121 111.902   4
   2  -7   2 1528.87 126.058   2
  -2   7  -2 1500.82 155.819   5
  -2   7  -2 1552.39 181.339   4
   2  -7   3-10.8893 25.5229   2
  -2   7  -3 34.0029 42.1312   5
   2  -7   3 15.5183 44.7671   4
  -2   7  -3-4.37095 31.5729   4
   2  -7   4 168.824 42.9384   2
  -2   7  -4 239.115 77.0535   4
   2  -7   4 240.365 87.0489   4
   2  -7   5 1401.04 108.479   2
  -2   7  -5 1457.14 178.337   4
   2  -7   5 1273.97 180.121   4
   2  -7   6-0.65734 16.3508   2
   2  -7   6 9.74794 51.1838   4
   2  -7   7 1509.55 108.004   2
   2  -7   7 1440.52 194.844   4
   2  -7   8 78.4839 25.3139   2
   2  -7   8 150.574 70.8636   4
   2  -7   9 3624.53 167.488   2
   2  -7   9 3226.48 303.428   4
   2  -7  10 1443.58 210.187   4
   2  -7  11 166.486 89.7220   4
   2  -7  12 572.798 144.621   4
   2  -7  13 2740.89 310.198   4
   2  -7  14 50.4100 75.5876   4
   2  -7  15 2532.08 309.332   4
  -2   7 -16 25.0708 26.5334   1
   2  -7  16 20.7009 67.8836   4
  -2   7 -17-4.11295 33.4285   1
   2  -7  17 31.4018 56.4047   4
   2  -7  18 1351.45 246.532   4
  -2   6  22 519.516 141.303   4
  -2   6  21-133.265 74.5881   4
  -2   6  20 24.4441 49.3124   4
  -2   6  19 89.5683 69.7332   4
  -2   6  18 86.2193 63.9369   4
  -2   6  17-9.76700 39.3049   4
  -2   6  16 2139.98 228.591   4
  -2   6  15 563.143 115.844   4
   2  -6 -14 1348.26 178.180   3
  -2   6  14 1516.08 180.867   4
   2  -6 -13 791.396 133.545   3
  -2   6  13 842.693 133.532   4
   2  -6 -12 5203.82 332.887   3
  -2   6  12 4690.48 307.302   4
   2  -6 -11 606.727 113.709   3
  -2   6  11 703.619 113.238   4
   2  -6 -10 8268.37 404.874   3
  -2   6  10 8726.43 406.812   4
  -2   6  10 8865.01 428.883   3
  -2   6   9 277.886 71.9534   3
   2  -6  -9 303.917 75.7264   3
  -2   6   9 317.869 75.7916   1
  -2   6   9 315.262 75.1838   4
   2  -6  -9 305.068 77.3877   5
   2  -6  -8 800.361 114.170   3
  -2   6   8 865.017 113.426   1
  -2   6   8 768.589 108.565   4
   2  -6  -8 1013.14 132.193   5
  -2   6   8 873.601 121.674   3
  -2   6   7 35.0803 37.0123   3
   2  -6  -7 22.0954 35.7469   3
   2  -6  -7 25.4907 34.4706   5
  -2   6   7 16.6625 34.2141   4
  -2   6   7 54.9228 37.4673   1
   2  -6  -6 29455.1 812.253   3
   2  -6  -6 28192.7 828.585   5
   2  -6  -5 5313.37 281.690   3
   2  -6  -5 5645.03 306.081   5
   2  -6  -4 4613.55 269.928   5
   2  -6  -3 239.958 60.7003   5
  -2   6   3 282.090 74.5687   4
  -2   6   2 6684.30 316.993   5
   2  -6  -2 6976.72 335.070   5
  -2   6   2 6931.09 366.042   4
  -2   6   1 26.3962 24.6534   5
  -2   6   1-13.4744 34.2650   4
  -2   6   0 34.4414 31.5829   5
  -2   6   0 42.0573 35.1460   4
  -2   6  -1 330.713 71.2230   5
  -2   6  -1 353.275 79.9065   4
   2  -6   2 14278.8 420.695   2
  -2   6  -2 14347.3 509.320   5
   2  -6   2 13907.2 565.761   4
  -2   6  -2 15269.9 566.072   4
   2  -6   3 2417.51 140.687   2
  -2   6  -3 2478.49 195.395   5
  -2   6  -3 2871.06 225.471   4
   2  -6   3 2433.25 220.994   4
   2  -6   4 5.99122 15.8682   2
  -2   6  -4-11.4793 36.2858   4
   2  -6   4-44.7637 56.2876   4
   2  -6   5 250.394 41.4870   2
  -2   6  -5 215.152 67.4987   4
   2  -6   5 293.464 84.5953   4
   2  -6   6 1881.94 110.930   2
   2  -6   6 1697.87 194.351   4
  -2   6  -6 2030.35 197.410   4
   2  -6   7 1539.92 96.9421   2
  -2   6  -7 1686.26 181.520   4
   2  -6   7 1411.64 178.389   4
   2  -6   8 1536.87 94.9685   2
   2  -6   8 1308.37 178.473   4
  -2   6  -8 1544.76 176.084   4
   2  -6   9 1836.78 215.577   4
   2  -6  10 3291.02 293.226   4
   2  -6  11 5569.15 395.901   4
  -2   6 -12 3190.18 157.251   2
   2  -6  12 3285.90 308.179   4
  -2   6 -13 29.4177 19.3979   2
   2  -6  13-23.4000 67.4898   4
   2  -6  14 100.567 65.4542   4
  -2   6 -15 524.602 94.5171   1
   2  -6  15 731.059 161.662   4
  -2   6 -16 411.297 87.3930   1
   2  -6  16 275.222 102.040   4
  -2   6 -17 304.241 81.0319   1
   2  -6  17 344.422 127.841   4
  -2   6 -18-45.0544 44.4686   1
   2  -6  18 10.9124 62.0462   4
  -2   6 -19-27.8592 46.6795   1
   2  -6  19 29.8667 70.9854   4
  -2   5  23 223.420 97.0586   4
  -2   5  22 241.794 97.9038   4
  -2   5  21 243.687 94.6871   4
  -2   5  20-119.554 67.1338   4
  -2   5  19 367.215 106.795   4
  -2   5  18 35.0540 42.2583   4
  -2   5  17 462.079 111.114   4
  -2   5  16 4665.47 333.480   4
  -2   5  15 311.903 85.3422   4
   2  -5 -14 1518.57 187.379   3
  -2   5  14 1596.92 180.586   4
   2  -5 -13 1216.25 161.307   3
  -2   5  13 1118.74 145.060   4
   2  -5 -12 1400.21 166.690   3
  -2   5  12 1577.11 167.383   4
  -2   5  11-19.7661 37.0775   3
   2  -5 -11 71.6897 49.7180   3
  -2   5  11-47.7887 46.6995   4
   2  -5 -10 458.786 90.5697   3
  -2   5  10 443.082 89.6454   3
  -2   5  10 393.390 80.8771   1
  -2   5  10 378.490 83.1635   4
   2  -5  -9 1677.79 159.448   3
  -2   5   9 1669.05 157.258   1
  -2   5   9 1562.67 151.195   4
  -2   5   9 1957.26 178.979   3
   2  -5  -8 1105.14 128.154   3
  -2   5   8 1297.09 142.024   3
   2  -5  -7 7198.47 336.210   3
   2  -5  -7 8129.36 370.827   5
  -2   5   7 7988.28 360.582   3
  -2   5   6 29023.4 774.395   1
   2  -5  -6 30593.2 832.293   5
  -2   5   6 28976.1 813.530   3
   2  -5  -5-15.7484 30.4315   5
   2  -5  -4 10349.9 406.069   5
   2  -5  -3 453.830 77.6566   5
  -2   5   2 39209.7 955.789   5
   2  -5  -2 40036.6 982.858   5
  -2   5   1 6412.45 290.485   5
  -2   5   1 6260.07 315.601   4
  -2   5   0 2.29014 37.0024   5
  -2   5   0-2.91266 24.5235   4
  -2   5  -1 12316.7 438.364   5
  -2   5  -1 12553.4 470.580   4
  -2   5  -2 4909.04 259.678   5
   2  -5   2 5284.80 296.553   4
  -2   5  -2 4723.68 273.768   4
   2  -5   3 18807.6 462.371   2
   2  -5   3 18868.4 632.870   4
  -2   5  -3 18764.4 612.657   4
   2  -5   4 4836.45 176.135   2
  -2   5  -4 5519.20 296.940   4
   2  -5   4 4674.71 287.177   4
   2  -5   5 1433.09 83.3072   2
  -2   5  -5 1837.63 168.732   4
   2  -5   5 1250.22 150.046   4
   2  -5   6 377.606 41.1626   2
   2  -5   6 406.069 90.4172   4
  -2   5  -6 309.643 70.4718   4
   2  -5   7 1696.24 88.5026   2
  -2   5  -7 1776.08 173.090   4
   2  -5   7 1639.19 179.000   4
   2  -5   8 368.891 96.1875   4
  -2   5  -8 565.392 102.309   4
  -2   5  -9 790.155 121.595   4
   2  -5   9 871.337 141.762   4
  -2   5 -10 4849.04 180.673   2
   2  -5  10 4887.76 339.255   4
  -2   5 -11 351.081 49.2485   2
   2  -5  11 368.134 102.186   4
  -2   5 -12 1419.48 103.134   2
   2  -5  12 1625.50 206.546   4
  -2   5 -13 159.291 38.3706   2
   2  -5  13 178.872 77.7223   4
  -2   5 -14 1774.47 132.493   2
  -2   5 -14 1657.62 157.238   1
   2  -5  14 1685.91 222.673   4
  -2   5 -15 225.783 63.5150   1
  -2   5 -15 276.095 58.0922   2
   2  -5  15 381.078 115.266   4
  -2   5 -16 1134.06 140.010   1
   2  -5  16 1058.72 191.452   4
  -2   5 -17 124.917 54.1343   1
   2  -5  17 337.409 117.223   4
  -2   5 -18-84.6273 47.8228   1
   2  -5  18 55.9629 64.1380   4
  -2   5 -19 2060.48 207.048   1
   2  -5  19 2154.55 293.123   4
  -2   5 -20 499.981 105.262   1
   2  -5  20 565.325 157.189   4
  -2   4  23 306.965 109.669   4
  -2   4  22 251.296 99.2200   4
  -2   4  21 230.901 86.4557   4
  -2   4  20 118.164 69.0890   4
  -2   4  19-41.4297 44.6847   4
  -2   4  18 561.082 122.754   4
  -2   4  17 927.965 151.365   4
  -2   4  16 427.562 101.459   4
  -2   4  15 251.498 80.6539   4
  -2   4  14 28739.2 894.385   4
   2  -4 -13 1314.09 166.562   3
  -2   4  13 1380.02 157.218   4
   2  -4 -13 1482.97 167.127   4
   2  -4 -12 2934.17 237.032   3
  -2   4  12 3292.44 238.704   4
   2  -4 -12 3257.51 240.201   4
   2  -4 -11 1240.65 148.166   3
  -2   4  11 1216.41 146.286   3
   2  -4 -11 1350.90 146.564   4
  -2   4  11 1053.87 128.629   4
  -2   4  11 1369.69 149.241   1
  -2   4  10 11554.0 471.300   3
   2  -4 -10 10353.4 439.183   3
   2  -4 -10 10273.3 424.343   4
  -2   4  10 10443.1 420.159   4
  -2   4   9 10871.2 443.439   3
  -2   4   8 7426.13 345.941   3
  -2   4   7 4624.22 234.672   4
  -2   4   7 4584.29 255.624   3
  -2   4   6 3053.82 181.627   4
  -2   4   6 2983.29 196.853   3
  -2   4   5 218.443 54.4987   3
  -2   4   5 208.496 47.6689   1
   2  -4  -5 136.428 42.8264   5
  -2   4   5 303.047 57.4765   4
   2  -4  -4 2009.17 153.362   5
   2  -4  -3 18370.2 552.960   5
   2  -4  -2 10230.0 375.377   5
  -2   4   2 10208.9 368.737   5
   2  -4  -2 9997.81 357.846   3
   2  -4  -1 2342.78 161.531   5
  -2   4   1 2128.29 151.416   5
  -2   4   1 2031.94 153.839   4
  -2   4   0 1784.50 139.631   5
  -2   4   0 2253.51 160.816   4
  -2   4  -1 9082.13 348.179   5
   2  -4   1 9395.41 374.426   4
  -2   4  -1 10071.2 371.015   4
   2  -4   2 75964.9 1587.96   4
  -2   4  -2 67540.1 1543.69   4
   2  -4   3 37133.7 753.343   2
   2  -4   3 36381.2 931.624   4
  -2   4  -3 36004.1 914.563   4
   2  -4   4 75964.5 1431.88   2
   2  -4   4 75208.5 1666.32   4
  -2   4  -4 73609.8 1641.77   4
   2  -4   5 201.129 24.7248   2
  -2   4  -5 127.624 41.8549   4
   2  -4   5 177.521 56.4243   4
   2  -4   6 24.8307 11.0411   2
  -2   4  -6-16.6364 33.4724   4
   2  -4   6 26.1890 43.1368   4
   2  -4   7 437.481 86.6913   4
  -2   4  -7 454.866 81.3843   4
  -2   4  -8 568.540 44.5144   2
  -2   4  -8 637.124 100.220   4
   2  -4   8 630.459 109.853   4
  -2   4  -9 127.863 25.7453   2
  -2   4  -9 108.527 43.8848   4
   2  -4   9 181.376 64.9721   4
  -2   4 -10 13605.0 359.206   2
  -2   4 -10 13075.9 530.416   4
   2  -4  10 13581.5 557.577   4
  -2   4 -11 8319.56 270.801   2
   2  -4  11 8568.54 440.924   4
  -2   4 -12 26.9720 27.3228   1
  -2   4 -12 81.2197 26.7563   2
   2  -4  12 48.9200 54.4112   4
  -2   4 -13 3846.35 225.918   1
  -2   4 -13 4083.61 196.204   2
   2  -4  13 3662.90 301.130   4
  -2   4 -14 428.895 65.6753   2
  -2   4 -14 441.751 81.4518   1
   2  -4  14 326.595 103.268   4
  -2   4 -15 1525.41 152.642   1
  -2   4 -15 1542.07 131.545   2
   2  -4  15 1640.26 214.087   4
  -2   4 -16 453.231 75.4589   2
  -2   4 -16 462.790 85.8101   1
   2  -4  16 660.869 147.491   4
  -2   4 -17 3787.46 259.604   1
   2  -4  17 4135.39 365.409   4
  -2   4 -18 1648.51 173.275   1
   2  -4  18 1830.60 252.984   4
  -2   4 -19 173.958 61.7439   1
   2  -4  19 123.905 94.0014   4
  -2   4 -20 109.980 50.3154   1
   2  -4  20 117.339 83.4898   4
  -2   4 -21 108.407 50.7567   1
   2  -4  21 127.348 94.9522   4
  -2   3  23 155.524 88.2392   4
  -2   3  22 188.563 90.1176   4
  -2   3  21 42.6455 54.2898   4
  -2   3  20 473.028 120.952   4
  -2   3  19 2080.34 237.048   4
  -2   3  18 1986.10 223.474   4
  -2   3  17 38.7179 41.7842   4
  -2   3  16 845.479 139.585   4
  -2   3  15 7882.70 417.437   4
  -2   3  14 3630.82 265.725   4
   2  -3 -14 4205.92 286.960   4
   2  -3 -13 14.2267 29.9222   4
  -2   3  13-41.3217 53.7072   4
   2  -3 -12 14150.2 561.478   3
  -2   3  12 14846.5 569.363   3
   2  -3 -12 14086.5 530.728   4
  -2   3  12 13792.3 524.968   4
  -2   3  12 15092.9 566.055   1
  -2   3  11 4163.10 267.149   3
   2  -3 -11 3729.59 240.362   4
  -2   3  11 3719.48 238.803   4
  -2   3  11 4790.83 284.652   1
  -2   3  10 750.827 107.936   3
   2  -3 -10 547.606 91.2113   4
  -2   3   9 17782.5 581.303   3
   2  -3  -9 16492.8 535.614   4
  -2   3   8 113.690 42.8361   3
  -2   3   8 153.182 43.8598   4
   2  -3  -8 119.816 41.0285   4
  -2   3   7 20200.1 558.568   4
   2  -3  -7 18709.3 550.374   4
  -2   3   7 21099.6 610.199   3
  -2   3   6 431.252 70.8832   3
  -2   3   6 550.313 71.2063   4
  -2   3   5 1934.76 125.531   4
  -2   3   5 2002.68 147.195   3
  -2   3   4 288.387 55.0013   3
  -2   3   4 286.507 50.8597   1
   2  -3  -4 235.352 51.2854   5
  -2   3   4 247.811 44.6091   4
  -2   3   3 16051.0 437.000   1
   2  -3  -3 16417.9 481.758   5
   2  -3  -2 2729.35 164.630   5
   2  -3  -1 3288.13 180.362   5
  -2   3   1 2887.76 162.096   4
  -2   3   0 52689.1 1135.88   4
  -2   3  -1 1954.92 136.145   5
   2  -3   1 2294.53 149.140   4
  -2   3  -1 2134.84 136.326   4
   2  -3   2 52295.6 1134.30   4
  -2   3  -2 49638.3 1108.66   4
   2  -3   3 2019.01 73.5595   2
  -2   3  -3 2173.65 143.798   4
   2  -3   3 2288.95 149.816   4
  -2   3  -4 14339.6 444.497   4
   2  -3   4 14186.6 454.722   4
  -2   3  -5 11630.3 399.220   4
   2  -3   5 11674.3 411.295   4
   2  -3   6 1891.68 154.042   4
  -2   3  -6 1975.85 149.641   4
  -2   3  -7 16086.0 341.747   2
  -2   3  -7 17218.4 531.734   4
  -2   3  -8 204.323 27.0914   2
  -2   3  -8 164.626 49.9591   4
   2  -3   8 189.533 59.2401   4
  -2   3  -9 1016.43 68.7803   2
  -2   3  -9 1112.07 127.484   4
   2  -3   9 1002.62 128.060   4
  -2   3 -10 2763.29 135.075   2
  -2   3 -10 3505.85 177.950   1
  -2   3 -10 3395.05 234.674   4
   2  -3  10 3292.13 243.015   4
  -2   3 -11 1976.75 118.884   2
  -2   3 -11 2063.46 141.403   1
  -2   3 -11 2175.95 195.281   4
   2  -3  11 1835.33 188.365   4
  -2   3 -12 3522.97 199.692   1
  -2   3 -12 3761.76 180.880   2
   2  -3  12 3269.25 262.873   4
  -2   3 -13 4384.80 235.460   1
  -2   3 -13 4321.67 212.726   2
   2  -3  13 4642.19 323.605   4
  -2   3 -14 5.42954 16.7935   2
  -2   3 -14 34.9221 28.9700   1
   2  -3  14 15.1772 49.5914   4
  -2   3 -15 2232.87 179.620   1
  -2   3 -15 2479.54 170.814   2
   2  -3  15 2579.49 257.228   4
  -2   3 -16 1727.84 164.057   1
  -2   3 -16 2116.07 164.266   2
   2  -3  16 2112.65 244.757   4
  -2   3 -17 903.989 119.863   1
   2  -3  17 987.823 173.668   4
  -2   3 -18 738.096 113.975   1
   2  -3  18 777.246 159.836   4
  -2   3 -19-31.1554 39.5568   1
   2  -3  19 145.217 80.3169   4
  -2   3 -20 83.5568 44.5137   1
   2  -3  20 53.2828 67.1309   4
  -2   3 -21-10.8719 28.0725   1
   2  -3  21 39.5919 58.9638   4
  -2   3 -22 157.855 68.8034   1
  -2   2  23 884.670 182.046   4
  -2   2  22 775.353 164.766   4
  -2   2  21 368.350 111.441   4
  -2   2  20 1355.86 202.859   4
   2  -2 -19 197.928 75.0852   1
  -2   2  19 129.838 66.5993   4
   2  -2 -18 62.9079 48.7451   1
  -2   2  18 42.3907 45.6695   4
   2  -2 -17 3688.07 284.400   1
  -2   2  17 3829.06 301.149   4
   2  -2 -16 55.5103 46.3046   1
  -2   2  16-118.853 64.4675   4
   2  -2 -15 807.236 123.510   1
  -2   2  15 821.092 127.349   4
   2  -2 -14 3044.65 241.737   4
  -2   2  14 2769.61 227.419   4
   2  -2 -14 2818.05 223.514   1
  -2   2  13 4197.34 270.693   4
   2  -2 -13 4430.70 281.813   4
   2  -2 -13 3900.55 256.414   1
  -2   2  12 946.398 131.275   3
  -2   2  12 1019.16 127.991   4
   2  -2 -12 1003.67 125.620   4
  -2   2  12 976.440 127.481   1
   2  -2 -12 1115.61 128.617   1
  -2   2  11 17195.4 585.157   3
   2  -2 -11 15081.8 532.700   4
  -2   2  11 15380.9 556.280   1
   2  -2 -11 14904.7 522.707   1
  -2   2  10 931.505 117.816   3
   2  -2 -10 889.953 107.056   4
   2  -2 -10 846.803 107.295   1
  -2   2   9 9846.07 392.886   3
  -2   2   9 9838.04 363.605   4
   2  -2  -9 8169.55 343.504   4
   2  -2  -9 9849.38 369.866   1
  -2   2   8 9218.76 366.970   3
  -2   2   8 9359.13 338.769   4
   2  -2  -8 9072.80 338.126   4
   2  -2  -8 9497.31 353.151   1
  -2   2   7 5737.33 270.687   3
  -2   2   7 5829.60 242.628   4
   2  -2  -7 5774.83 242.358   4
   2  -2  -7 6005.31 257.950   1
  -2   2   6 3476.69 197.166   3
   2  -2  -6 3551.42 186.068   1
  -2   2   6 3793.36 177.259   4
   2  -2  -6 3652.96 174.819   4
   2  -2  -5 1986.39 126.061   1
   2  -2  -5 1702.72 108.341   4
  -2   2   5 1920.60 113.779   4
  -2   2   5 1834.26 132.833   3
   2  -2  -4 25322.2 605.711   1
  -2   2   4 24066.9 610.446   1
  -2   2   4 26340.6 580.638   4
  -2   2   4 24071.6 630.161   3
  -2   2   3 528.124 58.9741   1
  -2   2   3 633.429 54.8578   4
   2  -2  -3 701.223 75.8239   5
  -2   2   3 632.580 71.6038   3
  -2   2   2 46.4890 20.7551   1
   2  -2  -2 14.9290 19.2874   5
  -2   2   1-6.01876 11.5868   1
   2  -2  -1 18.8902 25.4513   5
  -2   2   1 16.5486 17.2793   4
   2  -2   0 61372.3 1292.66   5
  -2   2   0 62267.3 1236.10   4
   2  -2   1 209498. 3821.14   4
  -2   2  -1 201536. 3805.26   4
  -2   2  -2 55745.6 1155.10   4
   2  -2   2 57695.0 1172.85   4
  -2   2  -3 32062.3 746.940   4
   2  -2   3 35109.7 770.849   4
   2  -2   4 43057.0 930.630   4
  -2   2  -4 39481.8 904.475   4
  -2   2  -5 15945.0 463.486   4
   2  -2   5 17003.4 481.153   4
  -2   2  -6 619.150 76.9268   4
   2  -2   6 573.915 86.2384   4
  -2   2  -7 13716.0 305.597   2
  -2   2  -7 12627.7 435.061   4
   2  -2   7 14590.5 468.340   4
  -2   2  -8 628.440 48.0845   2
  -2   2  -8 698.907 93.8272   4
  -2   2  -8 624.981 62.1123   1
  -2   2  -9 2592.82 120.337   2
  -2   2  -9 2891.13 199.219   4
  -2   2  -9 3186.21 153.466   1
  -2   2 -10 3644.74 159.191   2
  -2   2 -10 4108.68 187.772   1
  -2   2 -10 4332.62 258.112   4
  -2   2 -11 4415.47 189.832   2
  -2   2 -11 4781.61 216.266   1
  -2   2 -11 4817.84 285.666   4
   2  -2  11 4711.91 292.218   4
  -2   2 -12 926.880 94.8459   1
  -2   2 -12 694.360 73.3632   2
   2  -2  12 827.188 125.755   4
  -2   2 -12 845.524 120.693   4
  -2   2 -13 533.099 76.6326   1
  -2   2 -13 528.460 70.1670   2
   2  -2  13 691.830 124.358   4
  -2   2 -14 795.249 99.6179   1
  -2   2 -14 616.356 80.0133   2
   2  -2  14 804.654 133.861   4
  -2   2 -15 1234.71 128.752   1
  -2   2 -15 1379.25 125.141   2
   2  -2  15 1554.97 190.066   4
  -2   2 -16 79.4081 42.0851   1
   2  -2  16 64.8090 62.5150   4
  -2   2 -17-11.2229 29.8026   1
   2  -2  17 44.3071 56.5099   4
  -2   2 -18 581.544 103.833   1
  -2   2 -18 431.420 81.9011   2
   2  -2  18 570.794 130.047   4
  -2   2 -19 71.5736 45.5253   1
   2  -2  19 103.943 69.1332   4
  -2   2 -20 247.150 75.5474   1
   2  -2  20 379.379 118.635   4
  -2   2 -21 377.483 92.2853   1
   2  -2  21 413.543 122.594   4
   2  -2  22 160.125 82.7278   4
  -2   1  23 28.9681 53.1298   4
   2  -1 -22 1124.42 184.394   1
  -2   1  22 1074.62 195.832   4
   2  -1 -21 38.9601 44.4707   1
  -2   1  21-2.71979 41.1905   4
   2  -1 -20 105.596 59.2805   1
  -2   1  20-83.9369 66.9333   4
   2  -1 -19 73.0318 59.0477   1
  -2   1  19 81.3091 55.2299   4
   2  -1 -18 193.220 73.0945   1
  -2   1  18 211.639 81.7092   4
   2  -1 -17 23.9986 37.8543   1
  -2   1  17-61.4408 63.6532   4
   2  -1 -16 2610.95 228.032   1
  -2   1  16 2714.79 244.851   4
   2  -1 -15 3752.01 263.909   1
  -2   1  15 3242.24 256.444   4
   2  -1 -14-39.5276 49.7932   1
   2  -1 -14 13.9824 39.9377   4
  -2   1  14 68.8581 43.3675   4
   2  -1 -13-33.7121 38.0791   2
  -2   1  13 49.8103 31.8129   3
   2  -1 -13 58.9089 54.3710   1
   2  -1 -13 34.1952 27.7293   4
  -2   1  13 31.7536 42.2365   4
  -2   1  12 10076.8 443.731   3
   2  -1 -12 10123.1 426.836   4
  -2   1  12 10143.5 421.890   4
   2  -1 -12 9944.05 412.409   1
  -2   1  11 2172.13 183.816   3
   2  -1 -11 1883.25 164.392   4
   2  -1 -11 2171.37 171.314   1
  -2   1  10 1542.10 149.437   3
   2  -1 -10 1305.78 128.839   1
   2  -1 -10 1367.19 131.405   4
  -2   1   9-1.95488 30.2013   3
   2  -1  -9 58.8127 39.4612   1
   2  -1  -9-0.76041 20.2863   4
  -2   1   9-29.5675 31.1827   4
  -2   1   8 3355.47 200.938   3
   2  -1  -8 3048.27 177.648   4
  -2   1   8 3035.76 177.066   4
   2  -1  -8 3473.71 194.927   1
  -2   1   7 1109.87 108.105   3
   2  -1  -7 951.178 96.4020   1
   2  -1  -7 956.026 90.4298   4
  -2   1   7 1004.14 91.3770   4
  -2   1   6 161.436 42.3670   3
   2  -1  -6 98.8467 35.9904   1
   2  -1  -6 133.046 33.7134   4
  -2   1   6 109.590 32.8771   4
  -2   1   5 20667.1 547.219   3
   2  -1  -5 20948.6 542.219   3
   2  -1  -5 20806.2 534.393   1
  -2   1   5 20415.6 541.717   1
  -2   1   5 20557.1 496.956   4
   2  -1  -5 20338.3 499.626   4
   2  -1  -4 9052.82 290.882   3
   2  -1  -4 8651.79 279.510   1
  -2   1   4 8589.43 286.104   1
  -2   1   4 8587.35 246.975   4
   2  -1  -4 8636.38 247.272   4
  -2   1   4 8641.42 291.760   3
   2  -1  -3 5985.27 214.923   3
   2  -1  -3 5595.83 199.829   1
  -2   1   3 5808.57 208.110   1
  -2   1   3 5543.57 168.474   4
   2  -1  -3 5577.80 167.110   4
  -2   1   3 5667.93 214.356   3
   2  -1  -2 15595.9 377.725   1
  -2   1   2 14878.4 384.111   1
   2  -1  -2 15009.2 411.013   5
  -2   1   2 15187.8 329.627   4
   2  -1  -2 15078.3 402.917   3
  -2   1   2 16194.7 413.506   3
   2  -1  -1 47097.1 966.340   2
  -2   1   1 45644.8 951.586   1
   2  -1  -1 49991.9 945.051   1
   2  -1  -1 47593.8 1002.08   5
   2  -1  -1 47742.4 996.911   3
   2  -1   0 189529. 3536.91   2
   2  -1   0 193038. 3507.72   1
  -2   1   0 191274. 3515.63   1
   2  -1   0 197986. 3599.79   5
   2  -1   0 199100. 3508.71   4
  -2   1   0 192865. 3497.50   4
  -2   1  -1 487.563 32.9223   1
   2  -1   1 345.062 33.2716   2
   2  -1   1 386.049 36.4474   4
  -2   1  -1 429.027 34.7256   4
  -2   1  -2 198852. 3654.14   2
   2  -1   2 205380. 3659.59   2
   2  -1   2 200859. 3707.53   4
  -2   1  -2 202529. 3700.69   4
   2  -1   3 27.8861 20.4572   4
  -2   1  -3 53.3041 19.1554   4
  -2   1  -4 10752.3 309.828   4
   2  -1   4 10506.2 311.717   4
  -2   1  -5 412.877 30.8249   1
  -2   1  -5 330.502 49.9253   4
   2  -1   5 400.672 55.8321   4
  -2   1  -6 30655.1 622.041   1
  -2   1  -6 30494.3 735.605   4
   2  -1   6 29822.7 733.732   4
  -2   1  -7 47.7154 17.4382   1
   2  -1   7 37.8436 28.5277   4
  -2   1  -7 2.67956 22.9335   4
  -2   1  -8 2832.64 127.945   1
  -2   1  -8 2957.70 186.026   4
  -2   1  -9 6448.67 226.449   1
  -2   1  -9 6850.48 308.721   4
  -2   1 -10 742.617 74.3423   1
  -2   1 -10 828.489 105.110   4
  -2   1 -11 464.507 61.5641   1
  -2   1 -11 345.045 76.1397   4
  -2   1 -12 6291.21 259.908   1
  -2   1 -12 6292.54 339.267   4
   2  -1  12 6150.15 333.614   4
  -2   1 -13 2023.42 145.901   1
  -2   1 -13 1920.79 187.681   4
   2  -1  13 2021.41 194.012   4
  -2   1 -14 1184.31 116.907   1
  -2   1 -14 1038.05 107.217   2
   2  -1  14 1093.56 149.041   4
  -2   1 -15 396.208 72.9574   1
   2  -1  15 319.311 88.6484   4
  -2   1 -16 288.984 66.6867   1
   2  -1  16 364.732 97.9588   4
  -2   1 -17 333.729 78.4983   1
  -2   1 -17 479.497 84.2214   2
   2  -1  17 639.485 134.276   4
  -2   1 -18 2699.14 212.867   1
  -2   1 -18 2293.42 192.847   2
   2  -1  18 2730.90 276.681   4
  -2   1 -19 128.942 59.6286   1
  -2   1 -19-12.0996 22.0772   2
   2  -1  19 162.274 94.4571   4
   2  -1  20 455.582 128.238   4
   2  -1  21 2309.55 280.197   4
   2  -1  22 9.30084 65.7071   4
   2   0 -23 772.928 155.024   1
  -2   0  23 690.266 162.136   4
   2   0 -22 496.671 124.230   1
  -2   0  22 582.302 152.008   4
   2   0 -21 10.8951 42.2546   1
  -2   0  21 84.4151 67.6016   4
   2   0 -20 1376.58 190.421   1
  -2   0  20 1335.26 205.106   4
   2   0 -19 805.817 138.505   1
  -2   0  19 709.879 143.770   4
   2   0 -18 7.40430 45.2207   1
  -2   0  18-6.69396 45.7534   4
   2   0 -17 4971.98 328.810   1
  -2   0  17 4999.19 357.106   4
   2   0 -16-61.5457 52.2006   1
  -2   0  16 15.4203 32.7682   4
   2   0 -15 24.6105 35.8144   1
  -2   0  15 62.1221 49.3524   4
   2   0 -14 1354.69 156.090   1
   2   0 -14 1504.47 167.740   4
  -2   0  14 1443.65 165.802   4
  -2   0  13 68.4315 38.8448   3
   2   0 -13 82.8323 43.2084   2
   2   0 -13 110.008 47.1735   1
   2   0 -13 138.051 51.9700   4
  -2   0  13 135.606 53.5302   4
   2   0 -12 2349.98 195.735   2
  -2   0  12 2428.80 200.677   3
   2   0 -12 2316.99 191.044   1
   2   0 -12 2349.96 192.312   4
  -2   0  12 2227.84 187.933   4
   2   0 -11 2024.66 175.948   2
  -2   0  11 2150.86 180.560   3
   2   0 -11 2139.50 174.787   1
   2   0 -11 2197.87 176.022   4
  -2   0  11 2110.58 173.022   4
   2   0 -10 4683.60 264.899   2
  -2   0  10 5330.60 280.540   3
   2   0 -10 5068.41 267.533   1
   2   0 -10 5417.41 269.472   4
  -2   0   9 31.5976 26.1087   3
   2   0  -9 102.175 45.9828   1
   2   0  -9 100.697 37.4400   4
  -2   0   9 107.126 46.9409   4
  -2   0   8 43237.9 1034.87   4
   2   0  -8 45753.1 1045.95   4
   2   0  -8 46405.6 1078.36   1
   2   0  -7 30938.1 761.810   3
  -2   0   7 29795.3 752.532   3
  -2   0   7 29708.0 721.526   4
   2   0  -7 28984.7 716.563   4
   2   0  -7 30095.9 755.804   1
   2   0  -6 4679.55 213.789   3
  -2   0   6 4119.64 203.603   3
  -2   0   6 4537.76 193.798   4
   2   0  -6 4371.00 188.941   4
   2   0  -6 4748.76 219.431   1
   2   0  -5 7382.91 262.130   3
  -2   0   5 6854.49 257.211   3
   2   0  -5 7247.06 265.504   1
  -2   0   5 7341.93 238.620   4
   2   0  -5 7249.44 236.401   4
   2   0  -4 35039.8 761.220   3
  -2   0   4 33514.9 762.081   3
   2   0  -4 34340.3 770.772   1
   2   0  -4 34864.8 720.638   4
  -2   0   4 33076.0 714.585   4
  -2   0   3 18308.2 459.297   2
  -2   0   3 18031.4 442.574   3
   2   0  -3 17373.3 432.191   3
   2   0  -3 18398.2 446.964   1
   2   0  -3 16974.6 388.561   4
  -2   0   3 17100.8 387.622   4
   2   0  -2 337345. 6379.38   3
  -2   0   2 354747. 6410.15   2
   2   0  -2 349205. 6312.43   4
  -2   0   2 338064. 6312.27   4
  -2   0   2 338339. 6386.10   3
  -2   0   1 72986.7 1433.52   2
   2   0  -1 72267.5 1438.27   2
   2   0  -1 72889.5 1429.10   5
   2   0  -1 74814.3 1421.44   3
   2   0   0 13520.9 338.423   2
  -2   0   0 13038.4 330.049   2
  -2   0   0 13110.7 330.786   5
   2   0   0 13684.4 340.160   5
  -2   0  -1 6375.77 191.940   2
   2   0   1 6292.49 189.822   2
   2   0   1 6605.19 156.552   4
  -2   0  -1 6787.83 158.205   4
  -2   0  -1 6807.73 205.707   5
  -2   0  -2 453.703 40.8591   2
   2   0   2 435.453 39.8261   2
   2   0   2 439.984 37.1303   4
  -2   0  -2 425.861 36.5100   4
   2   0   3 757.191 49.0409   2
  -2   0  -3 824.078 53.5306   2
  -2   0  -3 777.949 58.5932   4
   2   0   3 723.726 56.0599   4
   2   0   4 46762.9 868.590   1
  -2   0  -4 46116.9 907.999   2
   2   0   4 44824.3 957.936   4
  -2   0  -4 46501.1 962.141   4
   2   0   5 6197.44 163.578   1
  -2   0  -5 5898.64 223.284   4
   2   0   5 6485.57 232.356   4
   2   0   6 100.594 19.5400   1
  -2   0  -6 156.457 38.2555   4
   2   0   6 108.648 30.8540   4
   2   0   7 9214.84 257.392   1
   2   0   7 9258.74 329.730   4
  -2   0  -7 9431.05 334.657   4
   2   0   8 35717.4 763.285   1
  -2   0  -8 34830.3 869.546   4
   2   0   9 5361.69 204.837   1
  -2   0  -9 5263.81 202.212   1
  -2   0  -9 5526.56 268.625   4
  -2   0 -10 2125.41 127.747   1
  -2   0 -10 2071.54 169.609   4
  -2   0 -11 4244.47 199.226   1
  -2   0 -11 4572.92 266.953   4
  -2   0 -12 1620.64 124.478   1
  -2   0 -12 1583.26 161.609   4
   2   0  12 1477.67 155.415   4
  -2   0 -13 2937.52 180.780   1
  -2   0 -13 2982.26 232.843   4
   2   0  13 3145.54 237.995   4
  -2   0 -14 3041.64 192.241   1
   2   0  14 3104.56 246.791   4
   2   0  15 4158.96 298.266   4
   2   0  16 596.930 119.929   4
   2   0  17 1802.70 210.790   4
   2   0  18 126.416 64.3690   4
  -2   0 -19-33.5945 31.8857   2
   2   0  19 10.3093 36.7147   4
   2   0  20 161.735 79.3096   4
   2   0  21 86.8666 70.6331   4
   2   0  22 56.1027 56.6781   4
   2   0  23 765.283 171.234   4
   2   1 -22 438.786 115.683   1
  -2  -1  22 896.827 186.590   4
   2   1 -21 258.740 95.7957   1
  -2  -1  21 133.983 80.4494   4
   2   1 -20 100.683 64.5605   1
  -2  -1  20 250.300 100.673   4
   2   1 -19 1392.66 182.529   1
  -2  -1  19 1500.13 215.330   4
   2   1 -18 128.562 62.0309   1
  -2  -1  18 225.965 86.6766   4
   2   1 -17 1705.12 193.058   1
  -2  -1  17 1403.94 191.645   4
   2   1 -16 5576.99 350.810   1
  -2  -1  16 5771.44 377.987   4
   2   1 -15 742.300 121.670   1
  -2  -1  15 797.156 136.427   4
   2   1 -14 1228.32 149.842   1
   2   1 -14 1175.20 150.636   2
  -2  -1  14 999.240 142.513   4
   2   1 -13 4827.52 299.986   2
  -2  -1  13 4670.64 294.421   3
   2   1 -13 5102.15 301.160   1
   2   1 -13 5110.47 305.247   4
  -2  -1  13 4752.76 303.835   4
   2   1 -12 1348.09 149.224   2
  -2  -1  12 1268.49 143.456   3
   2   1 -12 1091.91 132.741   1
   2   1 -12 1416.17 150.841   4
  -2  -1  12 1282.14 147.086   4
  -2  -1  11 20741.8 647.309   3
   2   1 -11 19716.2 647.291   2
   2   1 -11 18880.7 627.363   1
   2   1 -11 21482.5 652.857   4
  -2  -1  11 19355.5 637.892   4
   2   1 -10 6880.67 332.338   2
  -2  -1  10 7738.86 341.309   3
   2   1 -10 7183.53 331.510   1
   2   1 -10 7542.05 333.529   4
   2   1  -9 78.8589 42.0278   1
  -2  -1   9 107.252 38.7944   3
   2   1  -9 179.225 48.9111   4
   2   1  -8 33.4801 29.7539   1
  -2  -1   8 22.9569 30.5521   3
   2   1  -8-10.7510 25.6404   4
  -2  -1   8 0.74775 26.4211   4
  -2  -1   7 46658.6 1040.55   3
   2   1  -7 45785.9 1066.58   2
   2   1  -7 47645.4 1062.44   1
   2   1  -7 43881.7 1018.48   4
  -2  -1   7 44303.9 1031.35   4
  -2  -1   6 2664.95 152.644   3
   2   1  -6 2714.74 151.134   4
  -2  -1   6 2726.06 154.946   4
  -2  -1   5 1925.99 129.472   2
  -2  -1   5 1605.84 108.836   3
   2   1  -5 1785.01 128.757   2
   2   1  -5 1695.28 107.572   4
  -2  -1   5 1689.69 114.294   4
   2   1  -4 6120.28 212.819   3
  -2  -1   4 5659.21 228.879   2
  -2  -1   4 5534.16 203.831   3
  -2  -1   4 5655.89 207.638   4
   2   1  -4 5503.84 195.458   4
  -2  -1   3 18246.8 474.733   2
   2   1  -3 18358.3 430.766   3
  -2  -1   3 17742.5 426.763   3
   2   1  -3 17339.5 419.519   4
  -2  -1   3 18070.9 433.481   4
  -2  -1   2 106444. 2047.27   3
  -2  -1   2 111493. 2116.57   2
   2   1  -2 111639. 2046.07   3
  -2  -1   2 109177. 2057.94   4
   2   1  -2 107508. 2044.19   4
  -2  -1   1 31388.9 696.470   2
   2   1  -1 31593.3 629.413   3
  -2  -1   1 32223.2 650.919   4
  -2  -1   1 30284.0 635.946   3
   2   1  -1 30011.5 634.400   4
   2   1   0 27495.8 628.857   2
  -2  -1   0 29085.4 637.774   2
   2   1   0 28143.0 577.939   5
  -2  -1  -1 29813.2 668.252   2
   2   1   1 31336.6 671.297   2
  -2  -1  -1 30544.7 621.681   5
   2   1   1 31282.8 622.407   4
  -2  -1  -2 984903. 17796.9   2
   2   1   2 982792. 17795.1   2
   2   1   2 999999. 17763.3   4
  -2  -1  -2 985040. 17769.3   4
  -2  -1  -3 7665.48 231.264   2
   2   1   3 7251.77 224.014   2
   2   1   3 7593.60 226.954   4
  -2  -1  -3 7633.14 229.237   4
  -2  -1  -4 292693. 5362.65   2
   2   1   4 294754. 5383.20   4
  -2  -1  -4 291428. 5389.68   4
  -2  -1  -5 173.684 37.8964   4
   2   1   5 192.377 42.6963   4
   2   1   6 26708.7 585.243   1
  -2  -1  -6 26574.2 667.451   4
   2   1   6 28700.4 674.043   4
   2   1   7 9256.95 270.356   1
  -2  -1  -7 9786.98 345.610   4
   2   1   7 10168.7 345.776   4
   2   1   8 1124.94 84.3540   1
  -2  -1  -8 1055.48 107.695   4
   2   1   9 504.595 61.3578   1
  -2  -1  -9 449.393 76.1821   4
   2   1  10 1487.46 111.043   1
  -2  -1 -10 1456.62 140.394   4
   2   1  11 3774.48 194.893   1
  -2  -1 -11 3652.37 237.863   4
   2   1  12 4686.51 230.802   1
  -2  -1 -12 4713.26 285.030   4
   2   1  13 88.1318 34.9485   1
  -2  -1 -13 157.435 57.7401   4
   2   1  13 114.154 44.8623   4
   2   1  14 286.315 61.8382   1
   2   1  14 341.775 84.1129   4
   2   1  15 1054.98 145.768   4
   2   1  16 2546.94 238.575   4
   2   1  17 3012.08 271.473   4
   2   1  18 1117.91 168.247   4
   2   1  19 592.560 130.448   4
   2   1  20-74.5301 64.7926   4
   2   1  21 165.229 71.1677   4
   2   1  22 101.312 77.0924   4
   2   1  23 34.9854 62.2945   4
   2   2 -22 69.5412 59.2791   1
  -2  -2  22 143.096 86.1311   4
   2   2 -21 447.285 111.635   1
  -2  -2  21 237.420 102.520   4
   2   2 -20 1836.33 219.723   1
  -2  -2  20 1433.35 225.785   4
   2   2 -19 67.7224 49.6600   1
  -2  -2  19 100.994 79.7107   4
   2   2 -18 111.404 58.0165   1
  -2  -2  18 70.1344 51.6849   4
   2   2 -17 7028.61 413.885   1
  -2  -2  17 7432.97 470.939   4
   2   2 -16 1242.65 164.414   1
  -2  -2  16 1080.89 170.502   4
   2   2 -15 5720.34 350.239   1
  -2  -2  15 5980.09 384.956   4
   2   2 -14 864.183 128.631   1
   2   2 -14 1015.79 143.427   2
  -2  -2  14 826.944 140.419   4
  -2  -2  13 2669.71 217.325   3
   2   2 -13 2717.75 224.513   2
   2   2 -13 2398.57 213.057   1
   2   2 -13 2490.79 215.315   4
  -2  -2  13 2652.99 234.466   4
   2   2 -12 6916.19 363.027   2
  -2  -2  12 6690.70 344.462   3
   2   2 -12 6708.01 346.517   1
   2   2 -12 6867.98 355.955   4
  -2  -2  12 7174.36 380.349   4
  -2  -2  11 2216.45 181.511   3
   2   2 -11 2083.31 185.145   2
   2   2 -11 2388.34 193.815   1
   2   2 -11 2230.19 187.011   4
  -2  -2  11 2250.38 197.261   4
   2   2 -10 3.32934 28.5025   1
  -2  -2  10 66.4158 37.8945   3
   2   2 -10 27.3328 24.6583   2
  -2  -2  10 112.966 53.1984   4
   2   2 -10 94.0124 39.7907   4
  -2  -2   9 2121.52 160.989   3
   2   2  -9 2065.70 161.617   4
  -2  -2   8 10625.3 380.384   3
   2   2  -8 10486.9 387.073   4
  -2  -2   7 39538.0 936.298   3
   2   2  -7 40557.9 993.520   2
  -2  -2   7 41142.2 967.435   2
   2   2  -7 40209.9 953.167   4
  -2  -2   7 40443.3 980.491   4
  -2  -2   6 3282.83 186.252   2
   2   2  -6 3158.04 192.011   2
  -2  -2   6 3185.45 167.571   3
  -2  -2   6 3329.69 190.825   4
   2   2  -6 3120.07 172.781   4
  -2  -2   5 13833.0 389.421   3
   2   2  -5 13843.5 443.053   2
  -2  -2   5 13970.1 431.964   2
  -2  -2   5 14272.3 434.949   4
   2   2  -5 13759.8 410.584   4
   2   2  -4 1320.44 113.048   2
  -2  -2   4 1319.46 106.518   2
  -2  -2   4 1317.22 86.4094   3
   2   2  -4 1369.92 100.135   4
  -2  -2   4 1294.90 106.455   4
  -2  -2   3 34918.4 734.824   3
  -2  -2   3 37120.6 829.092   2
   2   2  -3 35406.6 827.736   2
  -2  -2   3 34573.3 809.481   4
   2   2  -3 35022.1 791.867   4
  -2  -2   2 4130.32 188.324   2
  -2  -2   2 4051.71 131.268   3
  -2  -2   2 3967.44 183.129   4
   2   2  -2 3785.25 169.476   4
  -2  -2   1 3362.52 163.687   2
   2   2  -1 3326.18 101.565   3
  -2  -2   1 3246.49 159.359   4
  -2  -2   1 3214.28 100.050   3
   2   2  -1 3264.29 153.369   4
  -2  -2   0 24247.7 595.709   2
   2   2   0 25472.1 598.045   4
  -2  -2  -1 81233.5 1617.34   2
  -2  -2  -2 30090.4 686.367   2
   2   2   2 29619.5 679.788   2
  -2  -2  -3 80655.8 1587.38   2
   2   2   3 78601.6 1568.98   4
  -2  -2  -4 42170.1 935.674   2
  -2  -2  -4 44320.5 950.437   4
   2   2   4 44491.2 943.985   4
   2   2   5 75867.7 1534.10   4
  -2  -2  -5 74122.8 1536.74   4
  -2  -2  -6 67503.5 1402.98   4
   2   2   6 64104.8 1383.56   4
  -2  -2  -7 38.8757 28.7052   4
   2   2   8 21630.8 544.765   1
  -2  -2  -8 22033.2 625.346   4
   2   2   9 42407.1 950.261   1
  -2  -2  -9 44088.3 1061.79   4
   2   2  10 17339.4 491.839   1
  -2  -2 -10 18073.4 584.245   4
   2   2  11 99.7302 34.8391   1
  -2  -2 -11 47.6102 31.7772   4
   2   2  12 482.952 72.2337   1
  -2  -2 -12 624.203 102.875   4
   2   2  12 575.901 98.6591   4
   2   2  13 503.226 79.8140   1
  -2  -2 -13 535.775 100.021   4
   2   2  13 415.279 87.0366   4
   2   2  14 596.174 90.0100   1
   2   2  14 624.716 111.498   4
   2   2  15 216.670 58.4907   1
   2   2  15 72.7952 50.1185   4
   2   2  16 1602.67 157.612   1
   2   2  16 1256.72 168.474   4
   2   2  17 84.8508 40.6233   1
   2   2  17-16.8475 48.6543   4
   2   2  18 1316.78 184.356   4
   2   2  19 2208.57 246.740   4
   2   2  20-23.0100 52.1546   4
   2   2  21-31.7565 58.7292   4
   2   2  22 52.8426 42.7923   4
   2   2  23 276.815 110.939   4
   2   3 -22 438.166 122.920   1
   2   3 -21 112.074 72.5939   1
  -2  -3  21-76.8246 71.0626   4
   2   3 -20 227.168 93.3278   1
  -2  -3  20 235.076 101.903   4
   2   3 -19-99.9952 69.3052   1
  -2  -3  19-0.97693 45.3059   4
   2   3 -18 769.084 140.234   1
  -2  -3  18 813.145 166.019   4
   2   3 -17 7029.27 421.916   1
  -2  -3  17 7528.50 485.316   4
   2   3 -16 17.9889 49.1832   1
  -2  -3  16 0.39388 38.6811   4
   2   3 -15 4083.65 301.087   1
  -2  -3  15 3664.60 311.348   4
   2   3 -14 96.6908 50.3247   1
  -2  -3  14 109.270 57.6193   4
   2   3 -13 106.106 59.6483   1
   2   3 -13 131.207 55.1451   2
  -2  -3  13 94.2624 45.5719   3
  -2  -3  13 109.034 57.9404   4
   2   3 -12 6041.36 344.399   2
  -2  -3  12 5658.60 313.298   3
   2   3 -12 6280.48 342.507   1
   2   3 -12 5874.70 338.601   4
  -2  -3  12 5441.88 346.969   4
   2   3 -11 6781.38 358.585   2
  -2  -3  11 7140.85 341.578   3
   2   3 -11 7125.46 358.715   4
  -2  -3  11 7002.71 378.847   4
   2   3 -10 4002.57 259.340   2
  -2  -3  10 3893.58 233.801   3
   2   3 -10 4178.50 257.253   4
  -2  -3  10 3922.52 267.765   4
   2   3  -9 10919.0 442.582   2
  -2  -3   9 11817.1 430.417   2
  -2  -3   9 10434.6 398.422   3
   2   3  -9 11877.7 446.192   4
  -2  -3   9 10593.0 451.160   4
  -2  -3   8 54.8621 32.3786   3
  -2  -3   8 23.2334 29.7308   2
   2   3  -8 5.53093 24.4826   4
  -2  -3   7 1872.77 134.450   3
  -2  -3   7 1838.15 148.273   2
   2   3  -7 1983.44 155.349   4
  -2  -3   6 12076.8 379.024   3
   2   3  -6 13099.0 449.318   2
  -2  -3   6 12925.3 428.678   2
   2   3  -6 12518.4 430.133   4
  -2  -3   6 12788.8 456.899   4
  -2  -3   5 35587.4 803.556   3
  -2  -3   5 36454.0 874.183   2
   2   3  -5 36078.7 894.210   2
   2   3  -5 36638.2 883.469   4
  -2  -3   5 35716.2 908.012   4
   2   3  -4 458.350 69.1447   2
  -2  -3   4 492.580 52.4087   3
  -2  -3   4 448.298 71.4014   2
   2   3  -4 368.112 63.1911   4
  -2  -3   4 417.446 71.3637   4
   2   3  -3 21.7452 26.3715   2
  -2  -3   3 10.6610 25.4097   2
  -2  -3   3 20.5887 12.2894   3
  -2  -3   3-11.4308 32.7302   4
   2   3  -3 82.2817 34.0678   4
   2   3  -2 20839.7 559.714   2
  -2  -3   2 20816.9 441.350   3
  -2  -3   2 20721.9 562.146   2
  -2  -3   2 20735.8 585.618   4
   2   3  -2 20667.1 569.945   4
   2   3  -1 5450.70 233.655   2
  -2  -3   1 5499.79 232.946   2
   2   3  -1 5199.64 234.955   4
  -2  -3   0 6034.84 241.435   2
   2   3   0 5519.47 248.548   4
  -2  -3  -1 4849.24 216.270   2
   2   3   2 55193.3 1031.74   3
  -2  -3  -2 56766.6 1192.83   2
   2   3   3 5439.33 161.932   3
  -2  -3  -3 5630.17 233.860   2
   2   3   4 9077.23 261.118   3
   2   3   4 9843.03 324.645   4
  -2  -3  -4 9734.51 326.084   2
   2   3   5 366.024 59.2695   4
  -2  -3  -6 2245.80 155.894   4
  -2  -3  -7 5626.77 267.760   4
  -2  -3  -8 7548.10 330.312   4
  -2  -3  -9 1623.48 149.475   4
   2   3  10 729.916 98.0980   3
  -2  -3 -10 697.672 101.929   4
   2   3  10 672.807 81.5347   1
   2   3  11-4.42825 18.9704   3
  -2  -3 -11 16.9269 23.6445   4
   2   3  11 15.6891 19.4119   1
   2   3  12 2515.02 200.370   3
   2   3  12 2471.47 205.141   4
  -2  -3 -12 2571.36 213.043   4
   2   3  12 2277.18 163.729   1
   2   3  13 108.422 50.5583   3
   2   3  13 140.685 45.2331   1
   2   3  13 65.4240 50.9560   4
  -2  -3 -13 82.6704 48.5258   4
   2   3  14 211.083 57.1474   1
   2   3  14 148.145 56.8497   3
   2   3  14 272.926 78.1245   4
   2   3  15 3752.71 245.613   1
   2   3  15 4393.28 307.716   4
   2   3  16 708.733 109.611   1
   2   3  16 522.963 116.370   4
   2   3  17 561.115 118.411   4
   2   3  18 99.9109 51.9345   4
   2   3  19 723.577 145.686   4
   2   3  20 19.7193 44.5219   4
   2   3  21 64.3660 60.0359   4
   2   3  22 112.000 70.0684   4
   2   3  23-14.0829 45.4139   4
   2   4 -21 862.223 167.275   1
  -2  -4  21 977.259 202.425   4
   2   4 -20 547.164 133.332   1
  -2  -4  20 485.939 143.587   4
   2   4 -19-3.12572 34.9549   1
  -2  -4  19 166.867 100.733   4
   2   4 -18 86.4985 65.4446   1
  -2  -4  18-97.7440 83.5260   4
   2   4 -17 79.6299 57.7868   1
  -2  -4  17 167.100 84.5898   4
   2   4 -16 720.955 131.894   1
  -2  -4  16 585.659 133.079   4
   2   4 -15 1478.77 181.567   1
  -2  -4  15 1117.90 178.671   4
   2   4 -14-30.3796 49.5043   1
  -2  -4  14 57.6257 59.2762   4
   2   4 -13 2789.06 239.579   2
  -2  -4  13 2572.39 254.650   4
   2   4 -12 30485.1 943.321   2
  -2  -4  12 32975.8 914.940   3
  -2  -4  12 31831.6 1021.92   4
   2   4 -11 279.507 73.2584   2
  -2  -4  11 320.696 71.3409   3
   2   4 -11 436.533 93.8974   4
  -2  -4  11 354.017 93.0387   4
   2   4 -10 416.157 84.2105   2
  -2  -4  10 244.991 62.8015   2
  -2  -4  10 386.079 74.1896   3
  -2  -4  10 245.840 76.3442   4
   2   4 -10 462.407 91.1137   4
   2   4  -9 1397.95 148.492   2
  -2  -4   9 1069.29 114.557   3
  -2  -4   9 1280.70 132.509   2
   2   4  -9 1094.96 132.711   4
  -2  -4   9 1209.03 152.861   4
   2   4  -8 370.811 74.0597   2
  -2  -4   8 534.909 84.8558   2
   2   4  -8 448.056 82.7991   4
  -2  -4   8 437.742 91.6659   4
  -2  -4   7 5.63672 25.3350   2
   2   4  -7 78.0812 40.3457   4
  -2  -4   6 9262.90 365.196   2
   2   4  -6 9709.00 393.420   4
   2   4  -5 19386.8 593.620   2
  -2  -4   5 20315.0 593.380   2
   2   4  -5 19916.9 616.650   4
   2   4  -4 2105.10 158.019   2
  -2  -4   4 1984.10 151.759   2
   2   4  -4 2128.35 168.005   4
  -2  -4   4 2104.59 176.050   4
   2   4  -3 8068.60 328.846   2
  -2  -4   3 7865.28 319.376   2
   2   4  -3 8043.12 341.071   4
  -2  -4   3 7835.61 353.573   4
   2   4  -2 2085.14 151.251   2
  -2  -4   2 2045.74 148.728   2
  -2  -4   2 2106.52 170.994   4
   2   4  -2 2091.33 160.615   4
  -2  -4   1 133.754 43.5152   2
   2   4  -1 102.996 40.3182   4
  -2  -4   0 4146.57 212.465   2
   2   4   0 3711.68 223.399   4
  -2  -4  -1 4401.60 220.003   2
  -2  -4  -2 387.883 67.9987   2
   2   4   3 7505.49 199.187   3
  -2  -4  -3 8236.97 315.494   2
   2   4   4 22103.4 504.752   3
  -2  -4  -4 24692.7 640.594   2
   2   4   5 48171.0 995.631   3
   2   4   6 37256.7 830.996   3
   2   4   7 5730.26 237.765   3
   2   4   8 108.031 36.9600   3
   2   4   9 3780.35 213.577   3
  -2  -4  -9 3475.79 234.349   4
   2   4  10 7319.23 332.580   3
  -2  -4 -10 8397.79 386.822   4
   2   4  11 3730.19 236.457   3
   2   4  11 3528.35 244.644   4
  -2  -4 -11 4061.94 269.782   4
   2   4  11 3613.15 214.347   1
   2   4  12 2588.35 205.552   3
  -2  -4 -12 2432.69 215.057   4
   2   4  12 2479.85 209.917   4
   2   4  12 2458.70 179.694   1
   2   4  13 1741.30 173.217   3
   2   4  13 1551.70 172.070   4
   2   4  13 1553.45 146.654   1
   2   4  14 142.677 55.4189   3
   2   4  14 184.218 53.9495   1
   2   4  14 286.800 81.7131   4
   2   4  15 6591.75 340.772   1
   2   4  15 7648.49 416.581   4
   2   4  16 248.822 85.5071   4
   2   4  17 2533.39 253.628   4
   2   4  18 674.288 134.667   4
   2   4  19 572.186 133.971   4
   2   4  20 113.446 56.4751   4
   2   4  21 1437.97 214.041   4
   2   4  22-19.9076 48.6342   4
   2   4  23 694.446 161.351   4
   2   5 -21-32.1227 51.9096   1
   2   5 -20 1137.70 188.608   1
  -2  -5  20 1019.59 209.730   4
   2   5 -19-79.2344 60.7576   1
  -2  -5  19 2.31448 67.3524   4
   2   5 -18 228.830 88.1263   1
  -2  -5  18 348.126 122.334   4
   2   5 -17 178.609 73.8420   1
  -2  -5  17 55.0255 58.0674   4
   2   5 -16 2146.79 233.304   1
  -2  -5  16 2080.54 264.931   4
   2   5 -15 978.906 154.296   1
  -2  -5  15 935.834 175.117   4
  -2  -5  14 204.185 83.2834   4
  -2  -5  13 1469.40 204.014   4
   2   5 -12 675.218 117.364   2
  -2  -5  12 589.806 99.0869   3
  -2  -5  12 805.136 148.218   4
   2   5 -11 30.1077 30.7728   2
  -2  -5  11 89.6063 46.3966   2
  -2  -5  11-61.2367 62.2623   4
   2   5 -10 339.463 81.6511   2
  -2  -5  10 220.316 62.7901   2
  -2  -5  10 308.379 89.1451   4
   2   5  -9 2998.47 230.098   2
  -2  -5   9 2850.20 209.839   2
  -2  -5   9 2854.34 255.235   4
   2   5  -9 3455.64 253.959   4
   2   5  -8 11756.1 479.277   2
  -2  -5   8 11177.2 442.820   2
   2   5  -8 12853.3 510.377   4
  -2  -5   8 11824.5 533.257   4
   2   5  -7 940.460 121.359   2
  -2  -5   7 768.697 102.156   2
  -2  -5   7 643.909 118.789   4
   2   5  -7 800.648 114.862   4
  -2  -5   6 261.145 62.7058   2
   2   5  -6 442.822 87.3242   4
  -2  -5   6 501.754 105.230   4
  -2  -5   5 205.890 56.1601   2
   2   5  -5 156.946 53.3233   4
  -2  -5   4 2585.47 184.588   2
   2   5  -4 2742.64 207.695   4
  -2  -5   3 26228.5 724.862   2
   2   5  -3 26324.4 782.127   4
  -2  -5   2 9638.51 374.544   2
   2   5  -2 9707.32 414.768   4
  -2  -5   1 481.789 77.5074   2
   2   5  -1 361.189 69.6944   2
   2   5  -1 345.700 73.7512   4
  -2  -5   0 34.9234 9.52615   3
  -2  -5   0 30.9938 34.9688   2
   2   5   0 24.8811 12.5870   5
   2   5   0-4.52460 37.6252   4
  -2  -5  -1 5501.80 273.017   2
  -2  -5  -1 5661.66 140.154   3
   2   5   1 5864.22 315.653   4
  -2  -5  -2 20784.2 434.649   3
  -2  -5  -2 22213.9 627.601   2
  -2  -5  -3 19032.2 570.329   2
  -2  -5  -3 17703.0 398.770   5
  -2  -5  -4 1279.63 126.963   2
  -2  -5  -4 1183.99 73.6322   5
   2   5   4 1108.24 72.1470   3
   2   5   5 360.367 45.3007   3
  -2  -5  -5 380.449 75.7199   2
   2   5   6 2258.95 127.528   3
   2   5   7 16667.2 470.452   3
   2   5   8 3.87099 19.8143   3
   2   5   9 5218.07 254.369   3
   2   5  10 36.6334 25.4216   3
   2   5  10 54.7793 43.2242   4
   2   5  11 528.471 86.4712   3
   2   5  11 210.755 65.1663   4
   2   5  12 83.4824 39.8639   3
   2   5  12 146.905 65.0279   4
   2   5  12 157.261 48.9647   1
   2   5  13 258.819 70.7289   3
   2   5  13 328.498 87.2288   4
   2   5  13 231.838 61.3065   1
   2   5  14 7091.20 379.143   3
   2   5  14 7017.34 350.049   1
   2   5  14 7259.30 403.356   4
   2   5  15 19048.1 726.280   4
   2   5  16 1911.74 214.299   4
   2   5  17 2488.45 253.137   4
   2   5  18 160.251 75.1521   4
   2   5  19-8.91899 38.7136   4
   2   5  20 286.558 99.7201   4
   2   5  21-2.28715 64.7972   4
   2   5  22-140.490 84.5184   4
   2   6 -20 439.082 125.011   1
   2   6 -19 251.114 104.908   1
  -2  -6  19 184.268 102.013   4
   2   6 -18 22.3174 39.5685   1
  -2  -6  18 112.624 84.9999   4
   2   6 -17 127.813 69.0109   1
  -2  -6  17 259.017 106.517   4
   2   6 -16 68.5371 59.8434   1
  -2  -6  16 226.958 112.923   4
  -2  -6  15-90.3842 80.2611   4
  -2  -6  14 255.933 102.298   4
  -2  -6  13 1507.23 219.678   4
  -2  -6  12 6453.91 352.763   2
  -2  -6  12 5957.29 429.374   4
   2   6 -11 222.151 72.8777   2
  -2  -6  11 118.790 49.3115   2
  -2  -6  11 184.148 83.5727   4
   2   6 -10 8391.40 422.856   2
  -2  -6  10 7699.02 379.234   2
  -2  -6  10 7968.72 477.846   4
   2   6  -9 2554.19 220.286   2
  -2  -6   9 2058.56 185.872   2
  -2  -6   9 2299.59 243.232   4
   2   6  -8 1789.33 182.052   2
  -2  -6   8 1519.36 154.776   2
  -2  -6   8 1613.97 198.074   4
   2   6  -8 1604.51 180.099   4
   2   6  -7 181.704 60.5328   2
  -2  -6   7 156.206 54.1248   2
  -2  -6   7 133.222 64.9611   4
   2   6  -7 214.226 67.3263   4
  -2  -6   6-45.1522 45.2915   2
   2   6  -6-10.8418 24.4825   2
   2   6  -6 48.4663 41.8708   4
  -2  -6   6-58.3466 64.6957   4
   2   6  -5 4887.14 285.427   2
  -2  -6   5 5136.33 283.553   2
  -2  -6   5 4773.09 331.935   4
   2   6  -5 5050.25 315.705   4
  -2  -6   4 456.745 83.0938   2
   2   6  -4 507.173 89.6378   2
   2   6  -4 451.099 95.8777   4
  -2  -6   4 570.303 115.214   4
  -2  -6   3 451.161 81.8254   2
   2   6  -3 320.647 71.8534   2
  -2  -6   3 489.529 107.713   4
   2   6  -3 381.001 84.9639   4
  -2  -6   2 2059.73 168.356   2
   2   6  -2 2129.56 198.680   4
  -2  -6   1 23.4249 33.3847   2
   2   6  -1-1.18601 14.2251   5
   2   6  -1-3.80528 35.0353   4
  -2  -6   0 5313.58 285.188   2
   2   6   0 5189.31 175.121   5
   2   6   0 5676.29 334.223   4
  -2  -6   0 5215.91 158.164   3
  -2  -6  -1 291.611 70.5508   2
  -2  -6  -1 280.192 29.9388   3
   2   6   1 338.495 81.5954   4
  -2  -6  -2 9848.03 399.748   2
  -2  -6  -2 8910.99 236.182   3
   2   6   2 9809.22 458.241   4
  -2  -6  -3 20462.5 474.648   3
  -2  -6  -3 22400.5 665.556   2
  -2  -6  -4 2563.83 123.975   3
  -2  -6  -4 2729.65 202.373   2
  -2  -6  -4 2720.95 125.822   5
  -2  -6  -5 1210.48 134.766   2
  -2  -6  -5 1104.47 82.4985   5
   2   6   5 1079.33 83.0560   3
   2   6   6 33.7267 23.5185   3
  -2  -6  -6-4.40548 40.1569   2
   2   6   7 1235.58 103.253   3
   2   6   8-9.54963 17.7474   3
   2   6   8-7.44794 30.8388   4
   2   6   9 5528.49 262.913   3
   2   6   9 5966.09 329.070   4
   2   6  10 1137.67 119.822   3
   2   6  10 1063.22 139.733   4
   2   6  11-40.7974 35.8379   3
   2   6  11-29.2975 39.7342   4
   2   6  12 939.662 122.330   3
   2   6  12 895.953 135.600   4
   2   6  13 2787.41 221.647   3
   2   6  13 2480.87 231.477   4
   2   6  14 788.709 125.153   3
   2   6  14 619.600 121.415   4
   2   6  15-67.5384 65.8369   4
   2   6  16 1204.48 175.391   4
   2   6  17 123.808 63.8393   4
   2   6  18 93.3873 69.7730   4
   2   6  19 63.2897 55.3309   4
   2   6  20 229.506 89.7597   4
   2   6  21 102.476 71.1891   4
   2   6  22 129.614 80.9750   4
   2   7 -19 451.046 129.037   1
   2   7 -18 23.7398 62.8937   1
  -2  -7  18 193.272 102.700   4
   2   7 -17-49.7842 47.0962   1
  -2  -7  17-129.277 92.2644   4
  -2  -7  16 237.837 105.613   4
  -2  -7  15 17.7132 49.9469   4
  -2  -7  14-0.52355 48.2932   4
  -2  -7  13-7.44634 50.1095   4
  -2  -7  12 206.670 68.6595   2
  -2  -7  12 323.122 114.331   4
  -2  -7  11 313.233 84.2273   2
  -2  -7  11 477.220 126.380   4
   2   7 -10 94.5798 49.0734   2
  -2  -7  10 128.916 57.1250   2
  -2  -7  10 44.4242 68.7719   4
   2   7  -9 66.8088 53.1812   2
  -2  -7   9 101.106 47.6278   2
  -2  -7   9 2.86035 55.9880   4
   2   7  -8 4589.58 308.586   2
  -2  -7   8 4747.34 292.628   2
  -2  -7   8 4642.39 366.968   4
   2   7  -7 7461.97 391.202   2
  -2  -7   7 6583.38 354.387   2
  -2  -7   7 7098.34 452.270   4
  -2  -7   6-3.00802 32.5375   2
   2   7  -6 60.3831 39.0826   2
   2   7  -5 2781.59 223.200   2
  -2  -7   5 2430.94 204.146   2
  -2  -7   5 2444.98 253.431   4
   2   7  -5 2653.34 242.406   4
   2   7  -4 1310.65 149.707   2
  -2  -7   4 1158.57 139.498   2
   2   7  -4 1450.61 176.946   4
  -2  -7   4 1109.18 170.386   4
  -2  -7   3 907.758 120.478   2
   2   7  -3 912.234 124.229   2
   2   7  -3 835.706 136.432   4
   2   7  -2 1368.84 147.847   2
  -2  -7   2 1003.80 126.190   2
   2   7  -2 1154.02 159.291   4
  -2  -7   1 1132.52 134.153   2
   2   7  -1 1234.91 90.6510   5
   2   7  -1 881.427 145.264   4
  -2  -7   0 26.5555 15.7294   3
   2   7   0 10.0696 11.9380   5
   2   7   0-12.9518 42.2545   4
  -2  -7  -1 23.6582 32.3910   2
  -2  -7  -1 17.0645 13.7974   3
   2   7   1-34.1143 56.9526   4
  -2  -7  -2 10310.9 439.705   2
  -2  -7  -2 10046.1 277.208   3
   2   7   2 10891.7 520.247   4
  -2  -7  -3 852.315 66.3104   3
  -2  -7  -3 815.916 116.852   2
  -2  -7  -4 1042.04 80.2000   3
  -2  -7  -4 1142.88 138.079   2
  -2  -7  -5 1256.55 96.1296   3
  -2  -7  -5 1695.76 170.583   2
  -2  -7  -5 1344.73 100.058   5
  -2  -7  -6 1714.26 174.058   2
  -2  -7  -6 1618.34 116.016   5
   2   7   6 1650.47 117.204   3
  -2  -7  -7 2798.61 224.494   2
   2   7   7 2587.30 218.243   4
  -2  -7  -7 2136.60 142.221   5
   2   7   7 2212.79 145.779   3
   2   7   8 11182.7 483.957   4
   2   7   8 9787.62 360.629   3
   2   7   9 51.1366 29.2611   3
   2   7   9 88.1114 61.0789   4
   2   7  10-5.79282 21.1755   3
   2   7  10 51.5027 50.6549   4
   2   7  11 91.6479 37.9607   3
   2   7  11 80.0479 56.3443   4
   2   7  12 5362.01 301.699   3
   2   7  12 5114.37 343.239   4
   2   7  13 10331.7 459.387   3
   2   7  13 11422.2 539.674   4
   2   7  14 56.0259 59.3028   4
   2   7  15 767.728 142.868   4
   2   7  16-36.1212 47.4493   4
   2   7  17 127.499 68.9647   4
   2   7  18 662.495 143.103   4
   2   7  19-112.377 67.5351   4
   2   7  20 84.6398 61.7109   4
   2   7  21 391.803 117.945   4
  -2  -8  16 974.090 213.110   4
  -2  -8  15 44.8456 88.6318   4
  -2  -8  14 6.90114 70.0605   4
  -2  -8  13 88.6263 56.1598   2
  -2  -8  13 66.7841 79.4429   4
  -2  -8  12 78.0857 47.6564   2
  -2  -8  12 31.6847 66.0155   4
  -2  -8  11 684.025 119.367   2
  -2  -8  11 639.595 156.872   4
  -2  -8  10 1653.56 182.616   2
  -2  -8  10 1806.19 250.941   4
  -2  -8   9 162.698 62.0770   2
  -2  -8   9 166.508 86.6603   4
  -2  -8   8 4737.19 308.451   2
  -2  -8   8 5074.91 412.351   4
   2   8  -7 1880.37 199.341   2
  -2  -8   7 1741.76 183.061   2
  -2  -8   7 1388.97 215.575   4
   2   8  -6 205.065 68.8102   2
  -2  -8   6 272.915 75.4466   2
  -2  -8   6 290.174 104.204   4
   2   8  -5 1565.30 174.538   2
  -2  -8   5 1547.45 170.503   2
  -2  -8   5 1159.83 195.018   4
  -2  -8   4 103.359 48.2141   2
   2   8  -4 2.63872 38.9425   2
  -2  -8   3 1521.32 166.444   2
   2   8  -3 1546.66 168.354   2
  -2  -8   2 1127.18 141.768   2
   2   8  -2 1081.63 97.9430   5
  -2  -8   1 2742.73 222.528   2
   2   8  -1 2869.35 156.504   5
   2   8  -1 2902.81 272.583   4
  -2  -8   1 2689.82 135.679   3
  -2  -8   0 977.319 135.297   2
   2   8   0 1077.64 89.4597   5
   2   8   0 837.647 159.172   4
  -2  -8   0 1083.62 78.8093   3
  -2  -8  -1 4892.38 307.295   2
  -2  -8  -1 4968.94 183.933   3
   2   8   1 4818.38 357.560   4
  -2  -8  -2 4018.43 273.343   2
  -2  -8  -2 3573.65 155.410   3
   2   8   2 3692.02 314.560   4
  -2  -8  -3 1273.10 154.513   2
  -2  -8  -3 1293.93 89.7914   3
   2   8   3 1243.27 181.853   4
  -2  -8  -4 211.379 40.3907   3
  -2  -8  -4 237.013 79.6708   2
  -2  -8  -5 1250.76 100.081   3
  -2  -8  -5 1547.74 175.415   2
  -2  -8  -6 815.701 87.1316   3
  -2  -8  -6 1068.15 151.491   2
  -2  -8  -6 892.117 90.3227   5
  -2  -8  -7 1163.31 157.775   2
   2   8   7 1018.21 146.206   4
  -2  -8  -7 861.225 93.6838   5
  -2  -8  -8 1274.04 165.067   2
   2   8   8 1000.90 145.104   4
  -2  -8  -8 743.079 89.9592   5
   2   8   8 1006.80 105.851   3
   2   8   9 466.331 76.2538   3
   2   8   9 441.069 100.475   4
  -2  -8  -9 476.579 76.8873   5
   2   8  10 250.254 59.6437   3
   2   8  10 309.567 94.3224   4
   2   8  11 1804.44 203.399   4
   2   8  11 1224.81 136.939   3
   2   8  12 3995.57 266.820   3
   2   8  12 5334.87 358.442   4
   2   8  13 2108.44 198.069   3
   2   8  13 1878.42 216.753   4
   2   8  14-13.4873 43.3575   4
   2   8  15 596.709 129.501   4
   2   8  16 484.441 118.648   4
   2   8  17 185.282 80.2745   4
   2   8  18 874.850 166.957   4
   2   8  19 211.603 87.4303   4
   2   8  20 209.177 95.6901   4
  -2  -9  15 410.447 151.844   4
  -2  -9  14 1351.79 255.675   4
  -2  -9  13 1318.94 173.284   2
  -2  -9  13 1307.62 245.697   4
  -2  -9  12 134.784 69.5538   2
  -2  -9  12 273.241 128.993   4
  -2  -9  11 396.775 95.0637   2
  -2  -9  11 446.507 145.244   4
  -2  -9  10 162.937 63.9541   2
  -2  -9  10 83.3445 79.0620   4
  -2  -9   9 1071.29 149.867   2
  -2  -9   9 1020.62 197.483   4
  -2  -9   8 314.918 87.4258   2
  -2  -9   8 491.914 144.115   4
  -2  -9   7 2633.44 236.870   2
  -2  -9   7 3097.38 333.052   4
  -2  -9   6 163.575 66.3794   2
  -2  -9   5 1587.47 181.967   2
  -2  -9   4 6200.66 368.000   2
  -2  -9   3 2321.40 218.529   2
   2   9  -3 2483.07 170.351   5
   2   9  -2 2194.20 152.176   5
  -2  -9   2 1785.21 191.338   2
  -2  -9   1 4.70100 16.1941   3
   2   9  -1-3.05702 20.2302   5
  -2  -9   1 41.9023 41.6632   2
  -2  -9   0 10.6835 15.8211   3
   2   9   0 20.9298 22.4321   5
  -2  -9   0-38.7820 50.9946   2
  -2  -9  -1 65.8840 27.5531   3
  -2  -9  -1 122.760 65.2221   2
  -2  -9  -2 2933.91 148.450   3
  -2  -9  -2 2844.69 247.963   2
  -2  -9  -3 261.666 44.1443   3
  -2  -9  -3 230.804 80.8279   2
  -2  -9  -4 2314.18 140.158   3
  -2  -9  -4 2484.76 237.144   2
  -2  -9  -5 68.6607 32.4105   3
  -2  -9  -5 28.5838 48.1012   2
  -2  -9  -6 409.825 66.8502   3
  -2  -9  -6 347.789 96.2306   2
  -2  -9  -7 109.462 38.6409   5
  -2  -9  -7 60.3215 62.2559   2
   2   9   8 691.162 132.485   4
  -2  -9  -8 766.834 97.0986   5
  -2  -9  -8 708.245 133.828   2
   2   9   9 94.9018 37.1223   3
  -2  -9  -9 65.1193 57.2979   2
  -2  -9  -9 53.1037 34.1210   5
   2   9   9 41.9156 45.8789   4
  -2  -9 -10 3216.13 218.003   5
   2   9  10 3130.42 218.175   3
   2   9  11 688.490 106.062   3
   2   9  11 581.186 123.253   4
  -2  -9 -11 727.836 107.042   5
   2   9  12 178.840 59.5511   3
   2   9  12 169.182 81.8311   4
   2   9  13-131.698 74.4988   4
   2   9  14 314.939 104.272   4
   2   9  15-12.3138 48.9864   4
   2   9  16 98.3238 72.1630   4
   2   9  17 125.420 76.2683   4
   2   9  18 19.5806 41.2062   4
   2   9  19 1208.36 207.448   4
  -2 -10  13-18.4719 37.7487   2
  -2 -10  13 160.219 122.575   4
  -2 -10  12 771.413 140.244   2
  -2 -10  12 978.979 241.855   4
  -2 -10  11-39.7134 50.3064   2
  -2 -10  11-75.3329 79.6961   4
  -2 -10  10 125.708 66.5904   2
  -2 -10  10 24.4578 61.7749   4
  -2 -10   9 426.742 101.333   2
  -2 -10   9 623.305 173.884   4
  -2 -10   8 1090.83 160.003   2
  -2 -10   7 24.9200 40.6300   2
  -2 -10   6 2953.55 260.351   2
  -2 -10   5 2238.00 227.969   2
   2  10  -5 2157.46 180.431   5
  -2 -10   4 2336.26 233.441   2
   2  10  -4 2759.32 195.138   5
  -2 -10   3 2865.56 256.990   2
   2  10  -3 3146.19 201.178   5
  -2 -10   2 280.285 52.9786   3
  -2 -10   2 202.368 76.1191   2
   2  10  -2 349.136 66.4072   5
  -2 -10   1 1667.69 197.564   2
   2  10  -1 2034.20 147.985   5
  -2 -10   1 1701.59 121.071   3
  -2 -10   0 7234.85 268.443   3
  -2 -10   0 7138.14 419.684   2
  -2 -10  -1 147.802 36.3074   3
  -2 -10  -1 208.228 79.8458   2
  -2 -10  -2 319.052 51.7933   3
  -2 -10  -2 179.895 83.0849   2
  -2 -10  -3 2533.78 148.543   3
  -2 -10  -3 2656.05 257.739   2
  -2 -10  -4 3014.54 169.595   3
  -2 -10  -4 3102.26 282.396   2
  -2 -10  -5 397.646 65.2304   3
  -2 -10  -5 500.353 118.309   2
  -2 -10  -6 1528.17 129.380   3
  -2 -10  -6 1722.03 214.079   2
  -2 -10  -7 3126.23 291.022   2
   2  10   8 1624.42 212.398   4
  -2 -10  -8 1326.71 137.023   5
  -2 -10  -8 1690.96 218.712   2
   2  10   9 228.332 88.1636   4
  -2 -10  -9 199.577 53.4935   5
  -2 -10  -9 340.783 105.006   2
   2  10  10 1916.15 228.365   4
  -2 -10 -10 1689.71 162.167   5
  -2 -10 -10 1567.99 214.373   2
   2  10  11 33.0144 30.2717   3
  -2 -10 -11-25.1903 64.6688   2
   2  10  11 112.251 79.4016   4
  -2 -10 -11 68.5863 43.8215   5
   2  10  12 568.000 132.409   4
  -2 -10 -12 455.098 88.9576   5
   2  10  13 62.3924 62.9080   4
   2  10  14 11.9673 56.1306   4
   2  10  15 1041.69 184.767   4
   2  10  16 233.653 92.8438   4
   2  10  17 153.277 76.9985   4
   2  10  18 609.879 146.485   4
  -2 -11  11 82.7638 55.8406   2
  -2 -11  11-159.017 114.900   4
  -2 -11  10 134.592 67.9829   2
  -2 -11   9 68.9531 53.2706   2
  -2 -11   8-27.6065 43.4301   2
  -2 -11   7 1335.02 182.149   2
   2  11  -6 823.721 121.936   5
  -2 -11   6 933.050 153.172   2
   2  11  -5 204.607 63.0994   5
  -2 -11   5 49.7028 51.6573   2
   2  11  -4 40.9093 35.6988   5
  -2 -11   4 40.8382 47.7896   2
  -2 -11   3 113.587 35.3004   3
   2  11  -3 85.4414 37.1745   5
  -2 -11   3 49.4306 56.3268   2
  -2 -11   2 118.525 35.6447   3
   2  11  -2 96.6162 39.6064   5
  -2 -11   2 58.0273 45.2429   2
  -2 -11   1 546.172 71.3846   3
  -2 -11   1 611.762 126.481   2
  -2 -11   0 3992.32 195.608   3
  -2 -11   0 3769.29 314.736   2
  -2 -11  -1 0.58885 20.6703   3
  -2 -11  -1 55.3955 59.3335   2
  -2 -11  -2 1462.83 116.334   3
  -2 -11  -2 1539.62 207.537   2
  -2 -11  -3 1136.94 103.816   3
  -2 -11  -3 1250.71 197.942   2
  -2 -11  -4 3411.01 189.087   3
  -2 -11  -4 3200.61 300.869   2
  -2 -11  -5 312.106 61.1349   3
  -2 -11  -5 278.766 91.2151   2
  -2 -11  -6 5047.95 388.585   2
  -2 -11  -7 806.391 164.485   2
   2  11   8 835.796 159.484   4
  -2 -11  -8 661.625 146.093   2
   2  11   9 13.3337 43.1622   4
  -2 -11  -9 5.64868 63.4286   2
   2  11  10 209.003 83.4914   4
  -2 -11 -10 234.065 93.6141   2
   2  11  11 50.5084 48.8516   4
  -2 -11 -11 11.5168 56.0041   2
   2  11  12 1083.76 184.505   4
  -2 -11 -12 1246.24 205.872   2
   2  11  13 119.856 69.7829   4
  -2 -11 -13 87.7932 54.2926   2
   2  11  14 42.3762 42.6107   4
   2  11  15 30.7953 48.1237   4
   2  11  16 306.451 115.508   4
  -2 -12   9 168.928 82.3333   2
  -2 -12   8-59.2243 52.7869   2
  -2 -12   7 369.980 107.680   2
  -2 -12   6 83.7023 56.7384   2
  -2 -12   5 97.8004 63.8157   2
  -2 -12   4-22.2930 57.8201   2
  -2 -12   3-11.8328 51.7632   2
  -2 -12   2 72.6888 64.8359   2
  -2 -12   1 25.6942 45.0262   2
  -2 -12   0 33.5580 48.3366   2
  -2 -12  -1 63.7425 63.6167   2
  -2 -12  -2 16.7544 54.4324   2
  -2 -12  -3 243.293 97.8382   2
  -2 -12  -4-14.6793 47.0012   2
  -2 -12  -5 83.0661 75.7134   2
  -2 -12  -6 2165.55 265.583   2
  -2 -12  -7 720.345 160.386   2
   2  12   8 445.018 130.533   4
  -2 -12  -8 678.851 156.167   2
   2  12   9 0.46313 58.7197   4
  -2 -12  -9 86.4752 57.2338   2
   2  12  10 177.428 96.3737   4
  -2 -12 -10 137.354 85.6157   2
   2  12  11 37.8358 62.2918   4
  -2 -12 -11 48.2141 69.1768   2
   2  12  12 118.215 63.6305   4
  -2 -12 -12 110.333 77.3401   2
   2  12  13 244.495 99.4769   4
  -2 -12 -13 254.993 111.086   2
   2  12  14 322.148 113.836   4
  -2 -12 -14 390.622 134.532   2
  -2 -13   7 165.536 79.0170   2
  -2 -13   6-132.931 73.4670   2
  -2 -13   5 13.3764 38.2378   2
  -2 -13   4-88.1627 68.9163   2
  -2 -13   3 91.7238 57.9821   2
  -2 -13   2 166.819 86.5553   2
  -2 -13   1 136.146 83.2267   2
  -2 -13   0 125.707 65.4809   2
  -2 -13  -1-75.1128 65.8904   2
  -2 -13  -2 204.070 98.1956   2
  -2 -13  -3 9.49851 40.5967   2
  -2 -13  -4 549.799 143.925   2
  -2 -13  -5 1112.79 197.914   2
  -2 -13  -6 20.9215 55.1123   2
  -2 -13  -7 88.6684 68.5031   2
   2  13   8 1733.19 253.302   4
  -2 -13  -8 1750.33 258.484   2
   2  13   9 949.690 192.601   4
  -2 -13  -9 887.871 188.224   2
   2  13  10 43.2944 71.8217   4
  -2 -13 -10 84.4159 76.4054   2
   2  13  11-70.6308 61.0241   4
  -2 -13 -11-74.9582 82.3852   2
  -2 -14   5 167.065 91.8823   2
  -2 -14   4 29.6163 45.1211   2
  -2 -14   3 312.758 124.146   2
  -2 -14   2-213.612 97.6040   2
  -2 -14   1 527.665 145.107   2
  -2 -14   0 73.1383 67.8674   2
  -2 -14  -1 540.029 148.943   2
  -2 -14  -2 82.5473 71.3929   2
  -2 -14  -3 10.3853 57.6184   2
  -2 -14  -4 59.4965 64.1383   2
  -2 -14  -5-19.2048 65.5800   2
  -2 -14  -6 380.540 124.675   2
  -2 -14  -7-38.3056 68.6818   2
   3 -14 -10 99.4520 60.5366   3
   3 -14  -9 62.9732 60.8702   3
   3 -14  -8-43.3276 58.8213   3
   3 -14  -8 25.0970 50.7213   2
   3 -14  -7-0.42102 40.2127   3
   3 -14  -7 66.2726 76.6481   2
   3 -14  -6-91.8281 59.7850   3
   3 -14  -6 60.1114 60.4438   2
   3 -14  -5 32.9776 52.4965   3
   3 -14  -5-128.974 78.1897   2
   3 -14  -4 413.124 111.111   3
   3 -14  -4 237.223 93.6159   2
   3 -14  -3 1160.95 183.451   3
   3 -14  -2 261.521 99.5013   3
   3 -14  -1 303.619 96.4691   3
   3 -14   0 488.433 123.646   3
   3 -14   1 303.499 102.269   3
   3 -14   2-26.8989 43.9880   3
  -3  14  -2-6.96943 37.3028   5
   3 -14   3 208.350 94.7200   3
  -3  14  -3 389.568 118.680   5
   3 -14   4 148.310 79.6297   3
  -3  14  -4 105.571 70.2075   5
   3 -14   5-210.155 88.1309   3
   3 -13 -12 5.10365 54.7116   3
  -3  13  12 109.729 74.7091   4
   3 -13 -11 34.8185 47.2650   3
  -3  13  11 26.6211 55.6194   4
   3 -13 -10-95.8488 73.4381   3
  -3  13  10 64.5209 65.3290   4
   3 -13  -9 232.428 93.4501   3
  -3  13   9 200.102 96.3986   4
   3 -13  -8 107.057 63.9579   3
  -3  13   8 15.3609 47.7326   4
   3 -13  -7 196.227 81.2817   3
  -3  13   7 176.033 86.3615   4
   3 -13  -6-23.7917 44.0887   3
   3 -13  -5 113.777 72.8371   3
   3 -13  -5 244.724 94.8816   2
   3 -13  -4 117.909 71.9514   3
   3 -13  -4-9.89059 42.1847   2
   3 -13  -3 368.959 103.170   3
   3 -13  -3 426.741 118.642   2
   3 -13  -2 495.332 115.833   3
   3 -13  -2 464.512 117.937   2
   3 -13  -1-71.9073 50.6321   3
   3 -13  -1-9.87700 41.3972   2
   3 -13   0-1.12838 30.1150   3
   3 -13   1 580.486 126.942   3
  -3  13  -1 722.579 148.168   5
   3 -13   2 154.921 80.4640   3
  -3  13  -2 287.504 99.3488   5
   3 -13   3 144.876 65.1263   3
  -3  13  -3 175.304 80.7676   5
   3 -13   4-0.40747 52.8080   3
  -3  13  -4-14.3008 39.3963   5
  -3  13  -5 304.778 104.658   5
  -3  13  -6 152.200 79.7321   5
  -3  13  -7 268.298 103.409   5
  -3  13  -8 198.401 106.785   5
  -3  12  15 384.685 122.759   4
   3 -12 -14 87.3745 63.2893   3
  -3  12  14 58.7095 67.7454   4
   3 -12 -13 67.8216 64.9812   3
  -3  12  13 71.2699 62.7251   4
   3 -12 -12 193.413 78.6109   3
  -3  12  12 31.6500 44.6529   4
   3 -12 -11 353.113 107.628   3
  -3  12  11 328.290 104.191   4
   3 -12 -10 118.295 68.5951   3
  -3  12  10 102.833 65.3349   4
   3 -12  -9 341.843 103.166   3
  -3  12   9 221.288 91.1230   4
   3 -12  -8 569.060 130.194   3
  -3  12   8 477.516 122.095   4
   3 -12  -7 136.571 73.1273   3
  -3  12   7 80.7457 51.0119   4
   3 -12  -6 184.542 76.9473   3
   3 -12  -5-13.6218 40.2525   3
   3 -12  -4 24.8852 51.4047   3
   3 -12  -4 30.0138 49.0456   2
   3 -12  -3 281.693 93.5902   3
   3 -12  -3 317.767 95.8982   2
   3 -12  -2 334.470 94.0630   3
   3 -12  -2 485.580 115.075   2
   3 -12  -1 143.788 69.6242   3
   3 -12  -1 134.132 64.6828   2
   3 -12   0 13.7496 34.2125   3
  -3  12   0 132.177 68.2059   5
   3 -12   1 460.478 112.220   3
  -3  12  -1 412.866 110.015   5
   3 -12   1 596.807 113.756   2
   3 -12   2 75.6889 56.7777   3
  -3  12  -2-87.0179 59.7407   5
  -3  12  -3 97.7222 66.3647   5
  -3  12  -4-22.5545 52.4290   5
  -3  12  -5-55.1315 55.7035   5
  -3  12  -6 88.8552 65.4027   5
  -3  12  -7-26.6959 52.8424   5
  -3  12  -8-33.4351 59.0071   5
  -3  12  -9 415.603 133.566   5
  -3  12 -10 617.573 161.952   5
  -3  11  17 175.271 97.3529   4
   3 -11 -16 40.8444 44.6317   3
  -3  11  16-84.2829 66.4818   4
   3 -11 -15-7.18319 54.9421   3
  -3  11  15 38.8334 45.9900   4
   3 -11 -14 548.178 136.938   3
  -3  11  14 452.042 123.762   4
   3 -11 -13 54.1611 50.4956   3
  -3  11  13 143.854 79.0053   4
   3 -11 -12 185.742 88.6459   3
  -3  11  12 108.519 69.7145   4
   3 -11 -11 7.07424 52.7704   3
  -3  11  11 30.5289 45.1589   4
   3 -11 -10 1163.98 179.873   3
  -3  11  10 805.007 153.786   4
   3 -11  -9 674.215 135.876   3
  -3  11   9 602.656 130.200   4
   3 -11  -8 719.599 138.668   3
  -3  11   8 627.702 135.583   4
   3 -11  -7 377.068 104.797   3
  -3  11   7 394.123 104.445   4
   3 -11  -6 383.091 95.7286   3
   3 -11  -5 62.1807 46.4904   3
   3 -11  -4 451.258 106.927   3
   3 -11  -3 311.390 88.7386   3
   3 -11  -2 1395.09 174.062   2
   3 -11  -2 1212.29 168.305   3
   3 -11  -1 397.041 101.515   3
  -3  11   1 419.864 105.218   5
   3 -11  -1 389.270 96.1668   2
   3 -11   0-52.4762 52.3530   3
  -3  11   0-35.6300 49.0424   5
   3 -11   0-18.4198 40.2864   2
   3 -11   1-15.9193 48.5817   3
   3 -11   1-1.05699 32.3455   2
  -3  11  -1 1.77559 40.6269   5
   3 -11   2 752.483 116.712   2
  -3  11  -2 459.878 118.428   5
   3 -11   3 430.244 86.5482   2
  -3  11  -3 262.815 92.9460   5
   3 -11   4 1126.95 132.289   2
  -3  11  -4 1097.01 178.344   5
  -3  11  -5 445.914 119.491   5
  -3  11  -6-23.2956 47.7200   5
  -3  11  -7 779.864 158.953   5
  -3  11  -8 503.142 137.789   5
  -3  11  -9 285.222 111.173   5
   3 -11   9 164.287 106.656   4
  -3  11 -10 150.489 74.6471   5
   3 -11  10-87.8358 85.9748   4
  -3  11 -11 270.981 116.214   5
  -3  10  18 32.5435 53.8949   4
   3 -10 -17-31.9018 69.6266   3
  -3  10  17 64.8103 62.9658   4
   3 -10 -16 61.3173 53.5423   3
  -3  10  16-52.6629 55.9500   4
   3 -10 -15 46.7311 48.8071   3
  -3  10  15 77.0192 54.3231   4
   3 -10 -14 237.377 97.6112   3
  -3  10  14 235.459 91.1956   4
   3 -10 -13 711.206 144.773   3
  -3  10  13 619.661 133.302   4
   3 -10 -12 223.861 83.0295   3
  -3  10  12 110.605 60.1305   4
   3 -10 -11 231.804 80.0571   3
  -3  10  11 248.390 86.2869   4
   3 -10 -10 1663.69 207.427   3
  -3  10  10 2062.65 225.731   4
   3 -10  -9 465.973 110.270   3
  -3  10   9 472.510 110.006   4
   3 -10  -8 119.063 65.8193   3
  -3  10   8 189.334 79.1192   4
   3 -10  -7 97.4457 58.2859   3
  -3  10   7 15.6998 51.3128   4
   3 -10  -6-66.0134 50.8155   3
   3 -10  -5 1459.96 182.157   3
   3 -10  -4 1288.28 167.739   3
   3 -10  -3 5480.76 354.489   3
   3 -10  -2 1530.02 181.365   3
   3 -10  -1 1847.43 185.774   2
  -3  10   1 1609.66 193.524   5
   3 -10  -1 1737.62 194.145   3
   3 -10   0-19.3993 52.7232   3
   3 -10   0 43.7978 36.5960   2
  -3  10   0 23.1488 43.5852   5
   3 -10   1 68.4938 38.2888   2
  -3  10  -1 84.2039 49.7965   5
   3 -10   2 8.71420 30.0007   2
  -3  10  -2-23.7890 50.0854   5
   3 -10   3 549.771 90.8683   2
  -3  10  -3 552.799 122.489   5
   3 -10   4 84.0016 37.4965   2
  -3  10  -4 63.7090 54.1070   5
   3 -10   5 633.771 87.5817   2
  -3  10  -5 398.479 110.879   5
   3 -10   6 451.252 71.0890   2
  -3  10  -6 470.744 120.335   5
  -3  10  -7-12.7632 51.0692   5
   3 -10   7-18.1716 59.2622   4
  -3  10  -8 32.4335 52.7829   5
   3 -10   8 30.7871 68.2844   4
  -3  10  -9 79.0577 62.7145   5
   3 -10   9 9.42744 54.8413   4
   3 -10  10 244.428 126.146   4
   3 -10  11 68.0931 75.6770   4
   3 -10  12-14.3023 62.9756   4
   3 -10  13-128.135 100.997   4
  -3   9  20-18.4745 46.2176   4
  -3   9  19 257.487 95.3476   4
  -3   9  18 147.397 77.1735   4
   3  -9 -17-9.67647 47.2631   3
  -3   9  17-45.4572 48.4706   4
   3  -9 -16 106.917 78.2673   3
  -3   9  16-18.2855 57.2233   4
   3  -9 -15 575.253 137.296   3
  -3   9  15 473.511 115.754   4
   3  -9 -14 57.4629 47.0299   3
  -3   9  14 25.3028 36.5491   4
   3  -9 -13 2247.88 250.285   3
  -3   9  13 2057.61 230.216   4
   3  -9 -12 3889.26 318.383   3
  -3   9  12 2956.37 271.635   4
   3  -9 -11 613.777 125.190   3
  -3   9  11 732.747 132.352   4
   3  -9 -10 5354.37 363.450   3
  -3   9  10 5198.06 350.364   4
   3  -9  -9 546.157 118.901   3
  -3   9   9 374.826 95.1709   4
   3  -9  -8 3516.03 278.204   3
  -3   9   8 3287.74 269.358   4
   3  -9  -7 32.6151 43.3431   3
  -3   9   7 125.855 62.7434   4
   3  -9  -6 1432.71 175.590   3
   3  -9  -5 2245.72 221.773   3
   3  -9  -4-22.2133 55.3573   3
   3  -9  -3 5569.21 342.584   3
  -3   9   2 1049.19 150.069   5
   3  -9  -2 1156.74 152.465   3
  -3   9   1 2198.48 216.262   5
   3  -9  -1 2119.41 209.238   3
  -3   9   0 2395.73 226.070   5
   3  -9   0 2485.71 226.167   3
   3  -9   1 4.57842 32.1005   2
  -3   9  -1-127.361 73.9598   5
   3  -9   2 4582.79 256.796   2
  -3   9  -2 4122.71 307.031   5
   3  -9   3 4562.18 246.270   2
  -3   9  -3 4215.65 316.903   5
   3  -9   4 3717.61 213.205   2
  -3   9  -4 3658.51 297.262   5
   3  -9   5 4850.35 236.362   2
  -3   9  -5 5081.88 359.764   5
   3  -9   6 832.055 88.6300   2
  -3   9  -6 1127.15 173.338   5
   3  -9   6 1229.37 205.512   4
   3  -9   7 1408.94 108.565   2
  -3   9  -7 1346.18 195.211   5
   3  -9   7 1205.70 206.590   4
   3  -9   8 897.709 184.320   4
   3  -9   9 135.639 79.2560   4
   3  -9  10 751.579 171.993   4
   3  -9  11-92.1010 87.3035   4
   3  -9  12 281.052 122.455   4
   3  -9  13 216.280 108.693   4
   3  -9  14 147.070 98.4580   4
  -3   8  21 85.7937 64.7984   4
  -3   8  20 84.8996 66.2616   4
  -3   8  19 123.120 69.8233   4
  -3   8  18 136.208 69.6335   4
   3  -8 -17 98.0969 71.4502   3
  -3   8  17 3.99206 35.3630   4
   3  -8 -16 554.198 135.118   3
  -3   8  16 570.255 125.393   4
   3  -8 -15 529.604 130.060   3
  -3   8  15 358.595 96.8139   4
   3  -8 -14 1359.00 193.314   3
  -3   8  14 1063.60 160.842   4
   3  -8 -13 297.993 96.3070   3
  -3   8  13 37.2055 51.2011   4
   3  -8 -12 93.3403 56.8180   3
  -3   8  12 110.661 60.7718   4
   3  -8 -11 283.889 85.8041   3
  -3   8  11 294.268 86.1241   4
   3  -8 -10 123.310 66.3166   3
  -3   8  10 100.741 62.2122   4
   3  -8  -9 4750.00 320.832   3
  -3   8   9 3905.09 282.661   4
   3  -8  -8 672.845 121.212   3
  -3   8   8 618.315 111.176   4
   3  -8  -7 3773.88 272.507   3
  -3   8   7 3281.87 252.810   4
   3  -8  -6 3812.12 274.461   3
   3  -8  -5 37.8713 37.9960   3
  -3   8   5 65.7061 51.9415   4
   3  -8  -4 8123.28 407.280   3
  -3   8   4 8526.57 473.962   4
  -3   8   3 1331.13 179.835   4
   3  -8  -3 1306.37 157.872   3
  -3   8   2 11659.4 507.030   5
   3  -8  -2 11013.1 484.773   3
  -3   8   2 11626.4 556.604   4
  -3   8   1 2266.42 212.782   5
  -3   8   1 2936.26 261.116   4
   3  -8  -1 2278.51 209.087   3
  -3   8   0 5030.57 320.115   5
  -3   8   0 5850.81 372.964   4
  -3   8  -1 6056.03 357.407   5
  -3   8  -1 6369.13 395.762   4
   3  -8   2 1536.75 134.157   2
  -3   8  -2 1360.67 170.110   5
  -3   8  -2 1432.42 184.737   4
   3  -8   3 2072.19 149.839   2
  -3   8  -3 1776.93 192.235   5
   3  -8   4 3878.22 200.632   2
  -3   8  -4 3775.60 290.077   5
   3  -8   4 3210.27 304.759   4
   3  -8   5 6422.13 253.852   2
  -3   8  -5 6382.51 391.642   5
   3  -8   5 6583.25 444.191   4
   3  -8   6 2906.60 153.857   2
   3  -8   6 2688.93 283.525   4
   3  -8   7 10479.5 312.920   2
   3  -8   7 9806.69 567.569   4
   3  -8   8 648.986 56.0301   2
   3  -8   8 478.718 127.189   4
   3  -8   9 947.400 177.515   4
   3  -8  10 89.5956 85.9500   4
   3  -8  11 572.425 145.409   4
   3  -8  12 281.620 122.112   4
   3  -8  13-15.6826 60.0043   4
   3  -8  14 51.2374 79.0722   4
   3  -8  15 602.698 166.381   4
   3  -8  16 32.1602 63.0420   4
  -3   7  21 171.694 82.1183   4
  -3   7  20 49.4066 54.6218   4
  -3   7  19 101.846 60.4853   4
  -3   7  18 435.489 119.285   4
  -3   7  17 744.971 142.090   4
   3  -7 -16 1125.27 182.720   3
  -3   7  16 651.017 130.508   4
   3  -7 -15 175.532 80.0594   3
  -3   7  15 200.456 78.7440   4
   3  -7 -14 100.179 65.9703   3
  -3   7  14-15.0449 53.9750   4
   3  -7 -13 262.187 86.1457   3
  -3   7  13 325.250 88.3398   4
   3  -7 -12-15.1180 47.1696   3
  -3   7  12-12.9505 42.1080   4
   3  -7 -11 3961.71 299.145   3
  -3   7  11 3595.08 271.613   4
   3  -7 -10 4892.71 324.557   3
  -3   7  10 4230.33 288.647   4
   3  -7  -9-31.9233 42.7607   3
  -3   7   9 51.5922 49.5552   4
   3  -7  -8 1217.22 153.004   3
  -3   7   8 1570.90 163.821   4
   3  -7  -7 812.978 123.455   3
  -3   7   7 788.170 115.723   4
  -3   7   7 916.560 120.717   1
   3  -7  -6 1241.44 151.551   3
  -3   7   6 1339.09 146.315   4
   3  -7  -6 1671.79 182.625   5
  -3   7   6 1132.06 131.932   1
   3  -7  -5 5314.18 315.267   3
   3  -7  -5 6166.13 357.259   5
   3  -7  -4-40.4819 43.3126   3
   3  -7  -4-0.53938 23.7282   5
  -3   7   4-35.2308 48.5657   4
   3  -7  -3 2385.21 217.056   5
  -3   7   3 2358.67 222.054   4
   3  -7  -3 2279.29 196.822   3
  -3   7   2 1530.81 165.200   5
  -3   7   2 1614.67 181.729   4
   3  -7  -2 1604.12 165.022   3
   3  -7  -1 114.012 52.4229   3
  -3   7   1 43.8454 36.3271   5
  -3   7   1 160.068 63.0929   4
  -3   7   0 140.475 57.2617   5
  -3   7   0 81.8761 43.7484   4
  -3   7  -1 1533.95 166.804   5
  -3   7  -1 1691.80 186.575   4
   3  -7   2 429.364 65.2016   2
  -3   7  -2 316.330 83.5284   5
  -3   7  -2 307.129 84.4795   4
   3  -7   3 1833.55 128.146   2
  -3   7  -3 1924.60 191.365   5
  -3   7  -3 1958.10 202.115   4
   3  -7   3 1577.99 193.392   4
   3  -7   4 11.7298 18.8141   2
  -3   7  -4 44.1185 38.9711   5
  -3   7  -4 16.0492 36.3179   4
   3  -7   4 36.9006 45.5427   4
   3  -7   5 604.913 63.0351   2
   3  -7   5 475.653 114.396   4
  -3   7  -5 526.833 108.283   4
   3  -7   6 81.9641 26.0409   2
   3  -7   6 92.9158 70.2269   4
   3  -7   7 1758.41 89.7816   2
   3  -7   7 1542.55 201.238   4
   3  -7   8-13.1482 65.2136   4
   3  -7   9 1219.99 186.273   4
   3  -7  10 131.824 78.0836   4
   3  -7  11 4084.12 361.317   4
   3  -7  12 150.500 94.6277   4
   3  -7  13 1871.68 253.360   4
   3  -7  14 229.721 98.0733   4
  -3   7 -15 196.576 59.8082   1
   3  -7  15 270.197 118.877   4
   3  -7  16 5.11831 61.1704   4
   3  -7  17 25.7531 61.3578   4
  -3   6  22 273.410 99.3543   4
  -3   6  21-11.9569 49.2943   4
  -3   6  20 146.708 76.7500   4
  -3   6  19-25.2778 38.8485   4
  -3   6  18 384.069 103.799   4
  -3   6  17 333.899 95.9551   4
   3  -6 -16 113.037 61.0864   3
  -3   6  16 313.739 89.4672   4
   3  -6 -15 540.088 123.414   3
  -3   6  15 248.658 80.0341   4
   3  -6 -14 557.052 121.850   3
  -3   6  14 538.957 106.670   4
   3  -6 -13 4694.73 333.084   3
  -3   6  13 4251.09 299.696   4
   3  -6 -12 4729.98 326.459   3
  -3   6  12 4290.08 291.439   4
   3  -6 -11 1698.80 187.780   3
  -3   6  11 1660.93 172.969   4
   3  -6 -10 38.5445 48.6182   3
  -3   6  10 22.7948 29.1616   4
   3  -6  -9 96.1102 63.0089   3
  -3   6   9 93.0857 52.8585   4
   3  -6  -8 255.833 73.9236   3
  -3   6   8 239.017 63.1033   4
   3  -6  -8 141.629 58.9759   5
  -3   6   8 194.692 58.4626   1
   3  -6  -7 4232.58 268.471   3
  -3   6   7 4191.71 250.582   4
   3  -6  -7 3980.61 278.068   5
  -3   6   7 4131.82 251.371   1
   3  -6  -6 2523.39 202.458   3
   3  -6  -6 2137.73 199.864   5
  -3   6   6 2239.07 176.063   1
   3  -6  -5 824.843 116.838   3
   3  -6  -5 998.961 136.497   5
  -3   6   5 874.741 106.215   1
   3  -6  -4 328.467 73.4775   3
   3  -6  -4 416.381 86.0268   5
   3  -6  -3 2646.04 214.093   5
  -3   6   3 1879.37 184.080   4
   3  -6  -3 1946.95 174.260   3
  -3   6   2 6609.05 335.621   5
   3  -6  -2 6719.61 354.961   5
  -3   6   2 6449.88 345.561   4
   3  -6  -2 6123.37 321.849   3
  -3   6   1 278.383 68.2102   5
  -3   6   1 155.222 56.9692   4
  -3   6   0 3609.58 241.305   5
  -3   6   0 2889.32 225.951   4
  -3   6  -1 53.4914 38.1175   5
  -3   6  -1 73.1291 46.2057   4
  -3   6  -2 609.242 104.006   5
  -3   6  -2 613.158 104.103   4
   3  -6   3 7593.62 265.689   2
  -3   6  -3 9194.24 416.784   5
  -3   6  -3 6844.23 367.382   4
   3  -6   3 10261.9 468.462   4
   3  -6   4 716.185 66.2235   2
  -3   6  -4 831.181 123.778   5
   3  -6   4 615.439 116.851   4
  -3   6  -4 879.463 123.511   4
   3  -6   5 2761.43 121.694   2
   3  -6   5 3206.24 259.829   4
  -3   6  -5 3131.90 242.360   4
   3  -6   6 58.4321 16.9755   2
   3  -6   6-13.9573 38.9952   4
  -3   6  -6 80.6369 43.0418   4
   3  -6   7 394.126 29.1240   2
   3  -6   7 361.749 101.927   4
  -3   6  -7 338.668 85.6782   4
   3  -6   8 396.744 100.828   4
   3  -6   9 6025.42 395.896   4
   3  -6  10 599.016 132.020   4
   3  -6  11 278.317 90.9170   4
   3  -6  12 32.7289 59.0439   4
   3  -6  13 842.666 163.467   4
  -3   6 -14 26.5932 30.2268   1
   3  -6  14 48.6662 47.4916   4
  -3   6 -15 815.016 111.027   1
   3  -6  15 937.411 182.594   4
  -3   6 -16 35.2628 38.0253   1
   3  -6  16 207.773 103.377   4
  -3   6 -17 1730.92 171.929   1
   3  -6  17 2002.67 280.474   4
   3  -6  18 1119.06 217.448   4
   3  -6  19 174.785 88.2261   4
  -3   5  22 48.3791 51.9904   4
  -3   5  21-92.4819 64.8322   4
  -3   5  20 248.624 100.126   4
  -3   5  19-131.943 66.0776   4
  -3   5  18 150.634 68.0939   4
  -3   5  17 34.2793 43.2418   4
  -3   5  16 901.011 144.604   4
   3  -5 -15 6321.21 413.925   3
  -3   5  15 6515.85 384.363   4
   3  -5 -14 4108.68 317.872   3
  -3   5  14 3634.33 273.361   4
   3  -5 -13 2018.31 211.612   3
  -3   5  13 1623.55 174.506   4
   3  -5 -12 1972.55 203.722   3
  -3   5  12 1987.87 187.243   4
   3  -5 -11 387.561 93.3565   3
  -3   5  11 367.194 81.4765   4
   3  -5 -10 291.421 81.0100   3
  -3   5  10 289.036 67.8799   4
  -3   5   9 263.530 73.6089   3
   3  -5  -9 166.506 62.9553   3
  -3   5   9 111.470 44.3595   4
  -3   5   9 218.581 62.9104   1
  -3   5   8 493.639 95.0749   3
   3  -5  -8 564.133 98.4865   3
   3  -5  -8 649.953 108.471   5
  -3   5   8 520.454 90.8934   1
  -3   5   7-5.92048 28.3767   3
   3  -5  -7 27.5728 36.0395   3
  -3   5   7 58.1857 32.7979   1
   3  -5  -7 15.9536 21.1421   5
  -3   5   6 1627.82 143.588   1
   3  -5  -6 1523.51 157.768   5
  -3   5   5 833.656 99.1609   1
  -3   5   5 732.765 91.9414   4
   3  -5  -5 947.955 123.270   5
   3  -5  -4 4694.01 280.788   5
   3  -5  -3 66.6269 37.9262   5
  -3   5   3 97.0146 45.3239   4
   3  -5  -2 22957.7 709.690   5
  -3   5   2 22833.0 690.686   4
  -3   5   1 2187.16 173.933   4
  -3   5   0 10.3658 27.3026   4
  -3   5  -1 1590.38 150.325   4
  -3   5  -2 8122.67 362.218   4
   3  -5   2 7939.65 377.839   4
   3  -5   3 2049.11 184.111   4
  -3   5  -3 2195.06 177.945   4
   3  -5   4 1461.49 79.6647   2
   3  -5   4 1446.83 155.925   4
  -3   5  -4 1526.32 150.055   4
   3  -5   5 3005.05 101.786   2
  -3   5  -5 2879.89 213.886   4
   3  -5   5 2686.56 219.743   4
  -3   5  -6 18635.4 622.370   4
   3  -5   6 16728.5 626.788   4
  -3   5  -7 8812.34 407.396   4
   3  -5   7 8300.29 420.761   4
   3  -5   8 2161.63 211.103   4
  -3   5  -8 2164.36 196.413   4
   3  -5   9 486.974 105.677   4
  -3   5  -9 601.971 106.557   4
   3  -5  10 539.489 119.692   4
   3  -5  11 320.464 92.9287   4
   3  -5  12 1602.78 204.373   4
  -3   5 -13 2923.34 189.298   1
   3  -5  13 2347.12 257.261   4
  -3   5 -14 84.2635 36.7487   1
   3  -5  14 250.507 102.235   4
  -3   5 -15 4.06333 25.7959   1
   3  -5  15-68.8056 65.1228   4
  -3   5 -16 66.7266 34.9341   1
   3  -5  16 33.0011 48.5724   4
  -3   5 -17 406.197 82.6770   1
   3  -5  17 414.759 133.488   4
  -3   5 -18 2069.14 185.047   1
   3  -5  18 1997.14 278.985   4
   3  -5  19 153.769 94.4959   4
  -3   4  23 64.4793 60.5274   4
  -3   4  22-62.0975 58.1393   4
  -3   4  21 527.959 130.525   4
  -3   4  20 172.593 76.7064   4
  -3   4  19 9.56640 44.4338   4
  -3   4  18 501.589 116.013   4
  -3   4  17 293.643 87.8782   4
  -3   4  16 5471.03 356.066   4
  -3   4  15 3278.32 263.931   4
   3  -4 -14 788.603 137.649   3
   3  -4 -14 852.406 132.602   4
  -3   4  14 863.687 129.936   4
   3  -4 -13 2464.12 230.936   3
   3  -4 -13 2087.03 199.079   4
  -3   4  13 2248.38 201.502   4
   3  -4 -12 79.9040 54.3386   3
  -3   4  12-27.8687 39.8913   4
   3  -4 -12-25.6240 36.8912   4
   3  -4 -11 689.152 113.984   3
  -3   4  11 726.753 106.845   4
  -3   4  10 8693.91 408.052   1
   3  -4 -10 8746.13 409.008   3
  -3   4  10 8553.49 420.386   3
  -3   4   9 1139.93 133.932   1
   3  -4  -9 1038.12 129.701   3
  -3   4   9 1247.49 147.222   3
  -3   4   8 2762.44 204.712   1
  -3   4   8 3046.84 223.275   3
  -3   4   7 16679.7 553.637   1
   3  -4  -7 17572.8 604.633   5
  -3   4   7 17288.2 524.342   4
  -3   4   7 18189.4 603.811   3
   3  -4  -6 3644.46 240.135   5
  -3   4   6 3268.16 187.284   4
  -3   4   6 3923.16 246.168   3
   3  -4  -5 1838.68 163.119   5
  -3   4   5 1748.08 128.886   4
  -3   4   4 74865.9 1592.27   1
  -3   4   4 74396.8 1569.41   4
  -3   4   3 1763.93 128.434   1
   3  -4  -3 2029.34 168.787   5
  -3   4   2 18.9107 22.3492   1
   3  -4  -2-6.33496 26.8871   5
  -3   4   2-20.7858 31.2985   4
   3  -4  -1 13912.7 513.101   5
  -3   4   1 16043.0 487.266   4
  -3   4   0 473.639 74.7908   4
   3  -4   1 9855.81 380.443   4
  -3   4  -1 9756.94 363.014   4
   3  -4   2 38316.6 967.444   4
  -3   4  -2 39061.2 943.986   4
  -3   4  -3 7423.63 317.626   4
   3  -4   3 7507.92 331.747   4
   3  -4   4 15240.0 328.248   2
  -3   4  -4 16613.9 520.380   4
   3  -4   4 14340.2 510.523   4
  -3   4  -5 909.407 107.451   4
   3  -4   5 929.796 116.616   4
  -3   4  -6 180.204 52.9917   4
   3  -4   6 159.007 56.6418   4
  -3   4  -7 59.4479 37.6832   4
   3  -4   7 71.0824 48.9699   4
   3  -4   8 66.2454 47.4542   4
  -3   4  -8-3.43563 31.6628   4
  -3   4  -9 2896.80 221.937   4
   3  -4   9 3236.50 248.261   4
  -3   4 -10 376.648 86.2862   4
   3  -4  10 611.380 115.855   4
  -3   4 -11 8239.45 297.919   1
   3  -4  11 7647.79 426.141   4
  -3   4 -12 3897.92 201.660   1
   3  -4  12 3608.77 292.596   4
  -3   4 -13 49.8160 12.8089   2
  -3   4 -13 93.2352 32.7332   1
   3  -4  13 119.524 68.8653   4
  -3   4 -14 3877.91 141.864   2
  -3   4 -14 3647.98 212.293   1
   3  -4  14 3639.01 313.696   4
  -3   4 -15 20.6963 14.1462   2
  -3   4 -15-9.34087 26.9807   1
   3  -4  15 9.09362 62.4135   4
  -3   4 -16 278.904 63.9428   1
   3  -4  16 277.461 92.3958   4
  -3   4 -17 17.7694 24.3568   1
   3  -4  17 97.4197 76.3997   4
  -3   4 -18 672.499 103.859   1
   3  -4  18 841.075 179.295   4
  -3   4 -19 419.099 83.4638   1
   3  -4  19 465.086 136.949   4
   3  -4  20 442.360 135.616   4
  -3   3  23 1804.74 254.028   4
  -3   3  22 1561.94 228.657   4
  -3   3  21 210.995 92.2551   4
  -3   3  20 22.8503 47.6866   4
  -3   3  19 561.895 128.408   4
  -3   3  18 466.141 111.737   4
  -3   3  17 454.956 103.333   4
  -3   3  16 118.936 56.0211   4
  -3   3  15 2740.59 237.602   4
   3  -3 -14 1640.47 176.995   4
  -3   3  14 1711.60 179.631   4
   3  -3 -14 1828.34 188.988   1
   3  -3 -13 23943.5 802.446   3
  -3   3  13 21388.2 719.407   4
   3  -3 -13 23746.6 755.846   4
   3  -3 -13 23714.6 759.657   1
  -3   3  12 1900.93 177.738   4
   3  -3 -12 1488.97 160.647   4
  -3   3  11-33.1069 37.1181   3
   3  -3 -11-2.94465 39.3269   3
  -3   3  11 6.43620 27.4421   1
   3  -3 -11 79.7082 41.4153   1
   3  -3 -11-7.86483 25.4119   4
  -3   3  11-26.6554 34.7107   4
   3  -3 -10 1820.76 173.823   3
  -3   3  10 1846.80 179.768   3
   3  -3 -10 1866.91 157.854   4
   3  -3 -10 1822.08 163.942   1
  -3   3  10 1771.64 172.793   1
  -3   3   9 651.428 106.583   3
   3  -3  -9 863.909 113.388   1
  -3   3   9 661.733 102.559   1
   3  -3  -9 375.270 69.1883   4
   3  -3  -8 33186.4 870.528   1
   3  -3  -8 32171.3 829.735   4
  -3   3   8 33663.2 833.938   4
  -3   3   7 2665.79 163.121   4
  -3   3   7 3116.58 211.590   3
  -3   3   6 8601.79 303.917   4
  -3   3   6 8793.52 368.183   3
  -3   3   5 3891.33 212.221   1
   3  -3  -5 4560.41 249.975   5
  -3   3   5 4006.07 185.148   4
  -3   3   5 4500.71 247.878   3
  -3   3   4 6.54845 19.6772   1
  -3   3   4 24.9772 24.9239   4
   3  -3  -4 20.7450 25.8828   5
  -3   3   3 2144.23 1399.86   1
  -3   3   3 2413.59 1293.45   4
   3  -3  -3 2337.82 1743.12   5
  -3   3   2 145.590 34.7833   1
   3  -3  -2 317.807 63.1511   5
  -3   3   2 214.319 45.0245   4
  -3   3   1 690.398 65.7380   1
   3  -3  -1 656.031 87.0722   5
  -3   3   1 829.916 79.7834   4
  -3   3   0 4345.85 169.557   1
  -3   3   0 4714.44 201.557   4
  -3   3  -1 26202.7 641.984   4
   3  -3   1 26034.6 662.831   4
   3  -3   2 58085.4 1253.68   4
  -3   3  -2 57520.6 1231.56   4
   3  -3   3 46889.3 897.791   2
   3  -3   3 46402.9 1061.23   4
  -3   3  -3 44865.9 1034.06   4
  -3   3  -4 13788.9 434.555   4
   3  -3   4 14318.7 457.603   4
  -3   3  -5 17283.6 521.494   4
   3  -3   5 18667.5 555.731   4
   3  -3   6 7053.36 316.379   4
  -3   3  -6 6647.88 293.597   4
  -3   3  -7 899.037 105.020   4
   3  -3   7 872.980 110.854   4
  -3   3  -8 856.770 107.277   4
   3  -3   8 825.274 112.290   4
  -3   3  -9 241.336 39.1053   1
   3  -3   9 500.053 99.6514   4
  -3   3  -9 286.255 66.2318   4
  -3   3 -10 3145.02 152.118   1
  -3   3 -10 3236.81 233.394   4
   3  -3  10 3458.34 252.300   4
  -3   3 -11 60.9909 12.5565   2
  -3   3 -11 85.0865 28.3784   1
  -3   3 -11 69.5348 39.8097   4
   3  -3  11 158.860 67.3764   4
  -3   3 -12 2454.37 150.987   1
  -3   3 -12 2787.37 114.942   2
   3  -3  12 2633.06 236.275   4
  -3   3 -13 1390.24 116.678   1
  -3   3 -13 1483.95 93.1433   2
   3  -3  13 1639.33 191.325   4
  -3   3 -14 2377.65 162.158   1
  -3   3 -14 2649.49 139.436   2
   3  -3  14 2224.60 234.168   4
  -3   3 -15 1108.43 112.847   1
  -3   3 -15 1274.89 101.254   2
   3  -3  15 1643.12 210.332   4
  -3   3 -16 466.757 77.7168   1
  -3   3 -16 499.536 68.6900   2
   3  -3  16 427.649 115.295   4
  -3   3 -17 858.355 108.619   1
   3  -3  17 999.536 175.559   4
  -3   3 -18 170.346 53.5403   1
   3  -3  18 214.483 85.1558   4
  -3   3 -19 11.3374 26.4189   1
   3  -3  19-29.5437 47.8859   4
  -3   3 -20 924.895 128.649   1
   3  -3  20 882.844 183.547   4
   3  -3  21 75.4139 61.2154   4
  -3   2  23 10.7932 40.9452   4
  -3   2  22-127.871 78.2567   4
  -3   2  21 272.167 100.000   4
   3  -2 -20-12.9902 54.8350   1
  -3   2  20-3.69590 56.8554   4
   3  -2 -19 1701.00 209.991   1
  -3   2  19 1313.27 190.745   4
   3  -2 -18 56.6646 57.3716   1
  -3   2  18 111.657 62.7954   4
   3  -2 -17 1130.01 167.040   1
  -3   2  17 896.521 145.837   4
   3  -2 -16 441.323 103.278   1
  -3   2  16 346.994 88.6258   4
  -3   2  15 1479.76 171.443   4
   3  -2 -15 1384.94 165.727   1
   3  -2 -14 8399.22 410.718   4
  -3   2  14 7212.37 378.451   4
   3  -2 -14 7324.17 386.606   1
  -3   2  13 7957.08 382.059   4
   3  -2 -13 8047.57 388.327   4
   3  -2 -13 8079.09 393.913   1
   3  -2 -12 4333.55 286.996   3
  -3   2  12 3826.01 243.734   4
   3  -2 -12 3232.59 228.349   4
   3  -2 -12 4169.33 263.174   1
   3  -2 -11 3945.91 264.001   3
  -3   2  11 3769.67 262.251   3
   3  -2 -11 3800.48 234.826   4
   3  -2 -11 3645.29 238.494   1
   3  -2 -10 1361.75 146.925   3
  -3   2  10 1423.61 154.806   3
   3  -2 -10 1129.74 119.411   4
  -3   2  10 1442.58 151.200   1
   3  -2 -10 1467.11 143.618   1
  -3   2   9 4653.58 273.892   3
  -3   2   9 4607.90 234.327   4
   3  -2  -9 4564.23 232.569   4
   3  -2  -9 4616.01 252.150   1
  -3   2   8 1340.55 137.080   3
   3  -2  -8 1339.58 125.948   1
  -3   2   8 1142.99 104.967   4
   3  -2  -8 1017.84 99.1342   4
   3  -2  -7 8109.10 323.678   1
   3  -2  -7 7992.56 291.883   4
  -3   2   7 8166.42 294.523   4
  -3   2   7 8656.00 359.936   3
   3  -2  -6 16115.5 478.108   1
  -3   2   6 15837.8 429.860   4
   3  -2  -6 15296.4 429.977   4
  -3   2   6 15415.2 506.533   3
   3  -2  -5 5393.81 233.280   1
  -3   2   5 5624.52 254.966   1
  -3   2   5 5113.22 199.831   4
  -3   2   5 5370.83 260.034   3
   3  -2  -4 29405.6 729.995   1
  -3   2   4 30965.4 763.754   1
  -3   2   4 32378.8 684.901   4
   3  -2  -4 32380.8 809.341   5
  -3   2   4 30867.9 794.367   3
   3  -2  -3 56.9830 31.2609   1
  -3   2   3 19.2714 23.6667   1
   3  -2  -3 26.4302 25.9100   5
  -3   2   3 22.8131 15.1861   4
   3  -2  -2 18814.7 469.429   1
  -3   2   2 19112.9 487.971   1
  -3   2   2 18876.4 423.468   4
   3  -2  -2 18385.9 543.949   5
   3  -2  -1 72428.4 1457.52   2
  -3   2   1 73191.2 1438.47   1
   3  -2  -1 73483.0 1544.73   5
  -3   2   1 71361.7 1411.92   4
   3  -2   0 1962.11 108.640   2
  -3   2   0 2026.88 101.013   1
   3  -2   0 1923.52 141.811   5
  -3   2   0 1950.20 100.452   4
  -3   2  -1 2.11797 10.9241   1
   3  -2   1 6.11665 11.7840   2
   3  -2   1 22.8066 19.8971   4
  -3   2  -1 15.3744 13.3889   4
  -3   2  -2 52231.5 1034.78   1
   3  -2   2 54955.6 1061.96   2
  -3   2  -2 56059.1 1106.67   4
   3  -2   2 54467.5 1125.67   4
  -3   2  -3 64.7228 11.2282   1
   3  -2   3 2.19921 9.52325   2
   3  -2   3 19.0753 22.0666   4
  -3   2  -3 12.2776 17.1452   4
  -3   2  -4 17.2429 22.2283   4
   3  -2   4 12.2556 25.8402   4
  -3   2  -5 20538.2 551.675   4
   3  -2   5 21178.4 571.903   4
  -3   2  -6 1301.13 53.7028   1
  -3   2  -6 1026.02 101.378   4
   3  -2   6 1300.03 118.279   4
  -3   2  -7 1152.58 60.7494   1
  -3   2  -7 1220.67 115.029   4
   3  -2   7 1147.85 114.581   4
  -3   2  -8 1331.60 73.1123   1
  -3   2  -8 1344.14 128.138   4
   3  -2   8 1375.77 133.695   4
  -3   2  -9 2025.68 87.2350   2
  -3   2  -9 2643.72 117.871   1
  -3   2  -9 2698.42 88.4526   2
  -3   2  -9 2983.89 203.653   4
   3  -2   9 3005.98 206.726   4
  -3   2 -10 879.103 57.1066   2
  -3   2 -10 891.365 71.8744   1
  -3   2 -10 1042.38 125.333   4
   3  -2  10 982.083 127.127   4
  -3   2 -11 3155.81 131.398   2
  -3   2 -11 3275.13 155.804   1
  -3   2 -11 3394.95 240.473   4
   3  -2  11 3194.71 237.705   4
  -3   2 -12 2652.65 130.307   2
  -3   2 -12 2763.42 152.246   1
  -3   2 -12 3011.95 234.722   4
   3  -2  12 2472.33 217.046   4
  -3   2 -13 4072.67 197.602   1
  -3   2 -13 3920.72 175.652   2
   3  -2  13 3908.28 286.008   4
  -3   2 -14 1354.40 116.779   1
  -3   2 -14 1298.96 103.985   2
   3  -2  14 1372.93 174.473   4
  -3   2 -15 12151.8 417.060   1
  -3   2 -15 11364.0 378.914   2
   3  -2  15 11677.2 556.654   4
  -3   2 -16 4832.62 252.154   1
  -3   2 -16 4394.16 225.141   2
   3  -2  16 4667.06 349.452   4
  -3   2 -17 688.092 97.3897   1
  -3   2 -17 550.345 80.3972   2
   3  -2  17 651.275 137.124   4
  -3   2 -18 890.445 114.565   1
   3  -2  18 934.486 168.499   4
   3  -2  19 854.240 170.302   4
   3  -2  20 1578.80 232.098   4
   3  -2  21-94.0447 69.7567   4
   3  -2  22 79.8245 86.3974   4
  -3   1  23 230.460 106.496   4
   3  -1 -22 624.091 140.917   1
  -3   1  22 520.577 138.485   4
   3  -1 -21 18.8920 38.5337   1
  -3   1  21-120.832 77.5346   4
   3  -1 -20 547.221 127.685   1
  -3   1  20 487.275 124.632   4
   3  -1 -19 239.116 79.7160   1
  -3   1  19 259.916 89.0484   4
   3  -1 -18 1538.27 191.207   1
  -3   1  18 1254.14 182.652   4
   3  -1 -17-51.2524 43.9763   1
  -3   1  17-45.4677 50.0657   4
   3  -1 -16 4133.51 299.235   1
  -3   1  16 3599.53 284.418   4
   3  -1 -15 2194.29 210.114   1
  -3   1  15 2490.84 225.864   4
   3  -1 -14 34.8840 33.8244   1
   3  -1 -14 1.03963 36.8694   4
  -3   1  14 46.6957 42.0018   4
   3  -1 -13 888.600 124.066   1
   3  -1 -13 908.020 124.093   4
  -3   1  13 713.422 108.850   4
  -3   1  12 151.431 54.8900   3
   3  -1 -12 88.1672 44.0534   2
   3  -1 -12 119.615 49.6338   1
   3  -1 -12 66.1878 36.1600   4
  -3   1  12 23.0334 35.4085   4
  -3   1  11 511.689 93.6235   3
   3  -1 -11 428.042 84.7949   2
   3  -1 -11 406.548 77.0393   4
   3  -1 -11 406.842 81.9581   1
   3  -1 -10 7577.26 361.935   3
   3  -1 -10 7313.89 361.571   2
  -3   1  10 8260.92 375.531   3
   3  -1 -10 7935.69 337.319   4
   3  -1 -10 7705.39 349.991   1
   3  -1  -9 12569.2 472.947   3
  -3   1   9 14439.4 502.635   3
   3  -1  -9 12958.5 435.923   4
  -3   1   9 13039.2 432.559   4
   3  -1  -9 13864.2 477.254   1
  -3   1   8 5028.48 266.651   3
   3  -1  -8 4517.57 248.757   3
  -3   1   8 4601.29 216.918   4
   3  -1  -8 4745.76 224.397   4
   3  -1  -8 5006.92 255.169   1
   3  -1  -7 4624.85 236.763   3
  -3   1   7 4449.25 240.578   3
   3  -1  -7 4328.92 228.411   1
  -3   1   7 4400.11 197.489   4
   3  -1  -7 4424.07 200.703   4
   3  -1  -6 13530.4 429.299   3
   3  -1  -6 12852.6 421.419   1
   3  -1  -6 12943.8 368.245   4
  -3   1   6 12721.8 366.341   4
  -3   1   6 13017.6 438.222   3
   3  -1  -5 13483.9 421.363   3
   3  -1  -5 13648.3 418.720   1
  -3   1   5 12888.9 350.455   4
   3  -1  -5 13331.9 353.446   4
  -3   1   5 13906.8 439.239   3
   3  -1  -4 340.961 58.0572   3
  -3   1   4 348.258 60.4178   3
   3  -1  -4 415.141 68.1921   1
   3  -1  -4 259.675 34.6282   4
  -3   1   4 265.402 32.9429   4
   3  -1  -3 105386. 2123.09   2
   3  -1  -3 105201. 2086.31   1
   3  -1  -3 103975. 2138.52   5
  -3   1   3 106356. 1980.12   4
  -3   1   3 104411. 2130.36   3
   3  -1  -2 33785.5 766.596   2
   3  -1  -2 33543.1 727.849   1
  -3   1   2 32631.2 625.163   4
   3  -1  -2 33498.6 766.748   3
   3  -1  -1 113.647 38.2209   3
   3  -1  -1 167.931 35.9217   2
   3  -1  -1 124.793 35.8655   5
  -3   1   1-28.4168 36.5715   5
   3  -1  -1 160.913 31.9638   1
   3  -1   0 95638.8 1899.75   2
   3  -1   0 99223.3 1855.18   1
   3  -1   0 99829.0 1966.51   5
  -3   1   0 97054.2 1948.99   5
  -3   1  -1 819.934 63.4826   2
   3  -1   1 885.418 68.7790   2
   3  -1   1 836.293 50.5735   1
  -3   1  -1 842.897 47.4952   4
  -3   1  -1 772.090 80.6337   5
   3  -1   1 797.745 51.4826   4
  -3   1  -2 1703.80 87.3019   2
   3  -1   2 1803.29 91.8602   2
   3  -1   2 1847.22 64.1142   1
  -3   1  -2 1650.15 84.3317   4
   3  -1   2 1695.66 89.0494   4
  -3   1  -3 4080.29 135.631   2
   3  -1   3 3941.70 134.423   2
  -3   1  -3 4197.42 159.015   4
   3  -1   3 3864.97 157.335   4
  -3   1  -4 19535.8 450.106   2
   3  -1   4 22390.5 452.259   2
  -3   1  -4 21533.0 522.271   4
   3  -1   4 22055.2 526.429   4
  -3   1  -5 1250.21 62.2608   2
  -3   1  -5 1212.94 95.6603   4
   3  -1   5 1118.08 94.1313   4
  -3   1  -6 2096.20 84.8954   2
  -3   1  -6 2182.44 141.464   4
   3  -1   6 2110.72 138.837   4
  -3   1  -7 42020.9 831.975   2
  -3   1  -7 41338.5 980.373   4
   3  -1   7 42020.4 982.164   4
  -3   1  -8 5304.04 167.811   2
  -3   1  -8 5822.21 271.908   4
   3  -1   8 5505.98 263.835   4
  -3   1  -9 176.165 48.1045   4
   3  -1   9 167.487 50.7666   4
  -3   1 -10 1187.43 132.814   4
   3  -1  10 1238.96 133.044   4
  -3   1 -11-12.1598 27.2641   4
   3  -1  11 44.1547 39.5978   4
  -3   1 -12 1290.21 148.910   4
   3  -1  12 1407.98 155.750   4
  -3   1 -13 6.78230 30.6021   4
   3  -1  13 39.5571 46.3516   4
   3  -1  14 4658.39 313.839   4
   3  -1  15 5882.08 370.337   4
  -3   1 -16 636.591 84.1467   2
   3  -1  16 824.688 143.108   4
   3  -1  17 3268.66 296.067   4
   3  -1  18 119.911 78.0256   4
   3  -1  19 4429.15 367.547   4
   3  -1  20 822.392 171.553   4
   3  -1  21-49.5193 74.6483   4
   3  -1  22-69.2144 76.9946   4
  -3   0  23-77.4209 75.9544   4
   3   0 -22 2.98218 43.7311   1
  -3   0  22 199.519 95.8237   4
   3   0 -21 638.639 137.307   1
  -3   0  21 944.741 177.327   4
   3   0 -20 673.357 140.271   1
  -3   0  20 586.814 138.118   4
   3   0 -19 327.109 96.2545   1
  -3   0  19 261.007 91.1285   4
   3   0 -18 486.254 109.784   1
  -3   0  18 518.353 120.710   4
   3   0 -17 104.863 56.3556   1
  -3   0  17 80.8297 57.1847   4
   3   0 -16 150.839 71.0682   1
  -3   0  16 80.8847 56.3898   4
   3   0 -15 5302.48 339.150   1
  -3   0  15 5692.89 354.972   4
   3   0 -14 438.014 98.8811   1
   3   0 -14 354.584 83.3450   4
  -3   0  14 403.924 92.8720   4
   3   0 -13-35.5433 38.5117   1
   3   0 -13-51.8401 41.6434   4
  -3   0  13 5.81793 36.2401   4
  -3   0  12 9776.21 434.660   3
   3   0 -12 9031.70 434.020   2
   3   0 -12 8782.94 415.095   1
   3   0 -12 8939.53 397.244   4
  -3   0  12 8577.40 393.003   4
   3   0 -11 273.351 74.4366   2
  -3   0  11 316.176 71.6013   3
   3   0 -11 334.479 70.3420   4
   3   0 -11 184.740 57.8128   1
   3   0 -10 1116.03 138.558   2
  -3   0  10 1553.28 150.373   3
   3   0 -10 1369.21 144.801   1
   3   0 -10 1366.47 130.181   4
   3   0  -9 5185.61 276.819   3
  -3   0   9 5771.72 285.767   3
   3   0  -9 5198.82 277.131   1
   3   0  -9 4992.34 247.569   4
  -3   0   9 5232.67 254.215   4
   3   0  -8 3176.14 201.110   3
  -3   0   8 3288.19 203.799   3
   3   0  -8 3235.84 205.838   1
   3   0  -8 2994.78 174.081   4
  -3   0   8 2936.72 175.431   4
   3   0  -7 6379.11 281.254   3
  -3   0   7 6677.70 288.630   3
   3   0  -7 6546.05 291.557   1
   3   0  -7 6347.04 248.558   4
  -3   0   7 5790.63 242.276   4
  -3   0   6 7065.63 294.784   3
   3   0  -6 8996.11 315.901   3
   3   0  -6 8113.36 314.161   1
   3   0  -6 5985.78 237.111   4
  -3   0   6 7073.18 253.196   4
   3   0  -5 4609.03 213.767   3
   3   0  -5 5186.45 231.802   1
   3   0  -5 5088.58 184.361   4
  -3   0   5 4627.89 182.501   4
  -3   0   5 4963.17 227.217   3
   3   0  -4 46617.5 989.583   3
   3   0  -4 46676.7 1005.53   1
   3   0  -4 44883.4 905.445   4
  -3   0   4 44472.9 1000.34   3
  -3   0   4 43323.3 907.671   4
  -3   0   3 65141.5 1325.76   2
   3   0  -3 62312.8 1332.75   2
   3   0  -3 63415.1 1286.19   3
   3   0  -3 63879.2 1296.69   1
   3   0  -3 62076.2 1187.29   4
  -3   0   3 61049.7 1193.80   4
  -3   0   3 60474.1 1296.34   3
  -3   0   2 15495.5 435.734   2
   3   0  -2 15951.6 451.251   2
   3   0  -2 15313.4 411.075   1
   3   0  -2 15242.0 430.520   5
   3   0  -2 15396.8 415.531   3
  -3   0   1 89072.1 1779.71   2
   3   0  -1 88664.2 1788.29   2
   3   0  -1 88039.6 1774.95   5
   3   0  -1 92351.9 1766.11   3
   3   0   0 81206.2 1643.94   2
  -3   0   0 84299.5 1638.11   2
  -3   0   0 86354.8 1641.27   5
   3   0   1 4212.31 174.108   2
  -3   0  -1 4252.80 177.573   2
   3   0   1 4362.59 116.589   4
  -3   0  -1 4445.31 118.447   4
  -3   0  -1 4133.73 178.598   5
  -3   0  -2 666.148 63.4436   2
   3   0   2 666.715 46.5919   4
  -3   0  -2 664.287 47.9491   4
   3   0   2 657.075 60.9612   2
  -3   0  -3 3759.98 150.150   2
  -3   0  -3 3343.68 136.702   4
   3   0   3 3623.54 139.841   4
   3   0   3 3259.20 138.373   2
  -3   0  -4 18145.4 435.207   2
   3   0   4 18880.5 433.119   2
  -3   0  -4 17550.4 453.105   4
   3   0   4 18665.4 454.125   4
   3   0   5 1845.81 61.9137   1
  -3   0  -5 1717.35 94.6343   2
  -3   0  -5 1770.04 114.682   4
   3   0   5 1806.76 114.419   4
   3   0   6 6929.13 172.973   1
  -3   0  -6 7477.09 226.370   2
   3   0   6 7526.85 273.126   4
  -3   0  -7 45.6998 23.8233   2
   3   0   7 44.1870 13.9836   1
  -3   0  -7-1.07135 18.8235   4
   3   0   7 30.2089 23.5681   4
   3   0   8 17811.0 408.655   1
  -3   0  -8 16981.1 532.722   4
   3   0   8 17586.6 527.522   4
   3   0   9 1277.97 82.2177   1
   3   0   9 1082.65 116.348   4
  -3   0  -9 1116.29 124.130   4
  -3   0 -10-1.15092 23.5890   4
   3   0  10 50.2822 38.7516   4
  -3   0 -11 5700.25 309.744   4
   3   0  11 6177.75 315.439   4
   3   0  12 4219.58 268.624   4
  -3   0 -12 3720.66 256.036   4
  -3   0 -13 5919.56 341.794   4
   3   0  13 6212.72 344.123   4
   3   0  14-68.6985 59.8899   4
   3   0  15-83.3785 59.0620   4
   3   0  16-87.1123 67.6591   4
   3   0  17 6265.74 402.458   4
   3   0  18 485.244 116.335   4
   3   0  19 112.532 67.8248   4
   3   0  20 24.5400 57.0076   4
   3   0  21 249.214 94.8213   4
   3   0  22 154.972 88.4374   4
  -3  -1  22 209.706 93.1343   4
   3   1 -21-14.2003 55.1250   1
  -3  -1  21 109.876 70.9911   4
   3   1 -20-11.4738 50.8949   1
  -3  -1  20-53.1460 57.4897   4
   3   1 -19 488.599 115.458   1
  -3  -1  19 349.812 113.178   4
   3   1 -18 2460.03 247.524   1
  -3  -1  18 2167.25 257.674   4
   3   1 -17 45.8798 55.6818   1
  -3  -1  17 48.0442 52.1420   4
   3   1 -16 9114.59 472.567   1
  -3  -1  16 8594.43 474.398   4
   3   1 -15 136.764 66.9583   1
  -3  -1  15 253.553 80.1119   4
   3   1 -14 705.035 120.232   1
  -3  -1  14 604.011 114.727   4
   3   1 -13-7.58183 42.7073   1
   3   1 -13 48.0737 32.4295   4
  -3  -1  13 22.9700 33.6607   4
   3   1 -12 1461.91 165.683   2
  -3  -1  12 1974.84 182.489   3
   3   1 -12 1551.83 168.742   1
   3   1 -12 1708.66 165.498   4
  -3  -1  12 1495.66 161.249   4
   3   1 -11 17454.3 627.124   2
  -3  -1  11 18507.5 613.136   3
   3   1 -11 17718.8 614.756   1
   3   1 -11 17381.7 582.045   4
  -3  -1  11 17116.0 591.185   4
   3   1 -10 471.246 88.7559   1
  -3  -1  10 549.381 88.6467   3
   3   1 -10 522.503 93.1677   2
   3   1 -10 496.494 80.0977   4
  -3  -1   9 3557.35 219.533   3
   3   1  -9 3700.94 242.011   2
   3   1  -9 3423.93 226.306   1
   3   1  -9 3491.17 207.188   4
   3   1  -8 314.839 67.0568   1
  -3  -1   8 284.832 62.0409   3
   3   1  -8 309.639 56.6088   4
  -3  -1   8 254.774 55.1199   4
   3   1  -7 3071.28 186.326   3
  -3  -1   7 2916.29 180.294   3
   3   1  -7 2954.08 193.032   1
   3   1  -7 3102.91 170.716   4
  -3  -1   7 2967.79 174.656   4
  -3  -1   6 2471.00 174.191   2
  -3  -1   6 2428.26 154.529   3
   3   1  -6 2411.08 153.240   3
   3   1  -6 2410.84 139.326   4
  -3  -1   6 2451.38 149.827   4
   3   1  -5 27063.1 650.127   3
  -3  -1   5 25986.7 693.586   2
  -3  -1   5 25339.5 646.664   3
   3   1  -5 26246.5 611.340   4
  -3  -1   5 25555.9 629.007   4
  -3  -1   4 141.850 41.4003   2
  -3  -1   4 142.816 34.7961   3
   3   1  -4 117.870 32.2691   3
  -3  -1   4 157.464 31.9518   4
   3   1  -4 185.263 31.7023   4
  -3  -1   3 8677.60 311.128   2
   3   1  -3 8283.40 260.679   3
   3   1  -3 7763.89 228.322   4
  -3  -1   3 8121.71 251.969   4
  -3  -1   3 8112.54 267.916   3
   3   1  -2 49920.9 1081.67   2
   3   1  -2 49380.9 988.441   3
  -3  -1   2 50547.9 1068.47   2
  -3  -1   2 47761.3 973.324   4
   3   1  -2 45884.8 944.801   4
  -3  -1   2 47180.8 1000.96   3
  -3  -1   1 40200.5 923.631   2
   3   1  -1 40992.8 924.629   2
   3   1  -1 40687.0 862.337   5
   3   1  -1 41123.9 847.217   3
   3   1  -1 40331.8 807.412   4
  -3  -1   0 786.729 78.7262   2
   3   1   0 769.336 78.4547   2
   3   1   0 708.601 61.9242   5
   3   1   0 841.757 56.3721   4
  -3  -1  -1 4727.81 200.862   2
  -3  -1  -1 4755.61 171.413   5
   3   1   1 4656.64 141.004   4
   3   1   1 4424.76 191.599   2
  -3  -1  -2 143900. 2722.43   2
   3   1   2 137402. 2715.27   2
   3   1   2 145520. 2646.99   4
  -3  -1  -2 141378. 2682.13   5
   3   1   3 58216.3 1211.35   2
  -3  -1  -3 59976.4 1220.36   2
   3   1   3 60151.8 1177.43   4
  -3  -1  -3 57833.8 1181.69   4
  -3  -1  -4 91438.0 1819.37   2
   3   1   4 91803.6 1804.96   2
   3   1   4 93891.7 1805.24   4
  -3  -1  -4 92406.8 1808.40   4
  -3  -1  -5 5179.17 203.883   2
   3   1   5 5390.62 213.838   4
  -3  -1  -5 5411.42 217.368   4
  -3  -1  -6 29.5362 22.7281   2
  -3  -1  -6 12.3787 20.1763   4
  -3  -1  -7 3555.70 167.318   2
   3   1   7 3542.66 191.247   4
  -3  -1  -7 3762.39 200.172   4
   3   1   8 1902.39 100.629   1
   3   1   8 1855.35 142.464   4
  -3  -1  -8 2053.86 153.352   4
   3   1   9 13638.9 374.389   1
   3   1   9 14929.3 486.897   4
  -3  -1  -9 14797.2 491.703   4
   3   1  10 1916.59 118.175   1
   3   1  10 1801.21 158.270   4
  -3  -1 -10 2050.64 169.800   4
   3   1  11 13.5092 13.5753   1
  -3  -1 -11-56.3490 38.7805   4
   3   1  11 5.53332 36.6760   4
   3   1  12 2002.45 135.711   1
  -3  -1 -12 2407.71 202.093   4
   3   1  12 2144.04 187.260   4
   3   1  13 3829.61 203.798   1
   3   1  13 4065.32 271.761   4
  -3  -1 -13 4075.79 277.401   4
   3   1  14 106.119 37.0684   1
   3   1  14 152.711 65.8992   4
   3   1  15 52.3862 45.7240   4
   3   1  16 1143.85 162.066   4
   3   1  17 1084.41 163.536   4
   3   1  18 34.8573 55.9553   4
   3   1  19 46.0421 47.1915   4
   3   1  20 70.1443 67.7933   4
   3   1  21 807.605 159.664   4
   3   1  22 103.929 69.1522   4
   3   1  23 786.980 178.158   4
  -3  -2  22 204.681 110.195   4
   3   2 -21 21.3324 39.8281   1
  -3  -2  21 75.2829 68.9427   4
   3   2 -20 20.8422 44.3845   1
  -3  -2  20 74.1863 66.8414   4
   3   2 -19 209.819 80.6611   1
  -3  -2  19 287.272 104.977   4
   3   2 -18 1143.87 174.915   1
  -3  -2  18 807.946 158.054   4
   3   2 -17-5.87646 42.7283   1
  -3  -2  17-69.3886 58.7932   4
   3   2 -16-96.0236 67.7592   1
  -3  -2  16-3.72170 39.3949   4
   3   2 -15 3250.71 272.926   1
  -3  -2  15 3035.37 276.103   4
   3   2 -14 207.249 76.1445   1
  -3  -2  14 117.628 51.7080   4
   3   2 -13 3024.29 246.402   1
   3   2 -13 3176.77 246.475   4
  -3  -2  13 3108.46 256.968   4
   3   2 -12-8.11698 32.8887   1
  -3  -2  12 10.7001 33.3164   3
   3   2 -12 60.1440 43.6421   2
  -3  -2  12-9.31935 40.1996   4
   3   2 -12-28.1924 31.4996   4
   3   2 -11 16025.3 631.255   2
  -3  -2  11 15918.3 559.346   3
   3   2 -11 15812.4 581.867   1
   3   2 -11 17587.7 586.358   4
  -3  -2  11 15274.0 582.901   4
   3   2 -10 91.5579 43.3872   1
   3   2 -10-10.1845 28.3069   2
  -3  -2  10 81.7390 35.7821   3
  -3  -2  10 94.6312 51.3461   4
   3   2 -10 160.254 50.7870   4
   3   2  -9 4631.89 286.306   2
  -3  -2   9 4737.63 250.974   3
   3   2  -9 4643.86 251.250   4
  -3  -2   8 1266.05 132.337   2
   3   2  -8 1506.85 152.285   2
  -3  -2   8 1237.35 118.384   3
   3   2  -8 1240.62 118.075   4
  -3  -2   7 9421.08 377.991   2
  -3  -2   7 9844.51 349.320   3
   3   2  -7 9182.19 341.498   4
  -3  -2   7 9117.81 361.509   4
  -3  -2   6 15288.0 496.362   2
  -3  -2   6 14742.5 439.005   3
  -3  -2   6 14606.5 474.456   4
   3   2  -6 14735.1 442.650   4
  -3  -2   5 280.054 63.9107   2
  -3  -2   5 253.184 45.8276   3
   3   2  -5 276.916 48.3130   4
  -3  -2   5 231.336 51.8066   4
   3   2  -4 37.7973 22.9709   3
  -3  -2   4 90.1514 27.7429   3
  -3  -2   4 60.3840 32.3944   2
   3   2  -4 55.0548 21.5600   4
  -3  -2   4 45.5881 28.4284   4
  -3  -2   3 17450.7 514.952   2
   3   2  -3 17899.6 430.903   3
  -3  -2   3 17136.2 430.910   3
  -3  -2   3 16596.0 474.175   4
   3   2  -3 17107.8 455.658   4
  -3  -2   2 212.156 33.1057   3
  -3  -2   2 255.049 57.4662   2
   3   2  -2 216.149 32.5010   3
   3   2  -2 244.386 40.5536   4
  -3  -2   2 219.361 47.0700   4
  -3  -2   1 18678.8 516.661   2
   3   2  -1 17440.9 396.007   3
   3   2  -1 17919.2 418.962   5
   3   2  -1 17261.9 452.922   4
  -3  -2   0 2580.11 157.436   2
   3   2   0 2356.24 147.901   2
   3   2   0 2617.44 106.501   5
   3   2   0 2486.69 98.5221   3
   3   2   0 2400.51 136.080   4
  -3  -2  -1 1553.24 118.177   2
   3   2   1 1719.59 123.390   2
  -3  -2  -1 1687.14 78.8297   5
   3   2   2 11717.5 364.538   2
  -3  -2  -2 11645.2 365.754   2
   3   2   2 11581.6 318.845   4
  -3  -2  -2 11082.6 283.377   5
  -3  -2  -3 41282.1 931.609   2
   3   2   3 41664.7 925.790   2
   3   2   3 40642.0 880.910   4
  -3  -2  -4 39633.1 892.048   2
   3   2   4 38527.2 859.530   4
  -3  -2  -5 7160.18 267.246   2
  -3  -2  -5 6732.55 261.858   4
   3   2   5 6493.36 253.398   4
  -3  -2  -6 2687.82 154.900   2
  -3  -2  -6 2505.17 158.242   4
   3   2   6 2514.68 154.571   4
  -3  -2  -7 54209.6 1182.99   2
   3   2   7 56058.7 1218.44   4
  -3  -2  -7 53657.8 1224.31   4
   3   2   8 30347.4 780.794   4
  -3  -2  -8 29808.5 790.948   4
   3   2   9 14464.8 411.838   1
   3   2   9 15483.6 503.380   4
  -3  -2  -9 15491.5 516.027   4
   3   2  10 313.904 49.9824   1
   3   2  10 524.386 89.1520   4
  -3  -2 -10 407.897 78.2998   4
   3   2  11 6196.70 252.026   1
   3   2  11 6398.34 324.763   4
  -3  -2 -11 6702.41 339.373   4
   3   2  12 294.067 54.8050   1
  -3  -2 -12 228.092 66.6248   4
   3   2  12 286.277 72.9854   4
   3   2  13 573.333 78.7737   1
  -3  -2 -13 538.347 101.823   4
   3   2  13 584.620 106.532   4
   3   2  14 7858.22 332.857   1
   3   2  14 8238.55 415.147   4
   3   2  15 257.169 59.5841   1
   3   2  15 163.430 71.0718   4
   3   2  16 179.950 54.4940   1
   3   2  16-27.1525 68.3981   4
   3   2  17-1.91469 32.3501   1
   3   2  17-88.2526 82.0344   4
   3   2  18 99.1974 59.3988   4
   3   2  19 454.630 113.889   4
   3   2  20 206.648 83.1230   4
   3   2  21 290.490 103.420   4
   3   2  22 398.790 122.205   4
   3   2  23 272.247 105.488   4
   3   3 -21 345.453 106.562   1
  -3  -3  21 436.960 148.109   4
   3   3 -20 20.7425 35.3179   1
  -3  -3  20-117.083 73.2027   4
   3   3 -19 84.1742 55.8051   1
  -3  -3  19 210.324 96.5212   4
   3   3 -18 797.547 145.397   1
  -3  -3  18 725.178 157.031   4
   3   3 -17 129.594 70.6592   1
  -3  -3  17 236.140 94.6303   4
   3   3 -16 1024.21 163.900   1
  -3  -3  16 1012.30 177.335   4
   3   3 -15 5828.94 376.171   1
  -3  -3  15 5389.59 385.979   4
   3   3 -14 423.587 100.275   1
  -3  -3  14 382.003 101.134   4
   3   3 -13 5803.07 356.552   1
  -3  -3  13 5321.02 357.103   4
  -3  -3  12 1007.81 128.428   3
   3   3 -12 1274.80 157.305   1
   3   3 -12 1270.92 152.065   4
  -3  -3  12 1164.60 159.605   4
   3   3 -11-0.27805 36.8228   2
  -3  -3  11 34.4093 35.3341   3
  -3  -3  11 17.2827 34.5823   4
   3   3 -11 3.49592 35.7550   4
   3   3 -10 0.52263 30.9488   2
  -3  -3  10 65.8372 33.0692   3
   3   3 -10 33.6059 25.6528   4
  -3  -3  10-4.56552 43.0106   4
   3   3  -9 358.829 87.5139   2
  -3  -3   9 472.256 89.1645   2
  -3  -3   9 358.923 68.0350   3
   3   3  -9 213.336 60.7698   4
  -3  -3   9 567.153 100.306   4
   3   3  -8 407.362 82.9985   2
  -3  -3   8 346.692 73.4847   2
  -3  -3   8 339.434 60.4122   3
   3   3  -8 381.514 70.7989   4
  -3  -3   7 3815.52 198.977   3
  -3  -3   7 3945.74 238.572   2
   3   3  -7 4264.20 264.268   2
   3   3  -7 4029.10 225.171   4
  -3  -3   6 1212.01 100.504   3
  -3  -3   6 1348.49 136.041   2
   3   3  -6 1277.59 118.890   4
  -3  -3   6 1226.94 129.371   4
  -3  -3   5 3351.59 162.499   3
  -3  -3   5 3136.76 203.003   2
   3   3  -5 3545.87 197.022   4
  -3  -3   5 3203.32 206.002   4
  -3  -3   4 6820.84 232.825   3
  -3  -3   4 8218.07 333.206   2
  -3  -3   4 7311.18 314.436   4
   3   3  -4 7305.16 293.416   4
  -3  -3   3 3333.04 201.579   2
  -3  -3   3 3325.43 136.482   3
  -3  -3   3 3230.65 195.957   4
   3   3  -3 3560.21 189.917   4
  -3  -3   2 1092.31 113.057   2
   3   3  -2 1098.08 103.611   4
  -3  -3   2 1038.39 63.5283   3
  -3  -3   2 1076.74 109.998   4
  -3  -3   1 41447.7 978.974   2
   3   3  -1 40212.0 942.119   4
  -3  -3   0 5092.36 244.654   2
   3   3   0 5139.02 126.496   3
   3   3   0 4977.79 136.944   5
   3   3   0 5023.24 236.391   4
  -3  -3  -1 2535.51 163.758   2
   3   3   1 2579.63 78.4611   3
  -3  -3  -2 26494.9 689.173   2
  -3  -3  -3 7564.08 301.346   2
   3   3   3 7388.61 272.096   4
  -3  -3  -4 145.117 48.1115   2
   3   3   4 146.067 43.1223   4
  -3  -3  -5 8668.32 329.326   2
   3   3   5 8656.07 314.296   4
  -3  -3  -6 7119.07 293.493   2
   3   3   6 7041.69 287.905   4
  -3  -3  -7 1658.18 135.633   2
  -3  -3  -7 1626.79 140.654   4
   3   3   7 1675.72 136.073   4
  -3  -3  -8 4993.98 266.772   4
   3   3   8 5070.20 258.567   4
   3   3   9 10013.3 399.706   4
  -3  -3  -9 10502.3 420.846   4
  -3  -3 -10 12121.7 471.948   4
   3   3  10 11780.6 452.746   4
   3   3  11 116.902 38.5665   1
  -3  -3 -11 123.491 50.2574   4
   3   3  11 65.3638 47.1060   4
   3   3  12 4783.23 237.055   1
   3   3  12 4637.73 286.375   4
  -3  -3 -12 5050.54 309.029   4
   3   3  13 570.981 81.3748   1
  -3  -3 -13 580.089 107.486   4
   3   3  13 459.135 93.1647   4
   3   3  14 2885.54 195.470   1
   3   3  14 3539.06 263.770   4
   3   3  15 1514.36 146.484   1
   3   3  15 1703.22 192.077   4
   3   3  16 1712.93 162.762   1
   3   3  16 1707.04 197.797   4
   3   3  17 1688.56 166.822   1
   3   3  17 2207.63 233.170   4
   3   3  18 181.219 77.0852   4
   3   3  19 165.761 69.2479   4
   3   3  20 404.771 112.418   4
   3   3  21 956.861 175.221   4
   3   3  22 329.972 110.851   4
   3   3  23-37.4375 55.1214   4
   3   4 -20 16.4245 36.5386   1
  -3  -4  20-4.07732 51.2351   4
   3   4 -19 189.506 87.9129   1
  -3  -4  19 220.834 97.2898   4
   3   4 -18 175.303 78.3963   1
  -3  -4  18 142.378 73.2624   4
   3   4 -17 489.763 118.655   1
  -3  -4  17 488.219 135.192   4
   3   4 -16-5.05564 40.7129   1
  -3  -4  16-81.9014 62.7027   4
   3   4 -15 1591.83 203.256   1
  -3  -4  15 1284.96 195.671   4
   3   4 -14 3257.67 276.894   1
  -3  -4  14 2834.98 284.501   4
  -3  -4  13 131.407 67.7557   4
  -3  -4  12 8538.05 394.462   3
  -3  -4  12 8931.15 484.129   4
   3   4 -11 571.388 111.926   2
  -3  -4  11 517.785 87.9656   3
   3   4 -11 602.012 105.851   4
  -3  -4  11 360.955 96.0007   4
  -3  -4  10 1154.60 141.124   2
   3   4 -10 1398.75 165.459   2
  -3  -4  10 1160.53 125.431   3
   3   4 -10 1424.41 155.473   4
  -3  -4  10 900.509 141.055   4
  -3  -4   9 5353.49 267.923   3
  -3  -4   9 5693.71 310.920   2
   3   4  -9 5403.96 325.452   2
  -3  -4   9 5631.08 344.099   4
   3   4  -9 5685.20 311.296   4
  -3  -4   8 4622.68 233.532   3
  -3  -4   8 5206.20 290.113   2
   3   4  -8 5164.89 308.916   2
  -3  -4   8 4574.05 299.578   4
   3   4  -8 4861.44 280.563   4
  -3  -4   7 843.725 89.8916   3
  -3  -4   7 985.917 120.421   2
   3   4  -7 916.306 124.053   2
   3   4  -7 1030.22 120.714   4
  -3  -4   6 1679.82 116.722   3
  -3  -4   6 1399.08 142.186   2
   3   4  -6 1873.23 170.313   2
   3   4  -6 1580.20 147.095   4
   3   4  -5 106.013 42.7175   2
  -3  -4   5 32.7129 28.8700   2
  -3  -4   5 61.3624 22.2999   3
   3   4  -5 49.8517 30.4284   4
  -3  -4   4 1188.89 83.7038   3
  -3  -4   4 1533.92 143.174   2
  -3  -4   4 1469.21 149.381   4
   3   4  -4 1331.86 129.965   4
  -3  -4   3 868.799 109.675   2
  -3  -4   3 774.061 58.9090   3
   3   4  -3 848.726 103.759   4
  -3  -4   3 819.443 112.680   4
  -3  -4   2 31517.3 826.927   2
  -3  -4   2 30604.2 623.857   3
   3   4  -2 31985.7 827.437   4
  -3  -4   1 11233.7 412.115   2
   3   4  -1 11082.4 414.173   4
  -3  -4   0 8633.93 350.967   2
   3   4   0 8885.24 364.339   4
  -3  -4  -1 259.298 62.7540   2
   3   4   1 274.806 64.5275   4
  -3  -4  -2 5153.07 260.014   2
   3   4   3 42934.7 836.529   3
  -3  -4  -3 45565.2 1054.28   2
   3   4   4 58263.4 1150.37   3
   3   4   4 58795.9 1296.24   4
  -3  -4  -4 59317.6 1328.00   2
   3   4   5 13832.3 372.081   3
   3   4   5 14605.3 463.435   4
  -3  -4  -5 14449.3 479.503   2
   3   4   6 10524.2 333.986   3
   3   4   6 11854.4 412.149   4
  -3  -4  -6 11637.5 419.352   2
   3   4   7 15704.1 514.290   4
  -3  -4  -7 15912.8 517.809   2
   3   4   8 6298.61 306.470   4
  -3  -4  -8 6424.77 303.925   2
   3   4   9 337.328 62.5844   3
   3   4   9 239.442 63.1150   4
   3   4  10 353.398 69.3059   3
   3   4  10 352.469 76.6827   4
  -3  -4 -10 373.143 81.1394   4
   3   4  11 588.898 91.4080   3
   3   4  11 513.734 98.1571   4
  -3  -4 -11 538.966 99.1260   4
   3   4  12 684.977 104.246   3
  -3  -4 -12 983.377 138.800   4
   3   4  12 749.388 117.190   4
   3   4  12 694.084 93.4992   1
   3   4  13 12283.1 500.075   3
   3   4  13 12580.8 521.661   4
   3   4  13 11453.9 432.217   1
   3   4  14 1068.86 142.503   3
   3   4  14 768.542 103.415   1
   3   4  14 1073.99 150.773   4
   3   4  15 37.5519 29.9928   1
   3   4  15 31.9317 42.2259   4
   3   4  16 16872.0 600.823   1
   3   4  16 19360.7 732.857   4
   3   4  17 1946.92 222.476   4
   3   4  18 70.9685 56.1853   4
   3   4  19 137.657 65.3889   4
   3   4  20-49.2768 82.7245   4
   3   4  21-70.7419 86.1124   4
   3   4  22 292.715 106.226   4
  -3  -5  20 876.769 203.816   4
   3   5 -19-47.7037 49.7795   1
  -3  -5  19 20.7117 65.2210   4
   3   5 -18 32.0775 56.8464   1
  -3  -5  18 117.405 96.3606   4
   3   5 -17 147.764 68.6257   1
  -3  -5  17 112.878 97.7367   4
   3   5 -16-32.4249 53.0335   1
  -3  -5  16 6.86428 40.9768   4
   3   5 -15 351.924 98.7781   1
  -3  -5  15 470.647 127.246   4
  -3  -5  14-44.1713 63.0484   4
  -3  -5  13-65.5735 76.5480   4
  -3  -5  12 1918.99 176.489   3
  -3  -5  12 2156.25 242.337   4
  -3  -5  11 1845.60 167.004   3
  -3  -5  11 1965.20 193.226   2
  -3  -5  11 2070.12 230.846   4
  -3  -5  10 2549.15 188.189   3
  -3  -5  10 2901.45 229.260   2
   3   5 -10 2988.84 249.263   2
  -3  -5  10 2908.84 268.240   4
   3   5  -9 83.6372 43.3970   2
  -3  -5   9 69.7976 44.3162   2
  -3  -5   9 89.6723 37.1945   3
   3   5  -9 49.1349 39.3215   4
  -3  -5   9 60.4403 57.3511   4
   3   5  -8 5189.29 319.885   2
  -3  -5   8 4921.32 243.036   3
  -3  -5   8 4860.32 293.071   2
   3   5  -8 5321.41 313.141   4
  -3  -5   8 5518.23 353.544   4
   3   5  -7 149.325 59.8311   2
  -3  -5   7 72.0573 39.9585   2
  -3  -5   7 91.7543 31.3630   3
  -3  -5   7 142.459 60.5158   4
   3   5  -7 48.6252 35.2388   4
   3   5  -6 3370.51 242.078   2
  -3  -5   6 3108.31 165.449   3
  -3  -5   6 3508.48 236.396   2
   3   5  -6 3644.59 248.205   4
  -3  -5   6 3236.23 257.280   4
   3   5  -5 3472.80 242.013   2
  -3  -5   5 2990.95 150.692   3
  -3  -5   5 3515.73 232.538   2
   3   5  -5 3445.63 238.036   4
  -3  -5   5 3415.90 258.884   4
   3   5  -4 18085.3 610.437   2
  -3  -5   4 16322.2 417.527   3
  -3  -5   4 17220.3 580.694   2
   3   5  -4 18327.8 604.160   4
   3   5  -3 32272.1 874.649   2
  -3  -5   3 31143.3 855.495   2
  -3  -5   3 29405.2 634.892   3
   3   5  -3 31540.1 876.876   4
  -3  -5   2 4104.90 246.924   2
  -3  -5   2 4218.70 121.265   3
   3   5  -2 4174.38 259.636   4
  -3  -5   1 430.453 83.6787   2
   3   5  -1 363.888 81.2127   4
  -3  -5   0 4579.09 259.050   2
   3   5   0 4433.43 275.595   4
  -3  -5  -1 7198.56 330.785   2
   3   5   1 7328.64 362.305   4
  -3  -5  -2 2136.44 174.790   2
  -3  -5  -3 8487.52 365.228   2
   3   5   4 6126.49 173.317   3
  -3  -5  -4 5871.46 150.989   5
  -3  -5  -4 6661.11 315.997   2
   3   5   5 7922.15 237.510   3
   3   5   5 8627.18 359.462   4
  -3  -5  -5 8268.44 363.612   2
   3   5   6 653.943 63.9850   3
   3   5   6 666.592 99.5016   4
  -3  -5  -6 764.744 105.928   2
   3   5   7 3653.31 176.179   3
   3   5   7 3709.77 235.201   4
  -3  -5  -7 3310.34 226.691   2
   3   5   8 2537.02 156.455   3
   3   5   8 2377.88 190.316   4
  -3  -5  -8 2600.95 201.704   2
   3   5   9 2265.19 158.386   3
   3   5   9 2346.58 191.798   4
   3   5  10 25.5278 26.8922   3
   3   5  10 7.65218 41.4700   4
   3   5  11 4617.18 261.602   3
   3   5  11 4417.15 286.744   4
   3   5  12 79.7056 41.4913   3
   3   5  12-12.8614 43.6160   4
   3   5  13 5890.07 327.104   3
   3   5  13 5651.80 345.391   4
   3   5  13 5466.53 293.226   1
   3   5  14 79.6979 47.8367   3
   3   5  14 90.3754 43.0864   1
   3   5  14 61.9538 51.0893   4
   3   5  15 3314.08 278.870   4
   3   5  16 1781.32 209.147   4
   3   5  17-18.9456 48.1686   4
   3   5  18 164.093 72.8980   4
   3   5  19 13.0791 40.3250   4
   3   5  20 13.8696 38.7946   4
   3   5  21 297.453 100.541   4
   3   5  22 583.469 149.915   4
  -3  -6  19-91.3735 70.4362   4
   3   6 -18 318.832 102.324   1
  -3  -6  18 366.215 135.709   4
   3   6 -17 43.3955 44.9779   1
  -3  -6  17 93.9601 75.1908   4
   3   6 -16-63.4115 58.4598   1
  -3  -6  16 35.3216 66.8747   4
  -3  -6  15 770.836 173.328   4
  -3  -6  14 20.3857 51.8179   4
  -3  -6  13 165.303 94.6571   4
  -3  -6  12 6580.02 376.122   2
  -3  -6  12 5502.51 313.356   3
  -3  -6  12 6145.29 442.151   4
  -3  -6  11 849.702 112.916   3
  -3  -6  11 965.953 139.560   2
  -3  -6  11 1101.17 180.943   4
  -3  -6  10 501.047 98.7098   2
  -3  -6  10 444.035 76.8421   3
  -3  -6  10 502.055 126.310   4
  -3  -6   9 6535.91 360.484   2
  -3  -6   9 7470.82 451.097   4
   3   6  -8 234.562 69.5236   2
  -3  -6   8 232.684 49.6802   3
  -3  -6   8 339.219 83.5687   2
  -3  -6   8 255.197 86.1862   4
   3   6  -7 616.220 111.162   2
  -3  -6   7 559.550 101.064   2
  -3  -6   7 485.707 68.6322   3
  -3  -6   7 463.238 108.593   4
   3   6  -7 577.986 109.492   4
   3   6  -6 417.585 90.8787   2
  -3  -6   6 459.058 61.5009   3
  -3  -6   6 375.373 80.1054   2
   3   6  -6 529.815 105.063   4
  -3  -6   6 495.888 112.460   4
   3   6  -5 368.884 82.8601   2
  -3  -6   5 301.835 76.7893   2
  -3  -6   5 270.692 43.8795   3
   3   6  -5 351.978 82.6050   4
  -3  -6   5 364.090 96.3572   4
   3   6  -4 6384.38 344.008   2
  -3  -6   4 5719.48 318.357   2
  -3  -6   4 5470.46 198.034   3
   3   6  -4 6226.09 352.982   4
  -3  -6   4 6274.76 384.347   4
   3   6  -3 3944.28 264.405   2
  -3  -6   3 3621.29 134.528   3
  -3  -6   3 4032.62 258.974   2
   3   6  -3 4075.21 281.274   4
  -3  -6   2 54.6506 37.8840   2
   3   6  -2 73.3400 37.6320   2
  -3  -6   2 117.064 16.5446   3
   3   6  -2 93.0535 48.3288   4
  -3  -6   1 1845.51 168.908   2
   3   6  -1 1688.90 165.056   2
   3   6  -1 1721.34 78.1803   5
   3   6  -1 1838.15 187.071   4
  -3  -6   0 46327.9 1173.81   2
   3   6   0 46504.9 1179.30   2
   3   6   0 47686.8 1252.70   4
  -3  -6  -1 246.820 66.8427   2
   3   6   1 154.628 64.0859   4
  -3  -6  -2 658.765 106.127   2
   3   6   2 491.658 101.074   4
  -3  -6  -3 3790.36 253.149   2
  -3  -6  -4 539.953 94.7314   2
   3   6   5 10.9746 10.4901   3
  -3  -6  -5-0.15381 10.1952   5
   3   6   6 9018.59 282.507   3
   3   6   6 9905.78 419.794   4
  -3  -6  -6 9672.89 425.486   2
   3   6   7 7846.99 274.754   3
   3   6   7 8083.33 381.885   4
  -3  -6  -7 7968.50 385.025   2
   3   6   8 871.994 89.2512   3
   3   6   8 853.100 123.073   4
  -3  -6  -8 985.437 130.799   2
   3   6   9 555.483 76.3098   3
   3   6   9 581.513 107.240   4
  -3  -6  -9 609.245 106.108   2
   3   6  10 216.816 51.5766   3
   3   6  10 117.362 60.9297   4
   3   6  11 233.664 58.0395   3
   3   6  11 286.089 78.3742   4
   3   6  12 1080.77 127.929   3
   3   6  12 1064.59 152.270   4
   3   6  13 6462.28 343.100   3
   3   6  13 6745.12 393.213   4
   3   6  14 10927.4 480.103   3
   3   6  14 10915.4 527.440   4
   3   6  15 184.294 79.1491   4
   3   6  16 1146.55 172.547   4
   3   6  17 58.0475 50.1049   4
   3   6  18 1130.38 180.333   4
   3   6  19 77.2645 65.9113   4
   3   6  20 247.893 100.069   4
   3   6  21 116.034 75.3853   4
   3   6  22 150.008 79.6853   4
   3   7 -17 325.970 109.490   1
  -3  -7  17 472.070 155.626   4
  -3  -7  16 62.2016 63.2385   4
  -3  -7  15 175.022 104.396   4
  -3  -7  14-119.118 85.9592   4
  -3  -7  13 1098.85 160.157   2
  -3  -7  13 1164.94 207.281   4
  -3  -7  12 132.619 58.2017   2
  -3  -7  12 72.2762 59.5982   4
  -3  -7  11 26.2793 23.2751   3
  -3  -7  11-13.9394 60.6516   4
  -3  -7  10-5.99122 39.6184   2
  -3  -7  10 43.5259 34.0898   3
  -3  -7  10 18.2186 55.6676   4
  -3  -7   9 51.4937 29.0860   3
  -3  -7   9 35.0745 33.2648   2
  -3  -7   9 38.9028 54.3924   4
  -3  -7   8 513.993 73.9179   3
  -3  -7   8 554.407 105.300   2
  -3  -7   8 368.299 108.735   4
  -3  -7   7 835.106 89.2620   3
  -3  -7   7 945.078 137.426   2
  -3  -7   7 923.402 166.835   4
   3   7  -6 782.890 132.396   2
  -3  -7   6 813.525 126.490   2
  -3  -7   6 739.744 78.3757   3
  -3  -7   6 923.540 161.415   4
   3   7  -5-29.9078 49.4156   2
  -3  -7   5 32.6050 47.0045   2
  -3  -7   5 11.3353 16.2662   3
   3   7  -5-16.6576 50.2469   4
  -3  -7   5-101.630 83.0057   4
   3   7  -4 2768.84 232.287   2
  -3  -7   4 2475.02 123.430   3
  -3  -7   4 2823.56 228.785   2
   3   7  -4 3164.59 264.175   4
  -3  -7   3 228.767 71.3598   2
   3   7  -3 418.356 93.7619   2
  -3  -7   3 249.058 32.3435   3
   3   7  -3 391.290 95.6325   4
   3   7  -2 1033.75 136.849   2
  -3  -7   2 1231.65 57.9842   3
  -3  -7   2 1079.38 138.788   2
   3   7  -2 1422.16 176.475   4
  -3  -7   1 4007.31 268.670   2
   3   7  -1 4256.61 279.176   2
   3   7  -1 4129.07 144.422   5
   3   7  -1 4003.17 302.295   4
   3   7   0 534.703 101.773   2
  -3  -7   0 338.157 81.6891   2
   3   7   0 471.151 102.775   4
  -3  -7  -1 1310.76 154.311   2
   3   7   1 1532.64 188.280   4
  -3  -7  -2 743.792 118.322   2
   3   7   2 671.743 128.469   4
  -3  -7  -3 5951.37 337.288   2
  -3  -7  -4 2626.41 218.506   2
  -3  -7  -5-46.6362 61.7751   2
  -3  -7  -6 1418.04 163.555   2
  -3  -7  -6 1087.70 79.3709   5
   3   7   6 1128.30 84.7317   3
   3   7   7 273.258 45.7118   3
  -3  -7  -7 278.974 45.4088   5
   3   7   7 290.712 78.3597   4
  -3  -7  -7 362.722 84.4664   2
   3   7   8 708.377 79.0636   3
   3   7   8 758.458 123.027   4
  -3  -7  -8 899.566 135.068   2
   3   7   9 844.815 92.7977   3
   3   7   9 983.607 137.614   4
  -3  -7  -9 837.703 130.758   2
   3   7  10 993.127 107.888   3
   3   7  10 1332.91 168.055   4
  -3  -7 -10 1135.58 155.965   2
   3   7  11 73.5788 39.8467   3
   3   7  11-29.7462 52.9725   4
   3   7  12 108.677 43.5760   3
   3   7  12-104.873 75.8398   4
   3   7  13 420.334 85.4635   3
   3   7  13 406.635 100.864   4
   3   7  14 3521.72 258.698   3
   3   7  14 3769.07 306.475   4
   3   7  15 42.2530 46.3159   4
   3   7  16 116.412 66.8608   4
   3   7  17-91.1775 69.5932   4
   3   7  18 131.815 74.0867   4
   3   7  19 723.116 160.180   4
   3   7  20-12.5245 42.7753   4
   3   7  21-27.4658 57.6551   4
  -3  -8  16 562.714 166.984   4
  -3  -8  15 61.5340 56.6941   4
  -3  -8  14 272.878 116.032   4
  -3  -8  13 548.095 114.666   2
  -3  -8  13 766.044 182.710   4
  -3  -8  12 1556.70 190.801   2
  -3  -8  12 1574.26 249.313   4
  -3  -8  11 174.520 69.3120   2
  -3  -8  11 172.375 90.4514   4
  -3  -8  10 33.3739 38.5208   2
  -3  -8  10-32.0930 28.4720   3
  -3  -8  10 92.2450 84.7246   4
  -3  -8   9 45.9569 25.8884   3
  -3  -8   9 61.7887 44.1968   2
  -3  -8   9 64.2739 64.1902   4
  -3  -8   8-0.15552 13.8517   3
  -3  -8   8 50.8155 61.3506   4
  -3  -8   7 2729.91 169.454   3
  -3  -8   7 3289.50 266.959   2
  -3  -8   7 2883.48 309.360   4
  -3  -8   6 5653.74 238.391   3
  -3  -8   6 6752.38 387.219   2
  -3  -8   6 6019.81 446.547   4
  -3  -8   5 913.070 142.718   2
  -3  -8   5 1224.48 95.2940   3
  -3  -8   4 297.738 82.4350   2
  -3  -8   4 385.730 46.9997   3
  -3  -8   3 9790.17 468.414   2
  -3  -8   2 418.174 34.6903   3
  -3  -8   2 482.316 100.716   2
   3   8  -2 507.163 57.8021   5
  -3  -8   2 448.732 37.2147   3
  -3  -8   1 1260.75 160.345   2
   3   8  -1 1174.43 76.7240   5
  -3  -8   0 1592.65 178.846   2
   3   8   0 1618.48 202.032   4
  -3  -8  -1 5329.27 333.454   2
   3   8   1 5591.20 386.741   4
  -3  -8  -2 32.3115 54.8777   2
   3   8   2-42.1528 51.4180   4
  -3  -8  -3 17.4491 36.5339   2
   3   8   3 19.9831 34.0936   4
  -3  -8  -4-2.25940 37.1974   2
  -3  -8  -5 1055.56 150.821   2
  -3  -8  -6 151.380 64.1785   2
   3   8   7 197.462 42.7240   3
  -3  -8  -7 239.406 79.3038   2
  -3  -8  -7 195.567 39.2728   5
   3   8   7 241.601 82.9807   4
  -3  -8  -8 2207.44 224.746   2
   3   8   8 2192.61 217.114   4
  -3  -8  -8 2048.87 136.460   5
   3   8   8 2209.99 146.343   3
   3   8   9 446.290 69.8810   3
  -3  -8  -9 608.859 79.4977   5
   3   8   9 577.758 116.627   4
  -3  -8  -9 638.305 124.847   2
   3   8  10 21.4886 28.4782   3
   3   8  10-38.3566 60.4887   4
  -3  -8 -10 117.187 61.5474   2
   3   8  11 6528.24 317.310   3
   3   8  11 6617.46 404.260   4
  -3  -8 -11 7473.94 439.074   2
   3   8  12 22.2407 28.7829   3
   3   8  12 3.71744 54.1732   4
   3   8  13 528.975 93.7600   3
   3   8  13 373.236 103.225   4
   3   8  14 458.012 92.3298   3
   3   8  14 551.094 121.072   4
   3   8  15 2296.43 251.314   4
   3   8  16 112.871 83.6997   4
   3   8  17 86.1845 69.7418   4
   3   8  18 104.038 57.6173   4
   3   8  19 617.515 150.832   4
   3   8  20 101.190 71.2808   4
  -3  -9  14-102.154 85.9290   4
  -3  -9  13 324.516 97.1787   2
  -3  -9  13 507.147 169.943   4
  -3  -9  12 1047.67 160.594   2
  -3  -9  12 1219.43 229.656   4
  -3  -9  11 623.640 125.797   2
  -3  -9  11 707.482 176.904   4
  -3  -9  10 377.462 98.8138   2
  -3  -9  10 471.119 156.289   4
  -3  -9   9 2225.76 229.681   2
  -3  -9   9 2498.18 314.499   4
  -3  -9   8-11.4157 45.7639   2
  -3  -9   8 29.5378 80.2345   4
  -3  -9   7 6448.38 399.302   2
  -3  -9   6 93.8297 31.0227   3
  -3  -9   6 167.227 75.8255   2
  -3  -9   5 64.8833 48.0126   2
  -3  -9   4-59.3137 59.1451   2
  -3  -9   3 5675.70 371.993   2
   3   9  -3 6422.81 255.425   5
  -3  -9   2 3555.40 285.287   2
   3   9  -2 3810.11 176.971   5
  -3  -9   2 3944.24 131.439   3
  -3  -9   1 15.5690 45.6330   2
   3   9  -1 26.2169 14.9399   5
  -3  -9   0 867.773 140.960   2
  -3  -9  -1 1587.25 189.256   2
  -3  -9  -2 14758.0 625.751   2
  -3  -9  -3 1275.59 175.623   2
  -3  -9  -4 5120.09 352.485   2
  -3  -9  -5 10605.6 528.688   2
  -3  -9  -6 3940.39 312.233   2
  -3  -9  -7 611.507 130.366   2
   3   9   7 510.998 116.674   4
  -3  -9  -8 3057.66 283.078   2
  -3  -9  -8 2919.41 168.963   5
   3   9   8 2903.64 270.606   4
  -3  -9  -9 972.254 162.814   2
  -3  -9  -9 830.005 94.1713   5
   3   9   9 856.217 147.487   4
   3   9   9 821.294 96.1272   3
   3   9  10 132.305 46.0556   3
  -3  -9 -10 229.421 88.0865   2
   3   9  10 233.662 88.1095   4
  -3  -9 -10 107.920 39.6007   5
  -3  -9 -11 3368.69 306.269   2
  -3  -9 -11 2811.90 197.026   5
   3   9  11 3190.70 286.468   4
   3   9  11 2494.90 191.047   3
  -3  -9 -12 1333.30 194.588   2
   3   9  12 1148.15 174.896   4
   3   9  12 966.034 124.291   3
   3   9  13 525.673 96.8021   3
   3   9  13 432.130 112.483   4
  -3  -9 -13 595.451 136.669   2
   3   9  14 1029.80 172.972   4
   3   9  15 1136.82 182.499   4
   3   9  16 26.0087 48.9476   4
   3   9  17 106.708 66.6091   4
   3   9  18 1218.01 203.188   4
   3   9  19 331.661 111.838   4
  -3 -10  14-15.8966 37.5280   2
  -3 -10  13 228.151 84.7587   2
  -3 -10  13 207.820 121.385   4
  -3 -10  12 19.8718 46.8936   2
  -3 -10  12 157.942 104.504   4
  -3 -10  11-81.8345 55.8299   2
  -3 -10  11 159.804 100.237   4
  -3 -10  10 214.519 78.1040   2
  -3 -10  10 286.355 124.271   4
  -3 -10   9 256.155 86.3279   2
  -3 -10   8 143.353 74.2908   2
  -3 -10   7 220.684 79.6600   2
  -3 -10   6 941.818 156.886   2
   3  10  -5 49.5449 34.5827   5
  -3 -10   5 14.8060 52.2846   2
  -3 -10   4 5636.50 385.095   2
   3  10  -4 6056.31 270.862   5
  -3 -10   3 681.329 135.822   2
   3  10  -3 654.495 79.6789   5
  -3 -10   3 709.623 59.9170   3
  -3 -10   2 5140.41 362.884   2
  -3 -10   2 5097.00 157.579   3
   3  10  -2 5347.77 219.748   5
  -3 -10   1 2160.96 233.639   2
  -3 -10   0-48.3993 50.4209   2
  -3 -10  -1 507.890 119.510   2
  -3 -10  -2 42.4129 61.1066   2
  -3 -10  -3 473.790 118.639   2
  -3 -10  -4 2474.33 255.370   2
  -3 -10  -5 25.5683 44.5360   2
  -3 -10  -6-40.4629 62.9439   2
  -3 -10  -7 20.7265 59.3524   2
   3  10   8 54.0657 57.8647   4
  -3 -10  -8-4.32060 45.8187   2
   3  10   9 3092.16 291.238   4
  -3 -10  -9 2671.20 177.722   5
  -3 -10  -9 3129.07 305.498   2
   3  10  10 3473.56 313.073   4
  -3 -10 -10 3582.73 329.272   2
   3  10  11 23.6263 46.7059   4
  -3 -10 -11 78.4696 64.5300   2
   3  10  12-49.2213 62.3012   4
  -3 -10 -12-1.31923 64.2221   2
   3  10  13 1549.47 214.921   4
  -3 -10 -13 1703.92 236.119   2
   3  10  14 71.3738 63.6448   4
  -3 -10 -14-55.2670 66.2303   2
   3  10  15 122.820 71.4243   4
  -3 -10 -15 164.401 83.8184   2
   3  10  16 5.61545 51.9213   4
  -3 -10 -16-68.8273 72.1766   2
   3  10  17 25.2752 64.1933   4
   3  10  18 131.329 77.6684   4
  -3 -11  12 149.993 72.1704   2
  -3 -11  11 937.585 161.292   2
  -3 -11  10 95.3155 60.1879   2
  -3 -11   9 5.78657 48.4864   2
  -3 -11   8 176.434 80.6316   2
  -3 -11   7-56.0451 55.5776   2
  -3 -11   6 183.947 83.0252   2
  -3 -11   5 662.315 140.450   2
  -3 -11   4 490.517 119.106   2
  -3 -11   3 177.029 83.3493   2
  -3 -11   2 42.7907 62.3353   2
  -3 -11   1 1245.15 184.563   2
  -3 -11   0-2.30154 42.3859   2
  -3 -11  -1-53.3266 51.0976   2
  -3 -11  -2 2603.38 271.321   2
  -3 -11  -3 845.109 161.757   2
  -3 -11  -4 400.905 120.448   2
  -3 -11  -5 3151.70 308.058   2
  -3 -11  -6 14.1811 67.9572   2
  -3 -11  -7 144.143 86.6677   2
   3  11   8 4397.72 368.177   4
  -3 -11  -8 4828.24 394.656   2
   3  11   9 121.871 80.2714   4
  -3 -11  -9 62.1282 71.1552   2
   3  11  10 697.314 148.095   4
  -3 -11 -10 517.920 133.494   2
   3  11  11 100.675 71.8531   4
  -3 -11 -11 116.866 78.3580   2
   3  11  12 6.69368 44.9581   4
  -3 -11 -12 203.187 104.814   2
   3  11  13 569.414 140.155   4
  -3 -11 -13 316.303 121.708   2
   3  11  14 27.0507 64.0725   4
  -3 -11 -14 76.2312 77.5368   2
   3  11  15 224.631 94.7139   4
  -3 -11 -15 400.210 130.137   2
   3  11  16 67.5306 63.0581   4
  -3 -11 -16 76.3675 84.8683   2
  -3 -12  10 354.611 105.029   2
  -3 -12   9 620.612 139.015   2
  -3 -12   8-2.53539 34.2394   2
  -3 -12   7 9.42695 40.3426   2
  -3 -12   6 132.924 74.4476   2
  -3 -12   5 1349.23 205.387   2
  -3 -12   4 96.9887 76.8796   2
  -3 -12   3 154.056 77.8818   2
  -3 -12   2 70.1645 61.5582   2
  -3 -12   1 38.9162 56.8759   2
  -3 -12   0 279.519 100.711   2
  -3 -12  -1-27.5009 57.7454   2
  -3 -12  -2 241.039 96.3337   2
  -3 -12  -3 311.264 101.134   2
  -3 -12  -4 117.072 83.8853   2
  -3 -12  -5 83.5878 67.2187   2
  -3 -12  -6 451.801 135.005   2
  -3 -12  -7 168.633 101.410   2
   3  12   8 2963.09 319.546   4
  -3 -12  -8 3049.42 329.133   2
   3  12   9 86.6367 67.1641   4
  -3 -12  -9 212.656 103.397   2
   3  12  10 780.991 168.611   4
  -3 -12 -10 648.827 158.212   2
   3  12  11-41.4372 54.0060   4
  -3 -12 -11 57.7187 85.7653   2
   3  12  12 172.657 85.4944   4
  -3 -12 -12 123.472 81.3498   2
   3  12  13-79.8448 67.1973   4
  -3 -12 -13-128.664 86.1340   2
   3  12  14-5.16219 62.0926   4
  -3 -12 -14 69.9932 72.9369   2
  -3 -13   8-18.3467 44.8712   2
  -3 -13   7-9.76206 43.4629   2
  -3 -13   6-61.9054 62.3928   2
  -3 -13   5-148.104 77.5765   2
  -3 -13   4 46.3960 55.2980   2
  -3 -13   3 210.744 93.9042   2
  -3 -13   2 45.9381 63.9169   2
  -3 -13   1 233.543 93.8816   2
  -3 -13   0 490.115 132.344   2
  -3 -13  -1 57.3047 58.8301   2
  -3 -13  -2 25.5770 57.0580   2
  -3 -13  -3 92.7823 73.8095   2
  -3 -13  -4 317.797 123.336   2
  -3 -13  -5 214.428 93.4521   2
  -3 -13  -6-8.39308 65.9920   2
  -3 -13  -7 323.975 121.638   2
   3  13   8 278.649 120.520   4
  -3 -13  -8 306.222 114.656   2
   3  13   9-52.2931 67.3793   4
  -3 -13  -9 32.1168 65.3559   2
   3  13  10 2113.15 280.512   4
  -3 -13 -10 2076.85 293.576   2
  -3 -14   5 131.407 85.5609   2
  -3 -14   4-79.7695 67.3104   2
  -3 -14   3-11.9105 40.4767   2
  -3 -14   2 39.3746 55.3890   2
  -3 -14   1 495.113 144.327   2
  -3 -14   0 219.474 99.8459   2
  -3 -14  -1 18.9428 52.8094   2
  -3 -14  -2 156.722 86.9655   2
  -3 -14  -3 200.225 99.5134   2
  -3 -14  -4 402.414 140.379   2
  -3 -14  -5-127.552 88.3487   2
   4 -14  -6 157.332 79.5093   3
   4 -14  -5 46.2582 44.7858   3
   4 -14  -4-3.57488 43.7516   3
   4 -14  -3 149.241 85.5730   3
   4 -14  -2-163.846 80.5486   3
   4 -14  -1-49.4098 47.9202   3
   4 -14   0 364.562 110.447   3
   4 -14   1-126.360 68.6977   3
   4 -14   2 933.773 178.474   3
  -4  13  11 27.6926 47.6505   4
  -4  13  10 332.279 111.145   4
   4 -13  -9 200.468 87.5132   3
  -4  13   9 66.8751 81.0881   4
   4 -13  -8 1889.70 244.760   3
  -4  13   8 2184.05 270.722   4
   4 -13  -7 170.760 85.9424   3
  -4  13   7 13.6912 46.9899   4
   4 -13  -6 555.524 128.272   3
   4 -13  -5-24.4857 31.6823   3
   4 -13  -4 109.342 72.7273   3
   4 -13  -4 305.032 97.8937   2
   4 -13  -3 3.36034 40.6453   3
   4 -13  -2 109.318 65.0248   3
   4 -13  -1 181.573 82.2391   3
   4 -13   0 277.487 95.4382   3
   4 -13   1 13.6278 48.2000   3
  -4  13  -1-3.28621 45.2190   5
   4 -13   2-26.9451 53.7233   3
  -4  13  -2-48.4022 51.8318   5
   4 -13   3 115.842 69.4844   3
  -4  13  -3 70.0455 66.3959   5
   4 -13   4 11.4080 58.5503   3
  -4  13  -4 79.2421 56.5841   5
  -4  13  -5 108.477 74.5942   5
  -4  13  -6 131.764 80.4256   5
  -4  12  14 31.2354 49.1963   4
  -4  12  13 122.968 67.4930   4
   4 -12 -12 162.142 77.5745   3
  -4  12  12 38.7714 50.2562   4
   4 -12 -11-30.8486 46.1390   3
  -4  12  11 58.2715 58.1124   4
   4 -12 -10 286.175 102.320   3
  -4  12  10 200.874 85.4708   4
   4 -12  -9 172.596 89.0817   3
  -4  12   9 62.3629 48.4196   4
   4 -12  -8-23.9905 43.1070   3
  -4  12   8 24.0228 51.5998   4
   4 -12  -7 630.420 136.757   3
  -4  12   7 755.422 149.949   4
   4 -12  -6 14.7614 41.3803   3
   4 -12  -5 410.352 110.571   3
   4 -12  -4 84.3979 62.0982   3
   4 -12  -3 606.070 134.452   3
   4 -12  -2-91.9579 60.2785   3
   4 -12  -2-106.475 60.2667   2
   4 -12  -1 49.7935 47.8144   3
   4 -12  -1-33.4252 50.4689   2
   4 -12   0 98.1203 59.9854   3
  -4  12   0 240.190 95.9557   5
   4 -12   1 2.81557 46.4781   3
  -4  12  -1 183.549 85.4063   5
   4 -12   2 345.601 106.362   3
  -4  12  -2 362.096 107.567   5
   4 -12   3 66.3669 46.5782   3
  -4  12  -3 82.2462 63.1215   5
  -4  12  -4 46.9402 54.3458   5
  -4  12  -5 80.3866 58.8116   5
  -4  12  -6 39.4426 63.0677   5
  -4  12  -7 97.5260 77.6074   5
  -4  12  -8 195.420 106.106   5
  -4  11  17-107.766 72.2489   4
  -4  11  16-119.341 70.8964   4
  -4  11  15-161.479 79.1106   4
   4 -11 -14 548.050 150.328   3
  -4  11  14 645.718 145.468   4
   4 -11 -13 80.2211 62.5264   3
  -4  11  13 63.8815 61.9221   4
   4 -11 -12 64.7483 57.8146   3
  -4  11  12 88.9908 58.7210   4
   4 -11 -11 1258.73 199.336   3
  -4  11  11 1078.73 178.201   4
   4 -11 -10 556.572 133.927   3
  -4  11  10 591.685 129.151   4
   4 -11  -9 7.22085 47.5843   3
  -4  11   9 6.00868 42.9395   4
   4 -11  -8 125.005 70.1659   3
  -4  11   8 59.5188 50.2578   4
   4 -11  -7 591.297 129.157   3
  -4  11   7 524.464 120.663   4
   4 -11  -6 301.397 92.8307   3
   4 -11  -5 1143.09 173.469   3
   4 -11  -4 40.0389 52.7959   3
   4 -11  -3 313.960 100.625   3
   4 -11  -2 119.496 70.8172   3
   4 -11  -1 93.9722 64.1077   3
   4 -11  -1 248.957 77.9271   2
   4 -11   0 10.4199 48.4004   3
  -4  11   0 186.897 83.1032   5
   4 -11   0 132.907 62.5846   2
   4 -11   1-127.674 70.7244   3
   4 -11   1 41.7267 39.2738   2
  -4  11  -1-85.0545 65.2148   5
   4 -11   2 37.7414 39.6630   2
  -4  11  -2-105.047 68.8641   5
  -4  11  -3 109.545 66.2883   5
  -4  11  -4 1405.98 211.874   5
  -4  11  -5-25.0079 45.8517   5
  -4  11  -6 9.78021 54.1110   5
  -4  11  -7 121.330 76.7415   5
  -4  11  -8 26.9547 53.6541   5
  -4  11  -9-0.53523 53.4474   5
  -4  11 -10-34.6573 61.3889   5
   4 -11  10-53.2241 75.2418   4
  -4  11 -11-7.12847 45.8818   5
  -4  10  18 90.0340 62.0293   4
  -4  10  17 70.6635 58.1266   4
  -4  10  16 55.1779 48.5468   4
   4 -10 -15 197.497 82.2629   3
  -4  10  15 11.5547 41.4868   4
   4 -10 -14 114.621 75.1402   3
  -4  10  14-83.2183 58.2226   4
   4 -10 -13 858.713 162.600   3
  -4  10  13 616.919 130.850   4
   4 -10 -12 80.1625 58.9206   3
  -4  10  12-70.9454 55.5571   4
   4 -10 -11 470.232 116.673   3
  -4  10  11 600.484 124.564   4
   4 -10 -10 691.920 141.487   3
  -4  10  10 647.598 129.028   4
   4 -10  -9 81.2121 52.6426   3
  -4  10   9 61.8584 45.7346   4
   4 -10  -8 467.876 112.471   3
  -4  10   8 355.206 95.3837   4
   4 -10  -7 254.504 82.2536   3
  -4  10   7 180.649 71.8151   4
   4 -10  -6 2032.15 225.450   3
   4 -10  -5 1447.32 197.336   3
   4 -10  -4 197.790 71.5234   3
   4 -10  -3 972.937 155.676   3
   4 -10  -2 699.544 134.223   3
   4 -10  -1-8.55134 47.7565   3
  -4  10   1 115.149 49.2754   5
   4 -10   0 1685.62 168.454   2
  -4  10   0 1709.84 211.971   5
   4 -10   0 1317.41 183.163   3
   4 -10   1-1.06131 33.0413   3
   4 -10   1-84.8701 42.5865   2
  -4  10  -1-38.7322 52.1632   5
   4 -10   2 62.0522 40.0828   2
  -4  10  -2-12.2496 50.7664   5
   4 -10   3 152.733 47.6030   2
  -4  10  -3 75.1979 62.7699   5
   4 -10   4 49.5165 31.5019   2
  -4  10  -4 93.2317 65.9734   5
  -4  10  -5 35.9864 40.9936   5
  -4  10  -6 951.074 173.568   5
  -4  10  -7-109.797 69.4750   5
  -4  10  -8-49.9251 54.9472   5
   4 -10   8-113.523 87.9460   4
  -4  10  -9 92.5016 64.4556   5
   4 -10   9 209.920 100.305   4
  -4  10 -10 14.8814 50.4504   5
   4 -10  10-31.6457 87.2594   4
   4 -10  11 56.6832 76.3250   4
   4 -10  12-149.537 103.380   4
  -4   9  20-165.208 84.7406   4
  -4   9  19 153.494 72.5437   4
  -4   9  18 256.209 96.3733   4
  -4   9  17-75.4231 57.5529   4
   4  -9 -16 8.69226 43.5808   3
  -4   9  16-51.8800 45.5198   4
   4  -9 -15 26.6140 60.8971   3
  -4   9  15 34.3912 43.1322   4
   4  -9 -14 586.817 134.091   3
  -4   9  14 330.176 98.8921   4
   4  -9 -13 83.3597 57.6168   3
  -4   9  13-116.195 62.3473   4
   4  -9 -12-113.481 67.5213   3
  -4   9  12-47.8633 48.1434   4
   4  -9 -11 2001.51 232.638   3
  -4   9  11 1586.51 192.743   4
   4  -9 -10 81.2226 57.1675   3
  -4   9  10 18.1562 41.9853   4
   4  -9  -9 31.1007 42.6307   3
  -4   9   9 10.2512 37.8481   4
   4  -9  -8 569.318 122.209   3
  -4   9   8 499.310 106.280   4
   4  -9  -7 3678.28 296.713   3
  -4   9   7 3099.59 257.652   4
   4  -9  -6 504.478 111.050   3
   4  -9  -5 1042.00 158.551   3
   4  -9  -4-64.8420 54.4333   3
   4  -9  -3 1883.99 208.874   3
   4  -9  -2 2546.24 240.437   3
   4  -9  -1 506.340 111.342   3
  -4   9   1 382.712 99.5502   5
  -4   9   0 2903.68 262.855   5
   4  -9   0 2806.95 256.397   3
  -4   9  -1 1724.63 204.568   5
   4  -9   2 147.939 45.4619   2
  -4   9  -2 199.354 76.0482   5
   4  -9   3 720.454 92.1654   2
  -4   9  -3 670.970 135.742   5
   4  -9   4 2269.97 155.042   2
  -4   9  -4 2580.76 261.300   5
   4  -9   5 2907.93 162.109   2
  -4   9  -5 3332.15 301.491   5
   4  -9   6 71.0507 23.3786   2
  -4   9  -6 132.311 79.4277   5
   4  -9   6-24.5006 64.4336   4
  -4   9  -7-7.07870 50.5859   5
   4  -9   7 169.919 89.9743   4
  -4   9  -8 401.141 120.967   5
   4  -9   8 457.308 131.382   4
   4  -9   9 45.7061 65.6643   4
   4  -9  10-24.6916 52.8965   4
   4  -9  11 2448.00 313.021   4
   4  -9  12 297.388 117.195   4
   4  -9  13-11.0992 48.7744   4
   4  -9  14 217.824 117.479   4
  -4   8  21 41.5399 50.9930   4
  -4   8  20 266.953 103.825   4
  -4   8  19 163.587 77.5132   4
  -4   8  18 100.151 64.2487   4
   4  -8 -17 292.447 111.859   3
  -4   8  17 264.829 92.2085   4
   4  -8 -16-4.60764 46.7422   3
  -4   8  16 1.86539 38.9797   4
   4  -8 -15 446.154 120.472   3
  -4   8  15 230.440 80.9144   4
   4  -8 -14 270.370 92.5669   3
  -4   8  14 242.869 80.8522   4
   4  -8 -13 305.067 103.255   3
  -4   8  13 235.797 79.5841   4
   4  -8 -12 1008.02 168.013   3
  -4   8  12 969.670 146.495   4
   4  -8 -11 89.4570 65.3036   3
  -4   8  11 243.749 81.4461   4
   4  -8 -10 135.309 72.2394   3
  -4   8  10 16.6923 37.0052   4
   4  -8  -9 125.748 60.6607   3
  -4   8   9 93.1272 54.8046   4
   4  -8  -8 887.793 148.413   3
  -4   8   8 843.486 125.166   4
   4  -8  -7 362.299 93.1005   3
  -4   8   7 365.105 81.8679   4
   4  -8  -6 171.378 73.0777   3
  -4   8   6 229.166 73.1941   4
  -4   8   6 53.2603 51.5153   4
   4  -8  -5 3264.10 265.266   3
  -4   8   5 3165.41 281.191   4
  -4   8   4 9734.91 419.732   1
   4  -8  -4 9574.13 476.385   3
  -4   8   3 13318.9 594.763   4
   4  -8  -3 12496.0 550.434   3
  -4   8   2 1752.53 197.937   5
  -4   8   2 1597.84 191.948   4
   4  -8  -2 1837.14 198.638   3
  -4   8   1 2678.46 240.981   5
   4  -8  -1 2526.28 234.550   3
  -4   8   1 2365.52 233.492   4
  -4   8   0 1305.96 170.110   5
  -4   8   0 1155.68 163.160   4
  -4   8  -1 1534.39 185.509   5
  -4   8  -1 1727.00 200.901   4
   4  -8   2 663.744 85.3275   2
  -4   8  -2 513.568 106.864   5
  -4   8  -2 719.850 131.753   4
   4  -8   3 19.7695 23.9944   2
  -4   8  -3-95.1265 58.0556   5
   4  -8   4 3310.46 174.946   2
  -4   8  -4 3729.97 304.215   5
   4  -8   5 2.29720 16.6796   2
  -4   8  -5 48.3251 57.2378   5
   4  -8   5-10.1966 50.1777   4
   4  -8   6 2864.41 124.704   2
  -4   8  -6 3199.26 289.934   5
   4  -8   6 3175.40 311.156   4
  -4   8  -7 3659.26 322.398   5
   4  -8   7 3215.37 318.090   4
   4  -8   8 52.2264 62.8149   4
   4  -8   9 2173.19 267.387   4
   4  -8  10 39.4033 59.4975   4
   4  -8  11 63.7912 72.4665   4
   4  -8  12 1403.56 230.073   4
   4  -8  13 228.981 106.423   4
   4  -8  14 359.379 134.195   4
   4  -8  15 694.170 185.927   4
   4  -8  16 77.5613 84.2074   4
  -4   7  21 55.1712 59.9663   4
  -4   7  20 179.234 80.4643   4
  -4   7  19 96.5154 65.4066   4
  -4   7  18-8.71087 42.4950   4
   4  -7 -17 40.1300 56.6877   3
  -4   7  17 34.9164 46.3065   4
   4  -7 -16 227.201 91.6909   3
  -4   7  16 115.409 56.9732   4
   4  -7 -15 336.543 101.246   3
  -4   7  15 259.575 80.9768   4
   4  -7 -14 828.117 154.635   3
  -4   7  14 556.758 110.165   4
   4  -7 -13 106.332 71.7471   3
  -4   7  13 83.0638 53.1620   4
   4  -7 -12 330.442 101.773   3
  -4   7  12 329.248 83.7492   4
   4  -7 -11 120.026 69.5038   3
  -4   7  11 128.916 57.2088   4
   4  -7 -10 1362.44 176.972   3
  -4   7  10 1169.82 147.947   4
   4  -7  -9 77.0492 57.9096   3
  -4   7   9 98.8456 48.3603   4
   4  -7  -8 192.884 70.1620   3
  -4   7   8 103.983 50.9415   4
   4  -7  -7 204.651 76.0858   3
  -4   7   7 209.429 63.7966   4
   4  -7  -6 1696.84 184.007   3
  -4   7   6 1279.32 142.132   1
  -4   7   6 1369.00 147.408   4
  -4   7   5 108.879 46.6138   1
   4  -7  -5-20.5431 47.7614   3
  -4   7   5-28.8697 50.2717   4
  -4   7   4 1643.39 152.130   1
  -4   7   4 1431.91 172.965   4
   4  -7  -4 1729.03 189.426   3
  -4   7   3 3057.45 206.399   1
  -4   7   3 3336.93 261.854   4
   4  -7  -3 3205.26 250.056   3
   4  -7  -2 401.169 90.5961   3
  -4   7   2 332.536 82.2126   5
  -4   7   2 378.516 87.5489   4
  -4   7   1 7779.10 406.640   5
   4  -7  -1 6877.14 385.715   3
  -4   7   1 7906.22 409.104   4
  -4   7   0 824.855 133.220   5
  -4   7   0 1207.44 156.331   4
  -4   7  -1 9545.57 465.674   5
  -4   7  -1 9932.60 470.407   4
  -4   7  -2-76.3614 69.3865   5
  -4   7  -2-34.8250 33.5483   4
   4  -7   3 533.377 65.3760   2
  -4   7  -3 345.925 89.7188   5
  -4   7  -3 508.993 104.818   4
   4  -7   4 1584.85 105.802   2
  -4   7  -4 1863.90 206.230   5
  -4   7  -4 1359.73 169.031   4
   4  -7   4 1639.02 203.051   4
   4  -7   5 213.798 35.1036   2
  -4   7  -5 243.412 82.4963   5
  -4   7  -5 244.430 74.7199   4
   4  -7   5 122.404 61.9454   4
   4  -7   6 331.629 28.5950   2
  -4   7  -6 281.931 98.5910   5
   4  -7   6 372.388 102.646   4
   4  -7   7 6367.57 423.404   4
   4  -7   8 9511.11 534.325   4
   4  -7   9 484.683 125.094   4
   4  -7  10 29.3782 68.1428   4
   4  -7  11 452.655 123.496   4
   4  -7  12 495.619 142.482   4
   4  -7  13 1542.70 237.444   4
   4  -7  14 132.815 87.3327   4
   4  -7  15 675.876 165.712   4
   4  -7  16 526.074 152.508   4
   4  -7  17 199.245 89.1197   4
  -4   6  22 185.551 71.9295   4
  -4   6  21 125.235 64.5035   4
  -4   6  20-127.858 72.8422   4
  -4   6  19-117.575 52.7132   4
  -4   6  18 62.0927 44.9330   4
   4  -6 -17-49.2298 52.4878   3
  -4   6  17-42.7618 40.7484   4
   4  -6 -16 5.89754 50.8734   3
  -4   6  16 99.7906 59.6670   4
   4  -6 -15 846.998 160.809   3
  -4   6  15 838.486 144.564   4
   4  -6 -14 3826.25 322.671   3
  -4   6  14 3723.87 283.019   4
   4  -6 -13-32.5755 50.7496   3
  -4   6  13-55.5742 45.5312   4
   4  -6 -12 1463.33 189.757   3
  -4   6  12 1341.57 159.293   4
   4  -6 -11-12.1001 54.7215   3
  -4   6  11 88.2491 46.7136   4
   4  -6 -10 2201.68 218.237   3
  -4   6  10 2036.59 184.896   4
   4  -6  -9 108.116 59.4027   3
  -4   6   9 106.559 47.5362   4
   4  -6  -8 1808.57 186.340   3
  -4   6   8 1692.00 157.747   4
   4  -6  -7 5197.25 320.563   3
  -4   6   7 5421.36 305.567   1
   4  -6  -6 1142.68 145.233   3
  -4   6   6 1182.05 134.198   1
   4  -6  -5 393.111 88.8535   3
  -4   6   5 418.855 77.1216   1
   4  -6  -5 618.733 113.784   5
   4  -6  -4-23.2263 43.5557   3
  -4   6   4 28.1916 27.0690   1
   4  -6  -4 19.5371 29.6184   5
  -4   6   4 31.5584 33.9199   4
  -4   6   3 4238.22 234.803   1
   4  -6  -3 5023.83 321.143   5
   4  -6  -3 4785.26 295.779   3
  -4   6   3 4313.68 276.922   4
  -4   6   2 1580.34 169.565   5
  -4   6   2 1820.12 174.889   4
   4  -6  -2 1720.50 175.382   3
  -4   6   1 4508.54 287.935   5
   4  -6  -1 3967.14 270.728   3
  -4   6   1 3672.24 252.039   4
  -4   6   0 3176.14 242.190   5
  -4   6   0 3419.67 241.383   4
  -4   6  -1 2286.57 206.064   5
  -4   6  -1 2117.32 190.785   4
  -4   6  -2 2204.14 204.263   5
  -4   6  -2 2286.65 196.859   4
  -4   6  -3 1334.67 159.984   5
  -4   6  -3 1478.61 158.253   4
   4  -6   3 1450.67 172.111   4
   4  -6   4 2869.34 128.883   2
  -4   6  -4 2813.61 239.801   5
  -4   6  -4 2906.55 229.406   4
   4  -6   4 2854.59 243.032   4
   4  -6   5 221.085 27.1606   2
  -4   6  -5 248.367 89.1325   5
   4  -6   5 127.750 60.2118   4
  -4   6  -5 351.351 81.3860   4
   4  -6   6 6475.19 388.303   4
  -4   6  -6 7106.57 380.781   4
  -4   6  -7 2767.82 234.921   4
   4  -6   7 3036.98 264.039   4
   4  -6   8 350.763 97.3260   4
   4  -6   9 200.319 82.1055   4
   4  -6  10-3.74083 54.7692   4
   4  -6  11 962.738 166.316   4
   4  -6  12 1209.16 192.697   4
  -4   6 -13 929.380 99.5041   1
   4  -6  13 896.092 170.308   4
  -4   6 -14 38.2754 32.1768   1
   4  -6  14-7.48354 61.4123   4
   4  -6  15 189.914 91.4135   4
   4  -6  16 117.234 83.6715   4
   4  -6  17 105.440 72.8017   4
   4  -6  18 257.294 109.807   4
  -4   5  22-39.9877 40.9302   4
  -4   5  21-41.4524 46.9192   4
  -4   5  20 131.477 72.1857   4
  -4   5  19 382.390 108.019   4
  -4   5  18 54.0666 49.8645   4
  -4   5  17 98.5089 57.9450   4
   4  -5 -16 350.676 108.418   3
  -4   5  16 111.431 55.9179   4
   4  -5 -15 2417.61 256.929   3
  -4   5  15 2008.31 207.834   4
   4  -5 -14 548.385 129.713   3
  -4   5  14 400.407 92.8196   4
   4  -5 -13-15.6277 56.9565   3
  -4   5  13-50.8513 42.4611   4
   4  -5 -12 3853.00 297.055   3
  -4   5  12 3894.12 262.446   4
   4  -5 -11 988.584 145.587   3
  -4   5  11 1067.60 130.541   4
   4  -5 -10 4594.88 308.741   3
  -4   5  10 4162.90 255.663   4
   4  -5  -9 2387.91 214.684   3
   4  -5  -8 33575.2 987.239   3
  -4   5   8 36833.0 995.218   1
   4  -5  -7 3039.31 232.778   3
   4  -5  -7 2910.15 241.140   5
  -4   5   7 3145.70 223.589   1
   4  -5  -6 311.479 77.9744   3
  -4   5   6 295.510 59.4634   4
   4  -5  -6 300.567 77.6691   5
  -4   5   6 292.057 68.4137   1
   4  -5  -5 4127.85 266.477   3
  -4   5   5 4065.46 237.428   1
   4  -5  -5 3654.35 267.668   5
  -4   5   5 4237.15 221.474   4
  -4   5   4 1398.75 130.214   1
   4  -5  -4 1806.43 182.542   5
   4  -5  -4 1715.25 168.942   3
  -4   5   4 1518.00 148.209   4
   4  -5  -3-11.8591 27.3329   5
  -4   5   3-28.3544 34.0833   4
   4  -5  -2 17667.0 629.614   5
  -4   5   2 16668.6 553.500   4
  -4   5   1 1764.54 128.932   1
  -4   5   1 1799.79 155.536   4
  -4   5   0 5312.76 228.346   1
  -4   5   0 6149.48 297.272   4
  -4   5  -1 2199.58 174.476   4
  -4   5  -2 3257.43 214.022   4
   4  -5   2 3076.46 224.407   4
  -4   5  -3 7976.61 401.680   5
  -4   5  -3 9583.78 395.357   4
   4  -5   3 9133.56 412.032   4
   4  -5   4 3713.52 131.886   2
  -4   5  -4 3636.45 262.989   5
  -4   5  -4 3804.22 241.084   4
   4  -5   4 3643.34 253.518   4
   4  -5   5 83.1242 56.5177   4
  -4   5  -5 37.7686 32.2958   4
  -4   5  -6 33.6691 29.5284   4
   4  -5   6 22.6963 39.2234   4
  -4   5  -7 895.525 125.152   4
   4  -5   7 679.501 120.031   4
   4  -5   8 1126.92 156.865   4
  -4   5  -8 1107.93 140.890   4
  -4   5  -9 165.367 59.6401   4
   4  -5   9 122.867 65.3643   4
   4  -5  10 2307.31 235.534   4
  -4   5 -11 2741.96 149.860   1
   4  -5  11 2357.00 246.302   4
  -4   5 -12 5964.12 242.280   1
   4  -5  12 4850.42 369.708   4
  -4   5 -13 2851.78 166.200   1
   4  -5  13 1928.81 239.112   4
  -4   5 -14 70.0427 29.8654   1
   4  -5  14 75.7086 59.5141   4
  -4   5 -15 3.56074 24.4868   1
   4  -5  15-19.4168 65.5969   4
  -4   5 -16 25.2207 23.9098   1
   4  -5  16 78.4639 75.2575   4
   4  -5  17 452.868 138.734   4
   4  -5  18 73.4078 65.5919   4
   4  -5  19 811.702 184.458   4
  -4   4  23 3.47860 36.6365   4
  -4   4  22 72.8996 61.3116   4
  -4   4  21 227.861 88.4662   4
  -4   4  20-17.5686 43.3847   4
  -4   4  19 98.2316 60.6058   4
  -4   4  18 1183.42 172.039   4
  -4   4  17-33.8468 38.0003   4
  -4   4  16 1631.24 188.872   4
   4  -4 -15-28.2562 66.2621   3
  -4   4  15-4.86471 43.1550   4
   4  -4 -14 11044.1 546.352   3
  -4   4  14 10345.3 472.767   4
   4  -4 -14 11089.6 497.766   4
   4  -4 -13-43.0674 42.1026   3
  -4   4  13-14.3467 33.4568   4
   4  -4 -12 117.350 65.0036   3
  -4   4  12 166.653 55.8626   4
   4  -4 -11 66.1900 52.3533   3
  -4   4  11 22.1560 28.6528   4
   4  -4 -10 1513.39 169.347   3
  -4   4   9 17.0989 28.7875   1
   4  -4  -9-39.2565 45.9011   3
   4  -4  -8 14869.5 557.572   3
  -4   4   8 15297.1 564.542   1
   4  -4  -8 14588.6 582.311   5
  -4   4   8 14657.7 474.467   4
  -4   4   8 14583.1 581.561   3
   4  -4  -7 953.985 126.062   3
  -4   4   7 1034.75 124.761   1
   4  -4  -7 930.278 130.870   5
  -4   4   7 988.807 100.549   4
  -4   4   7 829.025 123.773   3
  -4   4   6 614.776 94.6797   1
   4  -4  -6 406.269 86.6642   5
  -4   4   6 446.411 65.4815   4
  -4   4   5 3624.97 184.773   4
   4  -4  -5 3448.20 246.417   5
   4  -4  -4 1984.58 185.962   5
  -4   4   4 2398.96 143.260   4
  -4   4   3 1467.52 122.843   1
   4  -4  -3 1495.75 156.827   5
  -4   4   3 1540.89 129.930   4
  -4   4   2 4878.88 224.668   1
   4  -4  -2 5136.17 303.569   5
  -4   4   2 4925.01 237.901   4
  -4   4   1 16.8688 20.7402   1
   4  -4  -1 20.1201 39.6712   5
  -4   4   1 18.6919 29.4019   4
  -4   4   0 26155.4 633.090   1
  -4   4   0 27040.4 700.583   4
  -4   4  -1 1755.97 108.325   1
  -4   4  -1 1846.03 139.427   4
  -4   4  -2 5417.24 201.017   1
   4  -4   2 5849.74 211.191   2
  -4   4  -2 6172.80 270.527   4
   4  -4   2 5752.75 285.555   4
   4  -4   3 9871.08 276.093   2
  -4   4  -3 9783.80 370.091   4
   4  -4   3 10211.6 400.900   4
  -4   4  -4 49321.7 1127.60   4
   4  -4   4 50572.8 1177.21   4
  -4   4  -5 420.206 70.4114   4
   4  -4   5 377.213 78.1933   4
   4  -4   6 2221.25 189.049   4
  -4   4  -6 2371.67 181.268   4
  -4   4  -7 4131.59 250.965   4
   4  -4   7 3785.64 258.383   4
  -4   4  -8 4104.02 263.602   4
   4  -4   8 4223.67 281.765   4
  -4   4  -9 455.810 88.9990   4
   4  -4   9 271.870 81.5075   4
  -4   4 -10 2593.20 124.914   1
  -4   4 -10 2327.64 207.777   4
   4  -4  10 2255.67 218.631   4
  -4   4 -11 279.536 42.4741   1
   4  -4  11 162.015 68.9520   4
  -4   4 -12 1909.16 119.965   1
   4  -4  12 1968.88 219.135   4
  -4   4 -13 49.1165 23.3232   1
   4  -4  13-19.3926 42.3398   4
  -4   4 -14 308.279 51.3647   1
   4  -4  14 340.130 99.9035   4
  -4   4 -15 2.58900 22.5531   1
   4  -4  15-15.3472 49.7821   4
  -4   4 -16 107.190 38.7865   1
   4  -4  16 192.790 85.7046   4
  -4   4 -17 353.812 64.3055   1
   4  -4  17 269.733 97.3248   4
   4  -4  18 542.480 139.716   4
   4  -4  19-47.2326 66.3809   4
   4  -4  20 234.621 123.124   4
  -4   3  23 659.929 165.046   4
  -4   3  22 399.378 119.007   4
  -4   3  21 886.517 169.606   4
  -4   3  20 311.405 97.1069   4
  -4   3  19 81.0772 43.5157   4
  -4   3  18 459.882 111.746   4
  -4   3  17 26.6613 42.1734   4
   4  -3 -16 90.4342 60.2160   1
  -4   3  16-36.1227 46.0734   4
   4  -3 -15 5224.54 346.708   1
  -4   3  15 4831.91 316.441   4
   4  -3 -14 25.4380 62.1267   3
   4  -3 -14 115.470 66.0901   1
   4  -3 -14 39.8253 35.4844   4
  -4   3  14 14.1626 35.0879   4
   4  -3 -13 89.6445 55.1866   3
   4  -3 -13 49.9325 44.0125   1
   4  -3 -13 52.4441 32.5063   4
  -4   3  13 73.5822 45.1401   4
   4  -3 -12 3203.45 258.802   3
   4  -3 -12 3408.33 233.469   4
  -4   3  12 3303.68 228.157   4
   4  -3 -12 3013.91 238.559   1
   4  -3 -11 895.115 131.413   3
   4  -3 -11 753.071 103.398   4
   4  -3 -11 760.255 115.368   1
   4  -3 -10 910.926 132.106   3
  -4   3  10 1059.75 140.666   1
   4  -3 -10 941.632 122.540   1
   4  -3 -10 968.621 111.160   4
  -4   3   9 571.534 100.881   1
   4  -3  -9 493.295 87.0673   1
  -4   3   9 859.302 125.615   3
   4  -3  -9 652.135 106.113   3
  -4   3   9 480.676 75.1284   4
  -4   3   8 843.210 120.509   3
   4  -3  -8 846.649 116.641   3
  -4   3   8 732.565 87.6290   4
   4  -3  -8 880.628 109.925   1
  -4   3   8 839.317 117.782   1
  -4   3   7 15.7203 28.4343   3
   4  -3  -7 11.1808 28.2535   3
  -4   3   7 9.53655 24.1773   4
   4  -3  -7-29.0227 33.9853   5
  -4   3   7 58.7106 34.5057   1
   4  -3  -7 46.4165 37.3787   1
  -4   3   6 87.2492 50.8855   3
  -4   3   6 71.9258 36.4048   1
   4  -3  -6 102.943 40.4449   1
   4  -3  -6 32.0119 28.7191   5
  -4   3   6 67.6805 26.0511   4
   4  -3  -5 169.930 56.1537   5
  -4   3   5 138.399 32.9824   4
  -4   3   4 3359.29 201.528   1
  -4   3   4 3573.48 158.303   4
   4  -3  -4 3661.98 238.337   5
  -4   3   3 4850.84 235.459   1
  -4   3   3 5329.22 193.572   4
   4  -3  -3 5503.89 293.363   5
  -4   3   3 4617.02 205.721   4
   4  -3  -2 7755.76 300.550   2
  -4   3   2 7765.24 293.052   1
   4  -3  -2 8078.39 363.351   5
  -4   3   2 7965.88 275.147   4
   4  -3  -1 3739.71 187.541   2
  -4   3   1 3720.04 180.171   1
   4  -3  -1 4144.20 246.759   5
  -4   3   1 3591.02 169.240   4
  -4   3   0 1969.06 117.202   1
   4  -3   0 1887.78 123.910   2
  -4   3   0 1853.90 114.933   4
  -4   3  -1 795.217 68.2857   1
   4  -3   1 795.244 73.8846   2
  -4   3  -1 765.115 76.8021   4
   4  -3   1 928.096 91.1515   4
  -4   3  -2 1251.23 77.7143   1
   4  -3   2 1343.65 88.7937   2
  -4   3  -2 1171.43 98.1816   4
   4  -3   2 1432.61 118.276   4
  -4   3  -3 19928.7 434.651   1
   4  -3   3 18680.9 452.871   2
   4  -3   3 20324.7 564.496   4
  -4   3  -3 20092.2 534.163   4
  -4   3  -4 57542.8 1086.56   1
   4  -3   4 56163.1 1096.91   2
   4  -3   4 58249.3 1285.89   4
  -4   3  -4 57813.9 1248.17   4
  -4   3  -5 7810.21 181.500   1
  -4   3  -5 8734.09 328.440   4
   4  -3   5 9243.51 357.270   4
   4  -3   6 2.15235 27.7814   4
  -4   3  -6-13.6277 30.2770   4
   4  -3   7-5.08356 29.5521   4
  -4   3  -7 42.9050 32.9666   4
  -4   3  -8 5752.10 142.487   1
  -4   3  -8 5593.15 293.766   4
   4  -3   8 5567.47 304.725   4
  -4   3  -9 2476.73 90.6119   1
  -4   3  -9 2447.25 196.178   4
   4  -3   9 2298.28 199.001   4
  -4   3 -10 470.185 42.0034   1
  -4   3 -10 478.452 90.1977   4
   4  -3  10 500.865 101.808   4
  -4   3 -11 118.803 24.8564   1
   4  -3  11 74.7839 52.5365   4
  -4   3 -11 88.8197 42.8671   4
  -4   3 -12 2355.39 119.737   1
   4  -3  12 1928.42 204.538   4
  -4   3 -13 5977.40 222.774   1
   4  -3  13 5702.28 372.915   4
  -4   3 -14 2050.69 127.607   1
   4  -3  14 2004.76 223.255   4
  -4   3 -15 5776.05 244.114   1
   4  -3  15 5702.75 395.528   4
   4  -3  16 923.053 166.352   4
   4  -3  17 304.699 105.148   4
   4  -3  18 75.9398 59.0815   4
   4  -3  19 189.145 94.0618   4
   4  -3  20 112.855 91.5520   4
   4  -3  21 146.249 99.9113   4
  -4   2  23 465.580 142.357   4
  -4   2  22 117.069 64.5977   4
  -4   2  21 314.675 103.734   4
   4  -2 -20 87.4934 67.2114   1
  -4   2  20 100.630 63.2274   4
   4  -2 -19 429.676 111.849   1
  -4   2  19 632.854 132.575   4
   4  -2 -18-39.1471 48.0673   1
  -4   2  18-76.4892 54.5004   4
   4  -2 -17 104.192 64.6485   1
  -4   2  17 72.7085 51.7664   4
   4  -2 -16 3277.09 276.765   1
  -4   2  16 2541.40 236.515   4
   4  -2 -15 882.399 140.109   1
  -4   2  15 666.690 116.009   4
   4  -2 -14 10.6463 34.8219   1
   4  -2 -14 2.05975 38.3889   4
  -4   2  14 50.7402 41.2137   4
   4  -2 -13 1129.41 156.755   3
   4  -2 -13 1207.16 140.599   4
  -4   2  13 1049.20 130.085   4
   4  -2 -13 1121.10 146.024   1
   4  -2 -12 6656.05 376.465   3
   4  -2 -12 6467.63 328.301   4
  -4   2  12 6862.72 333.087   4
   4  -2 -12 7224.83 369.848   1
   4  -2 -11 2609.82 223.312   3
   4  -2 -11 2688.85 212.876   1
   4  -2 -11 2644.18 190.476   4
   4  -2 -10 6761.59 353.116   3
   4  -2 -10 6955.34 366.288   2
   4  -2 -10 6643.83 334.262   1
   4  -2 -10 6259.42 293.495   4
  -4   2  10 7517.99 384.022   3
   4  -2  -9 3459.02 235.192   3
   4  -2  -9 3641.65 250.104   2
   4  -2  -9 3639.50 231.019   1
   4  -2  -9 3371.51 195.205   4
  -4   2   9 3413.71 195.640   4
  -4   2   9 3792.94 258.604   3
   4  -2  -8 13496.5 506.785   2
   4  -2  -8 13157.8 486.265   3
   4  -2  -8 12864.9 463.725   1
   4  -2  -8 12231.3 404.011   4
  -4   2   8 12753.0 404.428   4
  -4   2   8 13604.1 513.344   3
   4  -2  -7 3649.77 233.910   2
   4  -2  -7 3455.05 224.443   3
   4  -2  -7 3740.03 217.159   1
  -4   2   7 3597.93 174.798   4
   4  -2  -7 3241.14 170.802   4
  -4   2   7 3827.61 244.291   3
   4  -2  -6 54.1825 36.3948   1
  -4   2   6 61.9071 34.7889   3
   4  -2  -6 75.1233 44.8185   3
   4  -2  -6 43.2294 26.8242   2
  -4   2   6 119.857 30.7795   4
   4  -2  -5 5979.94 286.795   2
   4  -2  -5 6063.96 261.890   1
   4  -2  -5 5486.03 290.527   5
  -4   2   5 5584.53 202.274   4
  -4   2   5 6244.20 306.427   3
   4  -2  -4 512.511 75.6534   2
  -4   2   4 534.731 50.7403   4
   4  -2  -4 529.078 84.3797   5
   4  -2  -4 580.833 75.0496   1
  -4   2   4 441.242 70.0493   1
   4  -2  -3 13018.0 426.012   2
   4  -2  -3 12115.1 377.015   1
  -4   2   3 11806.9 393.387   1
  -4   2   3 11885.7 297.181   4
   4  -2  -3 13615.0 468.588   5
   4  -2  -2 518.415 71.4840   2
   4  -2  -2 480.535 60.5808   1
  -4   2   2 508.673 67.3692   1
   4  -2  -2 599.282 89.5382   5
  -4   2   2 410.184 37.1777   4
  -4   2   2 582.541 48.5792   4
   4  -2  -1 32454.8 774.961   2
   4  -2  -1 32021.5 717.167   1
   4  -2  -1 35137.9 866.502   5
  -4   2   1 32397.7 657.959   4
  -4   2   0 25204.2 606.779   1
   4  -2   0 27127.7 655.258   2
  -4   2   0 27059.1 564.960   4
  -4   2  -1 8525.82 255.188   1
   4  -2   1 9129.87 294.678   2
   4  -2   1 9634.70 283.371   4
  -4   2  -1 9162.90 253.093   4
   4  -2   2 398.385 51.0187   2
  -4   2  -2 480.922 50.2870   4
   4  -2   2 530.154 59.7942   4
   4  -2   3 2165.30 109.362   2
  -4   2  -3 2072.35 120.704   4
   4  -2   3 2431.14 138.060   4
   4  -2   4 85.8446 19.1532   2
   4  -2   4 107.849 36.8059   4
  -4   2  -4 99.7593 28.1433   4
   4  -2   5 16.0619 9.89330   2
  -4   2  -5 30.9239 26.4133   4
   4  -2   5-1.19820 27.0417   4
  -4   2  -6 1424.00 120.806   4
   4  -2   6 1708.98 137.926   4
  -4   2  -7 2802.59 182.383   4
   4  -2   7 2711.47 184.432   4
  -4   2  -8 636.542 90.1027   4
   4  -2   8 628.402 94.2906   4
  -4   2  -9 2812.15 201.196   4
   4  -2   9 2532.37 193.484   4
   4  -2  10 61.8759 47.6381   4
  -4   2 -10 8.51650 28.4984   4
  -4   2 -11 146.990 51.9972   4
   4  -2  11 216.798 66.2179   4
  -4   2 -12 82.5391 16.4691   2
  -4   2 -12 84.7495 18.0406   2
   4  -2  12 107.171 55.5554   4
  -4   2 -12 70.7072 41.9124   4
  -4   2 -13 4.30672 12.3563   2
  -4   2 -13-10.1911 10.9343   2
   4  -2  13 6.64775 44.3107   4
  -4   2 -14 267.202 36.7265   2
  -4   2 -14 280.840 41.9210   2
   4  -2  14 321.092 95.5882   4
  -4   2 -15 535.133 57.1235   2
  -4   2 -15 520.515 56.9596   2
   4  -2  15 429.295 106.291   4
  -4   2 -16 2979.34 154.104   2
   4  -2  16 2682.70 266.650   4
   4  -2  17 755.915 147.730   4
   4  -2  18 469.422 126.438   4
   4  -2  19 85.5843 49.3903   4
   4  -2  20 9.32311 54.1014   4
   4  -2  21-49.6736 72.5096   4
  -4   1  23 123.806 80.6621   4
  -4   1  22 36.8010 48.0070   4
  -4   1  21 481.006 131.065   4
   4  -1 -20 472.124 120.834   1
  -4   1  20 410.569 118.146   4
   4  -1 -19-17.1447 54.9743   1
  -4   1  19 15.0580 45.5666   4
   4  -1 -18 33.9650 37.8214   1
  -4   1  18-74.7968 56.8283   4
   4  -1 -17 41.8145 46.2381   1
  -4   1  17-73.7312 51.0976   4
   4  -1 -16 32.9635 36.4939   1
  -4   1  16-50.6541 50.1592   4
   4  -1 -15 3033.88 259.557   1
  -4   1  15 3066.58 250.116   4
   4  -1 -14 26.3922 43.9677   1
   4  -1 -14 54.1994 43.0235   4
  -4   1  14 30.4819 35.0229   4
   4  -1 -13 30.3035 41.1813   1
  -4   1  13-23.1801 43.6584   4
   4  -1 -12 49.0992 44.4055   3
   4  -1 -12 74.6283 51.4156   1
   4  -1 -12 75.4647 41.9719   4
  -4   1  12 81.2802 47.2145   4
   4  -1 -11 1933.46 187.202   3
  -4   1  11 1905.51 188.817   3
   4  -1 -11 1982.91 164.156   4
   4  -1 -11 1913.87 181.421   1
   4  -1 -10 50.3282 48.9576   2
  -4   1  10 83.4043 44.4477   3
   4  -1 -10 24.2670 37.9582   3
   4  -1 -10 82.7294 49.1017   1
   4  -1 -10-13.5018 31.4280   4
   4  -1  -9 3696.38 241.365   3
   4  -1  -9 3578.63 250.710   2
   4  -1  -9 3903.72 244.841   1
   4  -1  -9 3687.72 204.203   4
  -4   1   9 3967.08 258.065   3
  -4   1   9 3714.61 202.812   4
   4  -1  -8 3548.85 228.033   3
   4  -1  -8 3268.52 217.396   1
   4  -1  -8 3307.64 181.478   4
  -4   1   8 3417.80 181.227   4
  -4   1   8 4035.22 254.604   3
   4  -1  -7 1578.17 142.837   3
   4  -1  -7 1798.37 153.091   1
   4  -1  -7 1657.12 114.134   4
  -4   1   7 1569.43 112.031   4
  -4   1   7 1645.64 154.242   3
   4  -1  -6 4601.76 242.413   3
   4  -1  -6 4579.66 238.638   1
   4  -1  -6 4375.28 178.456   4
  -4   1   6 4249.42 177.399   4
  -4   1   6 4307.66 247.071   3
   4  -1  -5 12109.1 413.500   3
   4  -1  -5 12360.4 409.393   1
  -4   1   5 11730.7 313.000   4
   4  -1  -5 11364.0 312.081   4
  -4   1   5 12623.6 443.404   3
   4  -1  -4 0.87668 28.8743   3
   4  -1  -4-0.32909 21.6262   2
   4  -1  -4 49.8615 31.2670   1
   4  -1  -4-25.9909 33.0971   5
  -4   1   4 22.0875 11.3663   4
   4  -1  -3 2769.83 176.380   2
   4  -1  -3 2723.74 156.721   1
   4  -1  -3 2469.31 172.052   5
  -4   1   3 2419.79 80.3440   4
   4  -1  -3 2505.93 163.908   3
   4  -1  -2 2181.12 151.093   2
   4  -1  -2 2370.15 137.937   1
   4  -1  -2 2525.13 171.361   5
   4  -1  -2 2148.47 150.277   3
   4  -1  -1 2400.50 154.475   2
   4  -1  -1 2598.23 134.938   1
  -4   1   1 2376.39 161.727   5
   4  -1  -1 2736.91 178.112   5
   4  -1  -1 3111.62 181.525   3
   4  -1   0 73793.2 1543.69   2
  -4   1   0 75040.8 1526.64   2
   4  -1   0 76397.3 1470.95   1
   4  -1   0 72205.0 1590.62   5
  -4   1   0 74414.8 1577.89   5
  -4   1  -1 14402.0 402.497   2
   4  -1   1 14362.0 412.889   2
   4  -1   1 14859.1 355.862   1
  -4   1  -1 14278.6 315.297   4
  -4   1  -1 15616.7 468.499   5
   4  -1   1 14418.0 329.786   4
  -4   1  -2 8819.40 277.511   2
   4  -1   2 8576.24 279.223   2
   4  -1   2 8528.54 221.102   1
  -4   1  -2 8639.26 234.511   4
  -4   1  -2 8616.94 332.414   5
   4  -1   2 8829.68 244.875   4
  -4   1  -3 17837.1 434.809   2
   4  -1   3 16937.4 351.936   1
   4  -1   3 16739.7 429.094   2
  -4   1  -3 16771.5 419.081   4
  -4   1  -3 16820.1 519.982   5
   4  -1   3 18355.4 433.958   4
   4  -1   4 213.403 33.8587   2
  -4   1  -4 187.939 32.2658   2
   4  -1   4 266.117 45.1935   4
  -4   1  -4 254.469 41.8468   4
  -4   1  -5 1580.19 91.0825   2
   4  -1   5 1871.38 93.2977   2
  -4   1  -5 1647.93 115.403   4
   4  -1   5 1898.60 123.327   4
  -4   1  -6 925.382 66.0268   2
  -4   1  -6 975.136 96.2957   4
   4  -1   6 867.376 88.8315   4
  -4   1  -7 2674.67 114.699   2
  -4   1  -7 2644.75 170.954   4
   4  -1   7 2424.16 162.825   4
  -4   1  -8 1661.87 88.9443   2
  -4   1  -8 1555.54 137.551   4
   4  -1   8 1592.51 138.803   4
  -4   1  -9 17602.0 417.030   2
  -4   1  -9 17521.0 565.303   4
   4  -1   9 16687.5 552.516   4
  -4   1 -10 206.813 34.6955   2
  -4   1 -10 219.448 58.6955   4
   4  -1  10 107.754 52.5160   4
  -4   1 -11 30.0579 18.2758   2
  -4   1 -11 87.5006 41.3216   4
   4  -1  11 32.0803 30.1826   4
  -4   1 -12 2236.23 122.983   2
  -4   1 -12 2412.73 207.542   4
   4  -1  12 1933.52 186.866   4
  -4   1 -13 2211.78 128.051   2
   4  -1  13 2390.67 215.078   4
   4  -1  14 2436.14 227.958   4
   4  -1  15 581.587 119.527   4
   4  -1  16 97.8393 66.0857   4
  -4   1 -17 1032.26 105.835   2
   4  -1  17 1020.69 166.996   4
   4  -1  18 5682.12 408.130   4
   4  -1  19 1123.91 186.844   4
   4  -1  20 23.4803 52.9531   4
   4  -1  21 45.9080 60.6281   4
   4  -1  22-108.723 79.0543   4
  -4   0  22 143.655 73.5382   4
  -4   0  21 205.176 92.8808   4
   4   0 -20 533.431 126.771   1
  -4   0  20 412.725 123.346   4
   4   0 -19 2028.93 236.749   1
  -4   0  19 1317.74 203.610   4
   4   0 -18 729.813 139.012   1
  -4   0  18 760.364 147.865   4
   4   0 -17 1861.71 216.062   1
  -4   0  17 1786.18 213.335   4
   4   0 -16 537.593 114.279   1
  -4   0  16 619.535 121.266   4
   4   0 -15 1929.15 207.728   1
  -4   0  15 1583.19 184.439   4
   4   0 -14-64.4755 50.6768   1
   4   0 -14-10.5112 36.1604   4
  -4   0  14 5.43662 31.4329   4
   4   0 -13 74.4190 44.2097   1
   4   0 -13 78.7033 42.7066   4
  -4   0  13 49.7112 41.1954   4
   4   0 -12 2817.94 233.699   1
   4   0 -12 3004.54 216.287   4
  -4   0  12 2573.87 205.303   4
  -4   0  11 16598.7 599.108   3
   4   0 -11 15065.1 528.953   4
   4   0 -11 15970.9 590.402   1
   4   0 -10 2768.28 213.857   3
   4   0 -10 2841.00 232.992   2
  -4   0  10 2975.02 223.570   3
   4   0 -10 2930.92 225.208   1
   4   0 -10 2802.22 188.781   4
  -4   0   9 2574.16 202.265   3
   4   0  -9 2538.14 196.326   3
   4   0  -9 2776.37 224.683   2
   4   0  -9 2868.81 212.085   1
   4   0  -9 2665.66 172.352   4
  -4   0   9 2804.78 180.180   4
   4   0  -8 2579.59 187.852   3
  -4   0   8 2017.15 170.695   3
   4   0  -8 2660.30 200.909   1
   4   0  -8 1901.54 137.708   4
  -4   0   8 2207.61 150.986   4
   4   0  -7 1461.16 131.275   3
   4   0  -7 1330.04 133.251   1
   4   0  -7 1337.72 103.125   4
  -4   0   7 1315.18 106.369   4
  -4   0   7 1247.91 128.449   3
   4   0  -6 4345.26 225.983   3
   4   0  -6 4655.08 248.253   1
   4   0  -6 4365.99 182.559   4
  -4   0   6 4309.09 236.985   3
  -4   0   6 4051.95 184.498   4
   4   0  -5 12550.7 418.488   3
   4   0  -5 13053.0 437.897   1
   4   0  -5 13331.5 344.564   4
  -4   0   5 12974.1 354.525   4
  -4   0   5 13263.7 445.278   3
  -4   0   4 400.217 68.6177   3
   4   0  -4 510.812 70.2681   3
   4   0  -4 461.089 72.2203   1
   4   0  -4 397.286 39.3882   4
  -4   0   4 464.933 46.2549   4
  -4   0   3 2768.21 175.717   2
   4   0  -3 2682.32 180.039   2
   4   0  -3 2677.14 158.155   3
   4   0  -3 2781.92 160.974   1
   4   0  -3 2236.67 156.914   5
   4   0  -3 2486.05 87.0903   4
  -4   0   3 2848.89 100.416   4
  -4   0   2 10916.1 377.682   2
   4   0  -2 11153.1 395.414   2
   4   0  -2 10987.1 351.426   1
   4   0  -2 11306.8 381.819   5
   4   0  -2 11237.7 362.274   3
   4   0  -1 24791.7 654.857   2
  -4   0   1 24987.1 640.546   2
   4   0  -1 23934.0 590.613   1
   4   0  -1 22984.6 632.161   5
   4   0  -1 25303.7 627.984   3
  -4   0   0 11017.5 354.374   2
   4   0   0 10423.0 353.957   2
  -4   0   0 10387.8 346.817   5
   4   0   0 9646.50 345.948   5
  -4   0  -1 74999.1 1524.88   2
   4   0   1 72377.0 1524.23   2
  -4   0  -1 70759.6 1529.28   5
   4   0   1 74874.4 1369.04   4
  -4   0  -2 9864.88 323.845   2
   4   0   2 9940.86 245.953   4
  -4   0  -2 9482.75 245.157   4
  -4   0  -2 9409.20 332.168   5
   4   0   2 9667.13 313.269   2
  -4   0  -3 29696.6 686.561   2
  -4   0  -3 29776.3 634.939   4
   4   0   3 28225.9 629.113   4
   4   0   3 27889.9 670.768   2
  -4   0  -4 2402.29 134.170   2
   4   0   4 2430.19 125.109   4
  -4   0  -4 2347.44 125.139   4
   4   0   4 2310.89 128.269   2
  -4   0  -5 15865.1 423.361   2
   4   0   5 15062.6 403.324   2
   4   0   5 15643.9 427.984   4
  -4   0  -5 15658.4 435.330   4
  -4   0  -6 254.759 44.0957   2
  -4   0  -6 198.020 43.7080   4
   4   0   6 204.859 43.5341   4
   4   0   7 2829.68 86.2085   1
  -4   0  -7 2598.57 138.249   2
   4   0   7 2752.77 167.392   4
  -4   0  -7 2797.32 172.363   4
  -4   0  -8 2703.68 144.027   2
   4   0   8 3215.28 103.031   1
   4   0   8 3128.88 190.140   4
  -4   0  -8 2395.77 174.377   4
  -4   0  -9 1319.67 98.8585   2
  -4   0  -9 1587.44 144.323   4
   4   0   9 1678.05 144.053   4
  -4   0 -10 3711.23 174.968   2
  -4   0 -10 3993.55 244.639   4
   4   0  10 3500.23 227.282   4
  -4   0 -11 941.095 87.8041   2
  -4   0 -11 1035.81 129.107   4
   4   0  11 931.025 118.059   4
  -4   0 -12 2056.98 134.858   2
  -4   0 -12 1977.95 186.096   4
   4   0  12 2235.60 193.666   4
  -4   0 -13 189.197 64.8061   4
   4   0  13 228.687 67.8756   4
   4   0  14 241.877 77.7437   4
   4   0  15 341.549 89.9860   4
   4   0  16 169.715 77.3072   4
   4   0  17 4158.13 329.530   4
   4   0  18 261.887 99.1219   4
   4   0  19 765.036 149.946   4
   4   0  20-19.7571 44.5313   4
   4   0  21 195.538 87.1147   4
   4   0  22 22.2057 61.4880   4
  -4  -1  22 9.94958 40.5946   4
  -4  -1  21 214.550 98.5743   4
   4   1 -20 58.2395 57.5217   1
  -4  -1  20-73.8916 62.8397   4
   4   1 -19 126.903 67.9262   1
  -4  -1  19 53.3349 53.7079   4
   4   1 -18-29.8138 41.5270   1
  -4  -1  18-33.1042 44.8448   4
   4   1 -17 783.217 144.426   1
  -4  -1  17 627.823 134.253   4
   4   1 -16-29.4698 45.4942   1
  -4  -1  16 11.9985 32.4456   4
   4   1 -15 1244.53 170.360   1
  -4  -1  15 708.844 129.636   4
   4   1 -14 1150.63 161.314   1
   4   1 -14 1111.93 147.176   4
  -4  -1  14 1161.82 160.388   4
   4   1 -13 93.2117 63.7730   1
   4   1 -13 55.3511 37.3562   4
  -4  -1  13 50.7130 49.1077   4
  -4  -1  12 372.744 82.1759   3
   4   1 -12 356.247 87.5201   1
   4   1 -12 383.415 78.9424   4
  -4  -1  12 368.958 85.7546   4
  -4  -1  11 91.1525 41.4192   3
   4   1 -11 93.4536 46.9891   1
   4   1 -11 134.631 48.5155   4
  -4  -1  11 88.1877 43.9057   4
   4   1 -10 10736.2 493.703   2
  -4  -1  10 11647.4 463.238   3
   4   1 -10 11744.2 434.277   4
   4   1 -10 11940.8 487.711   1
   4   1  -9 1095.07 142.720   2
  -4  -1   9 1094.62 125.809   3
   4   1  -9 1235.47 140.098   1
   4   1  -9 1115.19 113.725   4
  -4  -1   8 1983.73 163.644   3
   4   1  -8 2258.12 199.410   2
   4   1  -8 1869.22 155.736   3
   4   1  -8 1904.50 170.100   1
   4   1  -8 1789.81 140.776   4
  -4  -1   8 1719.50 142.852   4
   4   1  -7 3434.87 204.765   3
  -4  -1   7 3928.07 223.418   3
   4   1  -7 3242.30 217.130   1
   4   1  -7 3223.75 174.282   4
  -4  -1   7 3250.21 188.050   4
   4   1  -6 11290.9 390.797   3
  -4  -1   6 11391.5 436.575   2
   4   1  -6 11782.6 431.522   1
   4   1  -6 11633.4 354.572   4
  -4  -1   6 11357.4 370.338   4
  -4  -1   6 11161.4 401.228   3
   4   1  -5 8717.22 317.195   3
  -4  -1   5 8536.34 358.942   2
   4   1  -5 8836.62 276.184   4
  -4  -1   5 8291.03 293.381   4
  -4  -1   5 9142.62 336.714   3
  -4  -1   4 3300.63 204.372   2
   4   1  -4 2886.37 159.478   3
   4   1  -4 2865.66 129.177   4
  -4  -1   4 2979.03 148.224   4
  -4  -1   4 2861.29 168.974   3
  -4  -1   3 298.608 63.6969   2
   4   1  -3 228.566 41.9976   3
   4   1  -3 285.743 34.3874   4
   4   1  -3 262.870 47.8117   5
  -4  -1   3 369.799 47.0068   4
   4   1  -2 6.42221 18.9490   3
  -4  -1   2-14.7749 26.9067   2
   4   1  -2-1.50391 18.9273   5
   4   1  -2 10.0237 9.36476   4
   4   1  -1 12288.0 416.627   2
  -4  -1   1 11929.7 406.138   2
   4   1  -1 11853.7 368.343   5
   4   1  -1 11904.9 277.868   4
   4   1  -1 11540.5 348.055   3
  -4  -1   0 723.234 89.7282   2
   4   1   0 573.174 77.5552   2
   4   1   0 723.213 75.2186   5
   4   1   0 706.411 43.0745   4
   4   1   0 640.025 47.8188   4
   4   1   0 677.959 71.1305   3
  -4  -1  -1 22826.8 617.145   2
   4   1   1 23029.2 483.216   4
  -4  -1  -1 22438.0 562.905   5
   4   1   1 22579.5 603.550   2
  -4  -1  -2-9.17983 22.4419   5
   4   1   2-23.7431 16.4054   4
   4   1   2-16.5016 25.4571   2
  -4  -1  -2-12.9567 28.0268   2
  -4  -1  -3 8297.60 299.552   2
   4   1   3 7861.94 240.287   4
  -4  -1  -3 7835.77 281.482   5
   4   1   3 7273.70 278.313   2
  -4  -1  -4 53574.6 1172.34   2
   4   1   4 54510.5 1165.62   2
   4   1   4 55824.3 1131.13   4
  -4  -1  -4 53899.2 1136.38   4
  -4  -1  -5 342.974 57.0379   2
   4   1   5 254.283 47.1340   2
  -4  -1  -5 241.555 45.8420   4
   4   1   5 310.992 50.8094   4
  -4  -1  -6 25294.8 645.338   2
   4   1   6 27035.3 659.266   4
  -4  -1  -6 25061.8 656.519   4
  -4  -1  -7 2299.69 141.782   2
   4   1   7 2373.55 155.861   4
  -4  -1  -7 2373.11 160.769   4
  -4  -1  -8 141.878 40.1677   2
   4   1   8 136.258 26.3195   1
  -4  -1  -8 91.1549 35.9474   4
   4   1   8 134.021 43.6067   4
   4   1   9 10909.9 302.878   1
  -4  -1  -9 11584.2 373.462   2
   4   1   9 12411.3 434.460   4
  -4  -1  -9 12088.4 440.703   4
   4   1  10 2180.92 116.987   1
  -4  -1 -10 2430.33 154.425   2
   4   1  10 2471.79 184.934   4
  -4  -1 -10 2431.82 189.293   4
  -4  -1 -11 3300.70 185.170   2
   4   1  11 3019.57 149.910   1
  -4  -1 -11 3713.00 245.771   4
   4   1  11 3314.65 226.809   4
   4   1  12 85.4955 27.1600   1
  -4  -1 -12 158.595 55.9495   4
   4   1  12 6.40080 50.6132   4
   4   1  13 1782.38 124.982   1
   4   1  13 1627.63 172.158   4
  -4  -1 -13 2146.15 202.847   4
   4   1  14 626.863 76.5821   1
   4   1  14 673.197 118.024   4
   4   1  15 1984.43 206.378   4
   4   1  16 12.6928 47.0331   4
   4   1  17 1590.32 197.256   4
   4   1  18 112.423 63.7477   4
   4   1  19 2261.20 254.560   4
   4   1  20 500.799 124.811   4
   4   1  21 305.446 98.9831   4
   4   1  22-16.6018 65.4664   4
  -4  -2  22 268.887 129.816   4
  -4  -2  21-39.7744 52.6690   4
   4   2 -20-21.6996 34.8449   1
  -4  -2  20-67.0291 62.6158   4
   4   2 -19 201.235 84.0055   1
  -4  -2  19 153.294 88.7068   4
   4   2 -18-37.2322 60.0410   1
  -4  -2  18-7.03995 48.2523   4
   4   2 -17-94.0854 67.4355   1
  -4  -2  17 14.3215 38.2626   4
   4   2 -16 14.0226 47.4026   1
  -4  -2  16-22.7719 42.2129   4
   4   2 -15 438.916 105.353   1
  -4  -2  15 230.276 83.9701   4
   4   2 -14 2008.20 215.601   1
  -4  -2  14 1544.56 190.992   4
   4   2 -13 3526.98 280.241   1
   4   2 -13 3416.68 254.512   4
  -4  -2  13 3213.83 265.298   4
  -4  -2  12 1487.15 162.288   3
   4   2 -12 1900.78 196.135   1
   4   2 -12 1530.90 172.724   4
  -4  -2  12 1472.75 171.637   4
  -4  -2  11 1920.78 174.749   3
   4   2 -11 2098.39 202.808   1
   4   2 -11 1829.97 169.285   4
  -4  -2  11 1846.11 186.102   4
  -4  -2  10 1309.87 140.738   3
   4   2 -10 1489.78 163.403   1
   4   2 -10 1256.32 132.802   4
  -4  -2  10 1314.79 147.393   4
  -4  -2   9 2618.72 189.211   3
   4   2  -9 2220.50 210.638   2
   4   2  -9 2349.25 174.917   4
   4   2  -9 2502.50 208.531   1
  -4  -2   8 777.284 97.5292   3
  -4  -2   8 686.393 110.052   2
   4   2  -8 795.290 123.829   2
   4   2  -8 623.998 84.3736   4
  -4  -2   7 20996.5 655.922   2
  -4  -2   7 19794.5 589.069   3
   4   2  -7 20378.8 570.224   4
  -4  -2   7 20276.0 613.845   4
   4   2  -6 137.783 41.8210   3
  -4  -2   6 129.018 41.5578   3
  -4  -2   6 101.934 42.4245   2
   4   2  -6 132.880 36.6639   4
  -4  -2   6 125.955 46.3039   4
  -4  -2   5 24638.7 722.213   2
   4   2  -5 26239.1 645.547   3
  -4  -2   5 24530.0 663.942   4
  -4  -2   5 24344.7 642.189   3
   4   2  -5 24487.4 614.898   4
   4   2  -4 16547.5 451.192   3
  -4  -2   4 16588.3 539.479   2
   4   2  -4 15944.0 439.672   4
  -4  -2   4 16064.9 477.927   4
  -4  -2   4 17070.1 470.694   3
  -4  -2   3 2500.04 178.207   2
   4   2  -3 2607.89 135.279   3
   4   2  -3 2407.32 132.030   4
  -4  -2   3 2709.54 156.425   4
  -4  -2   3 2518.10 142.698   3
   4   2  -2 6213.25 215.155   3
  -4  -2   2 6430.68 296.715   2
   4   2  -2 6377.55 237.973   5
   4   2  -2 5932.83 218.366   4
   4   2  -1 15848.0 407.190   3
  -4  -2   1 16879.5 522.528   2
   4   2  -1 16009.6 430.640   5
   4   2  -1 15792.6 422.356   4
  -4  -2   0 9452.36 357.576   2
   4   2   0 9087.77 278.257   5
   4   2   0 8866.56 287.225   4
   4   2   0 8455.62 260.652   3
  -4  -2  -1 79675.3 1647.79   2
  -4  -2  -1 76192.8 1513.57   5
   4   2   1 75719.6 1626.98   2
   4   2   2 322.150 43.8497   4
  -4  -2  -2 214.154 37.2777   5
  -4  -2  -2 296.351 64.5205   2
   4   2   2 276.339 56.1349   2
  -4  -2  -3 1119.74 108.181   2
   4   2   3 1283.91 112.156   2
  -4  -2  -3 1316.35 91.4047   5
   4   2   3 1221.39 88.8864   4
   4   2   4 15347.0 468.061   2
  -4  -2  -4 16084.1 483.067   2
   4   2   4 16268.7 436.828   4
   4   2   5 10376.5 355.634   2
  -4  -2  -5 10176.5 367.436   2
  -4  -2  -5 10939.7 358.414   4
   4   2   5 10183.3 337.166   4
  -4  -2  -6 65657.5 1386.99   2
   4   2   6 62718.2 1355.81   4
  -4  -2  -6 62645.1 1375.54   4
  -4  -2  -7 539.580 77.2599   2
  -4  -2  -7 310.118 67.3919   4
   4   2   7 501.254 76.9041   4
  -4  -2  -8 28569.4 737.752   2
   4   2   8 28267.0 754.294   4
  -4  -2  -8 28881.8 777.607   4
  -4  -2  -9 614.805 86.4405   2
  -4  -2  -9 666.399 95.2389   4
   4   2   9 632.681 92.0981   4
  -4  -2 -10 162.525 46.3425   2
   4   2  10 198.987 39.4773   1
  -4  -2 -10 200.217 57.5000   4
   4   2  10 133.437 46.3034   4
   4   2  11 2846.73 155.390   1
  -4  -2 -11 3040.71 192.087   2
   4   2  11 3267.92 228.253   4
  -4  -2 -11 3235.90 232.972   4
   4   2  12 203.307 44.2290   1
  -4  -2 -12 279.758 76.6718   4
   4   2  12 169.519 61.5915   4
   4   2  13 2526.54 159.806   1
   4   2  13 2466.58 214.153   4
  -4  -2 -13 2647.97 228.778   4
   4   2  14 8.42824 18.4092   1
   4   2  14-74.4943 61.6460   4
   4   2  15 225.732 54.1760   1
   4   2  15 58.9273 50.6114   4
   4   2  16 82.7057 31.8200   1
   4   2  16 17.0733 63.5787   4
   4   2  17 3407.61 220.243   1
   4   2  17 3279.04 286.262   4
   4   2  18 733.098 141.238   4
   4   2  19 126.728 82.5746   4
   4   2  20-49.1999 58.9250   4
   4   2  21 120.476 71.0716   4
   4   2  22-50.2747 57.5635   4
  -4  -3  21 182.811 97.6252   4
  -4  -3  20 128.964 94.6612   4
   4   3 -19 167.217 78.2705   1
  -4  -3  19 245.425 105.066   4
   4   3 -18 98.8012 62.0799   1
  -4  -3  18 112.374 69.5447   4
   4   3 -17 9.15839 36.8829   1
  -4  -3  17-70.2517 59.3710   4
   4   3 -16-10.2488 37.5997   1
  -4  -3  16 26.0869 47.2406   4
   4   3 -15 778.778 143.207   1
  -4  -3  15 466.903 122.813   4
   4   3 -14 1364.25 184.014   1
  -4  -3  14 1160.40 173.260   4
   4   3 -13 13565.0 594.088   1
  -4  -3  13 11997.7 574.633   4
  -4  -3  12 4418.11 280.603   3
   4   3 -12 4426.95 315.576   1
   4   3 -12 4971.43 308.672   4
  -4  -3  12 4074.02 309.329   4
  -4  -3  11 4985.21 289.923   3
   4   3 -11 5165.05 305.555   4
  -4  -3  11 5070.00 331.778   4
  -4  -3  10 372.064 74.3654   3
   4   3 -10 301.195 73.6337   4
  -4  -3  10 284.089 74.2403   4
   4   3  -9 712.796 121.205   2
  -4  -3   9 596.006 88.9934   3
  -4  -3   9 612.412 103.998   2
   4   3  -9 666.094 96.9427   4
  -4  -3   9 631.488 106.185   4
   4   3  -8 510.939 100.134   2
  -4  -3   8 456.351 73.0977   3
  -4  -3   8 497.270 93.9845   2
   4   3  -8 460.003 78.2686   4
   4   3  -7 256.566 74.2375   2
  -4  -3   7 235.091 69.1566   2
  -4  -3   7 146.670 39.7911   3
   4   3  -7 149.632 45.1870   4
   4   3  -6 55.8580 42.4197   2
  -4  -3   6 58.8534 38.2585   2
  -4  -3   6 115.569 36.4269   3
  -4  -3   6 101.462 42.3534   4
   4   3  -6 111.724 39.6734   4
  -4  -3   5 14673.8 522.016   2
  -4  -3   5 14488.3 427.455   3
   4   3  -5 14195.1 452.175   4
  -4  -3   5 14224.0 499.293   4
  -4  -3   4 249.631 44.8522   3
  -4  -3   4 191.530 58.3993   2
  -4  -3   4 256.462 57.7047   4
   4   3  -4 331.719 58.0355   4
   4   3  -3 25257.4 565.280   3
  -4  -3   3 23958.0 707.093   2
   4   3  -3 23888.9 625.082   4
  -4  -3   3 23266.4 667.591   4
  -4  -3   3 21543.2 556.762   3
  -4  -3   2 51.4408 40.5906   2
   4   3  -2 26.2143 16.4360   3
   4   3  -2-15.1396 26.5791   4
   4   3  -1 1977.24 93.7320   3
  -4  -3   1 1896.46 162.606   2
   4   3  -1 1911.45 104.463   5
   4   3  -1 1852.24 134.798   4
  -4  -3   0 2219.58 170.181   2
   4   3   0 1788.94 85.6208   3
   4   3   0 1903.87 95.9984   5
   4   3   0 1656.86 131.475   4
  -4  -3  -1 7364.73 322.516   2
   4   3   1 7024.33 202.312   3
  -4  -3  -2 7068.40 310.414   2
   4   3   2 7301.73 311.691   2
  -4  -3  -2 6829.05 199.260   5
   4   3   3 17771.6 537.183   2
  -4  -3  -3 17828.8 541.490   2
   4   3   3 17978.5 481.533   4
  -4  -3  -3 16478.5 404.707   5
   4   3   4 26550.7 718.977   2
  -4  -3  -4 27318.2 730.668   2
   4   3   4 27084.4 672.565   4
  -4  -3  -5 2758.62 185.643   2
   4   3   5 2739.87 164.733   4
  -4  -3  -6 5423.31 265.136   2
   4   3   6 5346.10 248.313   4
  -4  -3  -7 627.751 90.9481   2
   4   3   7 805.559 97.9444   4
  -4  -3  -8 17312.5 546.320   2
   4   3   8 17184.5 544.135   4
  -4  -3  -8 17542.8 570.260   4
  -4  -3  -9 8219.73 347.523   2
   4   3   9 7980.50 352.047   4
  -4  -3  -9 8341.75 375.420   4
  -4  -3 -10 5139.53 271.847   2
   4   3  10 5339.14 289.767   4
  -4  -3 -10 5708.78 312.508   4
  -4  -3 -11 15112.3 525.677   2
   4   3  11 15479.7 559.320   4
  -4  -3 -11 17357.0 613.627   4
   4   3  12 16.2625 20.9932   1
  -4  -3 -12 23.8942 31.8955   4
   4   3  12 57.6666 52.1115   4
   4   3  13 1626.85 133.524   1
   4   3  13 2092.46 197.382   4
   4   3  14 831.992 97.8944   1
   4   3  14 637.599 115.828   4
   4   3  15 603.921 87.6113   1
   4   3  15 356.115 92.6468   4
   4   3  16 803.618 106.396   1
   4   3  16 681.344 130.600   4
   4   3  17 2002.03 175.915   1
   4   3  17 2357.35 241.637   4
   4   3  18 1330.19 146.314   1
   4   3  18 1430.24 196.961   4
   4   3  19 637.474 142.970   4
   4   3  20 127.448 78.3110   4
   4   3  21 308.455 101.984   4
   4   3  22 445.527 121.120   4
  -4  -4  20 151.063 90.4486   4
   4   4 -19 25.8046 44.3959   1
  -4  -4  19 121.884 83.4816   4
   4   4 -18 240.637 92.5433   1
  -4  -4  18 169.994 81.4811   4
   4   4 -17 250.804 87.6852   1
  -4  -4  17 278.721 103.089   4
   4   4 -16-12.6730 60.7758   1
  -4  -4  16-30.3504 50.9401   4
   4   4 -15 462.447 115.831   1
  -4  -4  15 418.542 124.370   4
   4   4 -14 1859.10 218.028   1
  -4  -4  14 1457.20 204.871   4
   4   4 -13 5536.78 373.309   1
  -4  -4  13 3868.50 326.828   4
  -4  -4  12 1651.00 167.080   3
  -4  -4  12 1600.16 201.705   4
  -4  -4  11 996.928 123.928   3
   4   4 -11 996.886 136.391   4
  -4  -4  11 956.338 151.026   4
  -4  -4  10 814.853 126.605   2
  -4  -4  10 974.454 114.756   3
   4   4 -10 781.531 121.364   4
  -4  -4  10 893.386 142.490   4
  -4  -4   9 4238.19 283.581   2
  -4  -4   9 4148.21 235.492   3
  -4  -4   9 3914.20 291.998   4
   4   4  -9 4171.23 263.806   4
  -4  -4   8 4471.22 285.556   2
   4   4  -8 4215.95 296.290   2
  -4  -4   8 4425.21 232.730   3
   4   4  -8 4317.61 261.187   4
  -4  -4   8 4559.02 304.397   4
   4   4  -7 10939.8 488.691   2
  -4  -4   7 11204.0 469.264   2
  -4  -4   7 10247.4 367.349   3
   4   4  -7 11046.0 431.980   4
   4   4  -6 1429.16 161.216   2
  -4  -4   6 1443.83 155.970   2
  -4  -4   6 1344.88 109.571   3
   4   4  -6 1458.27 140.860   4
   4   4  -5 108.451 52.2580   2
  -4  -4   5 90.6172 29.4970   3
  -4  -4   5 61.2097 42.7063   2
   4   4  -5 45.2299 26.9209   4
  -4  -4   4 1285.00 141.846   2
   4   4  -4 1166.45 121.477   4
  -4  -4   4 1099.62 85.9691   3
  -4  -4   4 1236.12 144.035   4
  -4  -4   3 48.5198 45.3381   2
  -4  -4   3 117.471 26.5255   3
   4   4  -3 63.8817 35.7750   4
  -4  -4   2 11676.2 456.160   2
   4   4  -2 11079.3 416.136   4
  -4  -4   1 3985.66 248.920   2
   4   4  -1 4154.34 142.217   5
   4   4  -1 3906.59 230.970   4
  -4  -4   0 3912.13 240.765   2
   4   4   0 3702.99 225.691   4
  -4  -4  -1 8556.28 368.061   2
   4   4   1 8819.67 371.990   4
  -4  -4  -2 383.468 74.6918   2
   4   4   2 516.049 33.2814   3
  -4  -4  -3 10854.6 423.304   2
   4   4   4 37003.8 946.363   2
  -4  -4  -4 37337.3 961.195   2
   4   4   4 37289.9 908.162   4
  -4  -4  -5 10844.2 425.489   2
   4   4   5 11363.1 399.491   4
  -4  -4  -6 336.201 72.9476   2
   4   4   6 341.439 69.5338   4
  -4  -4  -7 6211.65 310.699   2
   4   4   7 6860.87 309.050   4
  -4  -4  -8 400.597 82.4183   2
   4   4   8 524.984 88.6394   4
  -4  -4  -9 4884.72 279.228   2
   4   4   9 5345.88 288.193   4
  -4  -4 -10 4318.15 262.295   2
   4   4  10 4514.58 272.328   4
  -4  -4 -11 50.6972 42.4877   2
   4   4  11 44.3129 43.3866   4
  -4  -4 -11 18.3724 32.3817   4
  -4  -4 -12 5555.63 314.082   2
   4   4  12 5801.17 332.287   4
  -4  -4 -12 5897.88 353.111   4
   4   4  13 6774.52 308.261   1
   4   4  13 7419.18 390.694   4
   4   4  14 10136.6 404.434   1
   4   4  14 11571.5 515.035   4
   4   4  15 2577.75 190.636   1
   4   4  15 2661.99 244.434   4
   4   4  16 155.451 51.7816   1
   4   4  16 40.9515 54.8249   4
   4   4  17 4495.10 281.026   1
   4   4  17 5388.72 376.246   4
   4   4  18 932.413 162.507   4
   4   4  19 64.3313 49.6802   4
   4   4  20 270.102 95.3416   4
   4   4  21-70.8111 59.1637   4
   4   4  22 74.8914 61.6430   4
  -4  -5  19 652.339 180.868   4
   4   5 -18-32.6258 46.7542   1
  -4  -5  18 196.296 101.396   4
   4   5 -17 457.643 121.433   1
  -4  -5  17 180.376 91.7085   4
   4   5 -16 145.321 81.0551   1
  -4  -5  16-1.51815 57.4876   4
   4   5 -15-42.6151 47.1790   1
  -4  -5  15-127.664 79.1113   4
  -4  -5  14 2262.49 269.460   4
  -4  -5  13 1053.08 185.560   4
  -4  -5  12-13.2906 20.8198   3
  -4  -5  12 69.2347 68.3056   4
  -4  -5  11 3746.45 286.978   2
  -4  -5  11 3470.56 234.028   3
  -4  -5  11 3450.15 309.032   4
  -4  -5  10 18061.2 666.067   2
  -4  -5  10 16402.3 551.908   3
  -4  -5  10 16858.9 708.651   4
  -4  -5   9 3115.63 249.234   2
  -4  -5   9 2910.92 193.794   3
  -4  -5   9 2928.78 268.122   4
   4   5  -9 2963.12 236.748   4
  -4  -5   8 378.578 91.1547   2
  -4  -5   8 247.409 51.2836   3
  -4  -5   8 245.306 86.0369   4
   4   5  -8 366.985 80.1866   4
   4   5  -7 26.9312 32.4152   2
  -4  -5   7 63.1565 30.4130   3
  -4  -5   7 36.8284 36.4745   2
  -4  -5   7 73.8956 52.5882   4
   4   5  -7-9.94096 39.5264   4
   4   5  -6 257.503 73.7706   2
  -4  -5   6 287.043 49.8703   3
  -4  -5   6 261.802 71.8062   2
  -4  -5   6 306.597 88.0367   4
   4   5  -6 267.752 67.5249   4
   4   5  -5 583.094 103.088   2
  -4  -5   5 456.949 55.4243   3
  -4  -5   5 504.295 94.7120   2
  -4  -5   5 548.827 107.711   4
   4   5  -5 514.375 91.2912   4
   4   5  -4 370.576 83.2405   2
  -4  -5   4 353.322 82.5450   2
   4   5  -4 262.085 63.7240   4
  -4  -5   4 338.126 44.7635   3
   4   5  -3 120.495 54.2158   2
  -4  -5   3 115.369 52.2622   2
  -4  -5   3 94.5811 20.4538   3
   4   5  -3 166.047 54.1838   4
  -4  -5   2 16468.1 588.142   2
   4   5  -2 16373.2 574.363   4
  -4  -5   1 2819.33 216.456   2
   4   5  -1 2617.61 88.3443   5
   4   5  -1 2796.86 211.711   4
  -4  -5   0 1528.64 156.928   2
   4   5   0 1371.39 150.336   4
  -4  -5  -1 313.084 75.1301   2
   4   5   1 346.620 81.5106   4
  -4  -5  -2 18898.4 624.669   2
  -4  -5  -3 6671.19 334.319   2
   4   5   4 274.236 28.4731   3
  -4  -5  -4 131.449 48.7167   2
   4   5   5 0.38907 10.8319   3
   4   5   5-10.4331 29.6971   4
  -4  -5  -5-23.8006 42.0396   2
   4   5   6 1165.65 87.6910   3
   4   5   6 1186.63 128.030   4
  -4  -5  -6 1008.38 127.322   2
   4   5   7 996.881 89.4112   3
   4   5   7 1108.05 126.503   4
  -4  -5  -7 987.663 125.805   2
   4   5   8 46.8761 26.2330   3
   4   5   8-16.0535 40.8596   4
  -4  -5  -8 0.45277 41.3234   2
   4   5   9 1296.44 120.357   3
   4   5   9 1384.59 149.976   4
  -4  -5  -9 1351.70 152.101   2
   4   5  10 311.680 63.1631   3
   4   5  10 245.946 68.4153   4
  -4  -5 -10 284.434 74.0592   2
   4   5  11 1055.49 122.097   3
   4   5  11 1076.52 140.858   4
  -4  -5 -11 961.021 135.493   2
   4   5  12 2705.81 206.267   3
   4   5  12 2600.72 228.576   4
  -4  -5 -12 2586.42 222.421   2
   4   5  13 589.652 100.640   3
   4   5  13 659.057 120.553   4
   4   5  14 1695.34 178.942   3
   4   5  14 1705.85 158.528   1
   4   5  14 1814.88 202.391   4
   4   5  15 8750.84 392.500   1
   4   5  15 9153.42 478.443   4
   4   5  16 3339.05 289.501   4
   4   5  17 696.725 137.678   4
   4   5  18 245.215 97.5502   4
   4   5  19-99.1503 72.2565   4
   4   5  20 100.188 65.5083   4
   4   5  21 215.664 92.7394   4
   4   5  22 629.348 151.289   4
  -4  -6  18 78.0532 71.7423   4
   4   6 -17 542.152 134.890   1
  -4  -6  17 301.526 117.183   4
   4   6 -16 34.3144 45.2242   1
  -4  -6  16 87.0957 91.7714   4
  -4  -6  15 151.658 79.3854   4
  -4  -6  14 30.1050 53.0164   4
  -4  -6  13 101.878 75.8602   4
  -4  -6  12-25.9406 41.8985   2
  -4  -6  12-32.3192 28.2602   3
  -4  -6  11 1509.29 183.590   2
  -4  -6  11 1243.24 135.280   3
  -4  -6  11 1302.90 199.724   4
  -4  -6  10 917.107 144.660   2
  -4  -6  10 762.346 100.568   3
  -4  -6  10 782.704 151.835   4
  -4  -6   9 587.443 115.067   2
  -4  -6   9 558.719 82.0318   3
  -4  -6   9 471.686 119.397   4
  -4  -6   8 70.4111 33.6512   3
  -4  -6   8 88.8786 60.2788   2
  -4  -6   8-18.6840 69.6807   4
  -4  -6   7 1699.19 184.071   2
  -4  -6   7 1422.98 117.915   3
   4   6  -7 1882.71 194.202   4
  -4  -6   7 1715.25 212.147   4
  -4  -6   6 3153.70 251.101   2
  -4  -6   6 3001.11 159.699   3
   4   6  -6 3083.83 247.843   4
  -4  -6   6 3134.12 282.215   4
  -4  -6   5 95.8887 27.1747   3
  -4  -6   5 72.3677 52.7097   2
  -4  -6   5 94.7688 56.8292   4
   4   6  -5 145.042 59.5773   4
   4   6  -4 3891.43 286.550   2
  -4  -6   4 4283.47 288.508   2
  -4  -6   4 4058.31 154.736   3
   4   6  -4 4205.66 283.626   4
   4   6  -3 356.624 87.5447   2
  -4  -6   3 355.285 84.7604   2
   4   6  -3 269.313 78.2853   4
  -4  -6   3 328.767 29.8045   3
   4   6  -2 15636.4 601.961   2
  -4  -6   2 16109.3 602.376   2
   4   6  -2 16272.5 612.187   4
   4   6  -1 1321.10 155.898   2
  -4  -6   1 1072.58 139.870   2
   4   6  -1 1304.98 158.498   4
   4   6   0 2973.46 229.786   2
  -4  -6   0 3284.19 240.027   2
   4   6   0 2481.99 221.203   4
   4   6   1 5867.31 327.335   2
  -4  -6  -1 5405.52 315.480   2
   4   6   1 5658.67 343.898   4
  -4  -6  -2 15722.3 582.172   2
   4   6   2 15808.7 622.973   4
  -4  -6  -3 402.763 86.3995   2
  -4  -6  -4 1453.07 164.001   2
   4   6   5 30.4786 11.9184   3
   4   6   5-5.62150 44.6267   4
  -4  -6  -5 16.5716 31.9357   2
   4   6   6 433.299 46.9077   3
   4   6   6 386.871 81.5566   4
  -4  -6  -6 425.929 89.7695   2
   4   6   7-4.02478 16.7116   3
   4   6   7 67.1860 52.5707   4
  -4  -6  -7-7.57522 34.7374   2
   4   6   8 24.3555 22.0468   3
   4   6   8 3.75770 42.5928   4
  -4  -6  -8 11.3315 40.4272   2
   4   6   9 1285.50 112.959   3
   4   6   9 1251.25 151.764   4
  -4  -6  -9 1400.51 164.276   2
   4   6  10 6045.56 285.723   3
   4   6  10 6629.10 363.113   4
  -4  -6 -10 6354.99 363.396   2
   4   6  11 166.325 51.4821   3
   4   6  11 48.2278 51.0179   4
  -4  -6 -11 112.287 53.9868   2
   4   6  12 2020.94 174.168   3
   4   6  12 2337.67 220.597   4
  -4  -6 -12 2191.23 215.420   2
   4   6  13 5917.29 326.950   3
   4   6  13 6228.98 380.176   4
  -4  -6 -13 6649.71 390.439   2
   4   6  14 129.375 50.9462   3
  -4  -6 -14 158.063 68.8901   2
   4   6  14 124.834 62.9656   4
   4   6  15 2796.68 262.468   4
   4   6  16 681.046 135.931   4
   4   6  17 1350.52 192.365   4
   4   6  18 1016.98 173.303   4
   4   6  19-19.1549 46.8092   4
   4   6  20 282.049 100.322   4
   4   6  21 36.4694 53.5836   4
  -4  -7  17 1059.53 221.603   4
  -4  -7  16-181.219 94.4684   4
  -4  -7  15 797.565 191.212   4
  -4  -7  14 77.2674 73.4342   4
  -4  -7  13 177.987 71.8985   2
  -4  -7  13 90.7351 81.3103   4
  -4  -7  12 2975.15 270.978   2
  -4  -7  12 2989.24 328.285   4
  -4  -7  11 230.776 78.5742   2
  -4  -7  11 63.8126 52.2491   4
  -4  -7  10 2211.78 228.210   2
  -4  -7  10 1841.85 156.184   3
  -4  -7  10 1984.76 256.618   4
  -4  -7   9-0.62753 34.6984   2
  -4  -7   9 66.3634 31.3964   3
  -4  -7   9 26.5262 50.3819   4
  -4  -7   8 769.050 133.979   2
  -4  -7   8 871.085 95.8602   3
  -4  -7   8 1003.75 181.352   4
  -4  -7   7 418.479 97.2506   2
  -4  -7   7 558.325 70.5379   3
  -4  -7   7 567.590 146.633   4
  -4  -7   6 198.846 40.6183   3
  -4  -7   6 130.266 62.8577   2
  -4  -7   6 207.998 90.9763   4
  -4  -7   5 2128.45 214.397   2
  -4  -7   5 2146.54 115.230   3
   4   7  -5 2468.49 234.719   4
  -4  -7   4 423.532 97.2857   2
  -4  -7   4 341.245 36.4466   3
   4   7  -4 315.637 85.3536   4
  -4  -7   3 23.9166 48.5934   2
   4   7  -3 70.3686 48.5786   4
  -4  -7   2 7746.52 416.136   2
   4   7  -2 8290.33 443.678   4
  -4  -7   1 2264.83 213.533   2
   4   7  -1 2137.58 220.445   4
  -4  -7   0 465.675 106.252   2
   4   7   0 291.833 79.0396   2
   4   7   0 291.928 85.3567   4
   4   7   1 1576.85 172.687   2
  -4  -7  -1 1545.82 174.358   2
   4   7   1 1691.75 195.638   4
  -4  -7  -2 1431.37 167.344   2
   4   7   2 1493.50 187.618   4
  -4  -7  -3 788.142 124.878   2
   4   7   3 681.793 130.206   4
  -4  -7  -4-0.27643 44.8820   2
  -4  -7  -5 74.9077 54.7563   2
  -4  -7  -6 1528.01 175.750   2
   4   7   6 1290.85 156.500   4
   4   7   6 1347.36 82.5267   3
   4   7   7 315.889 47.5790   3
  -4  -7  -7 444.338 44.9233   5
   4   7   7 490.286 98.8568   4
  -4  -7  -7 488.687 101.785   2
   4   7   8 662.015 72.0363   3
   4   7   8 641.813 113.176   4
  -4  -7  -8 805.824 133.165   2
   4   7   9 1351.68 115.617   3
   4   7   9 1482.16 171.374   4
  -4  -7  -9 1661.97 189.776   2
   4   7  10 773.078 93.4635   3
   4   7  10 885.715 135.270   4
  -4  -7 -10 917.452 144.672   2
   4   7  11 327.501 67.1334   3
   4   7  11 270.729 83.5369   4
  -4  -7 -11 368.822 95.9967   2
   4   7  12 868.111 112.488   3
   4   7  12 873.606 141.184   4
  -4  -7 -12 1112.33 164.707   2
   4   7  13 371.090 76.0976   3
   4   7  13 326.884 94.4490   4
  -4  -7 -13 482.474 112.293   2
   4   7  14 123.218 56.9701   3
  -4  -7 -14 96.7633 63.0331   2
   4   7  14 238.742 83.8150   4
  -4  -7 -15-80.1413 68.9762   2
   4   7  15-38.1544 52.7758   4
   4   7  16 582.159 130.417   4
   4   7  17 108.868 67.8825   4
   4   7  18-4.22240 43.7430   4
   4   7  19 335.919 109.727   4
   4   7  20-32.8063 59.9266   4
   4   7  21-65.8731 66.0377   4
  -4  -8  16-16.3862 46.4873   4
  -4  -8  15 216.473 122.964   4
  -4  -8  14-66.6606 63.3402   4
  -4  -8  13 964.816 158.130   2
  -4  -8  13 765.133 184.566   4
  -4  -8  12 808.244 148.213   2
  -4  -8  12 1201.09 224.248   4
  -4  -8  11 447.914 108.815   2
  -4  -8  11 399.593 133.734   4
  -4  -8  10 149.365 65.9419   2
  -4  -8  10 44.6754 67.6555   4
  -4  -8   9 242.893 87.0316   2
  -4  -8   9 216.710 99.2991   4
  -4  -8   8-4.61333 32.4973   2
  -4  -8   8 72.8031 63.4628   4
  -4  -8   7 1280.32 105.641   3
  -4  -8   7 1411.94 185.776   2
  -4  -8   6 128.941 62.6611   2
  -4  -8   6 99.2088 28.1749   3
  -4  -8   5 2166.15 226.855   2
  -4  -8   5 2259.89 110.578   3
  -4  -8   4 12.6103 9.18395   3
  -4  -8   4 70.7509 48.2978   2
  -4  -8   3 37.9581 50.2670   2
  -4  -8   2 1948.47 209.312   2
   4   8  -2 2072.20 79.6450   5
  -4  -8   1 2458.11 235.015   2
  -4  -8   0 472.182 110.715   2
  -4  -8  -1 178.439 68.6481   2
  -4  -8  -2 38.8844 48.1709   2
  -4  -8  -3 4519.23 320.336   2
  -4  -8  -4 561.042 117.870   2
  -4  -8  -5 8.71686 38.7001   2
  -4  -8  -6-122.871 80.4088   2
  -4  -8  -7 8065.42 450.354   2
   4   8   7 9297.86 464.543   4
   4   8   7 8012.66 261.567   3
  -4  -8  -8 1913.85 212.095   2
  -4  -8  -8 1760.35 103.032   5
   4   8   8 1554.75 186.168   4
   4   8   8 1659.18 113.587   3
   4   8   9 50.0415 27.8787   3
  -4  -8  -9 49.1484 24.6290   5
   4   8   9-12.9414 56.3850   4
  -4  -8  -9 138.367 78.8096   2
   4   8  10 17055.9 530.669   3
   4   8  10 19202.1 725.824   4
  -4  -8 -10 19445.5 756.880   2
   4   8  11 383.543 69.7451   3
   4   8  11 161.919 74.3276   4
  -4  -8 -11 379.367 103.748   2
   4   8  12 248.651 61.0030   3
   4   8  12 278.011 87.7078   4
  -4  -8 -12 361.357 104.668   2
   4   8  13 614.411 97.4467   3
   4   8  13 753.259 141.310   4
  -4  -8 -13 1029.35 167.875   2
   4   8  14 73.7015 39.7896   3
  -4  -8 -14 13.4025 51.3217   2
   4   8  14 44.5583 53.8868   4
  -4  -8 -15 93.2264 69.2614   2
   4   8  15-22.3356 65.2720   4
  -4  -8 -16 119.966 60.9388   2
   4   8  16 162.981 77.2126   4
  -4  -8 -17 0.44777 54.6289   2
   4   8  17-48.8455 53.2016   4
   4   8  18 169.349 90.4335   4
   4   8  19 396.655 126.943   4
   4   8  20 22.1440 57.8616   4
  -4  -9  14 114.166 64.0688   2
  -4  -9  14 50.8876 66.1958   4
  -4  -9  13 367.646 107.537   2
  -4  -9  13 109.240 73.3360   4
  -4  -9  12 82.9257 65.1528   2
  -4  -9  12-68.3881 84.5018   4
  -4  -9  11 278.938 90.6143   2
  -4  -9  11 374.901 156.270   4
  -4  -9  10 98.1447 56.1335   2
  -4  -9  10 40.7200 58.6717   4
  -4  -9   9-108.453 63.2279   2
  -4  -9   9 73.1814 76.8382   4
  -4  -9   8 93.7252 58.4315   2
  -4  -9   7 22.7893 48.6351   2
  -4  -9   6 3479.14 300.857   2
  -4  -9   5 6643.75 424.270   2
  -4  -9   4 543.155 124.595   2
   4   9  -3 46.6010 16.8890   5
  -4  -9   3-39.8425 47.3579   2
  -4  -9   2 558.263 125.163   2
  -4  -9   1 1588.47 197.298   2
  -4  -9   0 8524.64 471.143   2
  -4  -9  -1 61.9475 60.2411   2
  -4  -9  -2 13158.2 603.171   2
  -4  -9  -3 9434.14 501.791   2
  -4  -9  -4 289.872 90.8522   2
  -4  -9  -5 10.1929 53.3539   2
  -4  -9  -6 3969.09 323.720   2
   4   9   7 124.075 66.8160   4
  -4  -9  -7 170.277 73.0349   2
   4   9   8 2871.23 266.930   4
  -4  -9  -8 2967.40 282.594   2
   4   9   9 505.414 68.5801   3
   4   9   9 619.371 126.881   4
  -4  -9  -9 538.481 62.8413   5
  -4  -9  -9 529.072 124.246   2
   4   9  10 8.97065 18.6890   3
  -4  -9 -10-16.9922 39.4790   2
   4   9  10 60.0347 53.5261   4
  -4  -9 -10 71.5156 28.9944   5
  -4  -9 -11 1250.99 194.661   2
  -4  -9 -11 1352.71 123.923   5
   4   9  11 1284.29 185.026   4
   4   9  11 1282.69 125.911   3
   4   9  12-30.6225 65.5009   4
  -4  -9 -12 11.5170 43.6038   2
   4   9  13 255.272 94.2494   4
  -4  -9 -13 109.989 75.1969   2
   4   9  14 172.258 81.8639   4
  -4  -9 -14 70.8949 61.6358   2
   4   9  15-3.81062 50.4113   4
  -4  -9 -15-11.8231 48.9985   2
   4   9  16-3.08931 43.8560   4
  -4  -9 -16 22.7028 61.8099   2
   4   9  17 40.4262 62.8160   4
  -4  -9 -17 220.970 103.837   2
   4   9  18 677.509 153.364   4
  -4  -9 -18 542.245 149.016   2
   4   9  19 268.628 107.143   4
  -4  -9 -19 482.984 141.883   2
  -4  -9 -20 630.289 164.403   2
  -4 -10  14-103.487 64.6972   2
  -4 -10  13-15.5404 42.2598   2
  -4 -10  12-36.0083 56.3621   2
  -4 -10  12-48.6113 71.0597   4
  -4 -10  11 24.5718 50.5778   2
  -4 -10  10 67.2378 58.6169   2
  -4 -10   9 295.712 92.6626   2
  -4 -10   8 185.518 87.5414   2
  -4 -10   7 68.5609 53.5025   2
  -4 -10   6 151.682 77.0576   2
  -4 -10   5 2204.19 247.314   2
  -4 -10   4 1111.90 176.504   2
  -4 -10   3 218.418 89.3533   2
  -4 -10   2 2607.74 269.492   2
  -4 -10   1-29.9223 65.7044   2
  -4 -10   0 2077.65 237.909   2
  -4 -10  -1 573.619 132.914   2
  -4 -10  -2 1284.16 185.547   2
  -4 -10  -3 781.947 153.554   2
  -4 -10  -4 50.3866 55.0953   2
  -4 -10  -5-72.6733 82.4053   2
  -4 -10  -6 49.1219 54.9074   2
   4  10   7 4115.70 340.415   4
  -4 -10  -7 4434.73 361.112   2
   4  10   8 694.085 141.062   4
  -4 -10  -8 832.370 160.756   2
   4  10   9 125.998 66.5518   4
  -4 -10  -9 119.674 68.5669   2
   4  10  10 2232.50 251.936   4
  -4 -10 -10 2102.74 256.764   2
   4  10  11 1234.81 192.295   4
  -4 -10 -11 1268.03 202.513   2
   4  10  12 174.312 90.4093   4
  -4 -10 -12 168.657 85.2054   2
   4  10  13 597.750 139.073   4
  -4 -10 -13 459.365 129.769   2
   4  10  14 817.199 162.844   4
  -4 -10 -14 596.899 142.884   2
   4  10  15 32.7290 44.7259   4
  -4 -10 -15 23.6542 49.4070   2
   4  10  16 406.892 131.419   4
  -4 -10 -16 205.376 106.027   2
   4  10  17 682.665 155.746   4
  -4 -10 -17 813.258 187.051   2
  -4 -10 -18 214.906 105.191   2
  -4 -11  12 85.9817 69.1546   2
  -4 -11  11 159.644 72.0182   2
  -4 -11  10 18.5870 43.3625   2
  -4 -11   9-23.3737 67.9796   2
  -4 -11   8 559.655 135.788   2
  -4 -11   7 110.109 67.3099   2
  -4 -11   6 272.452 99.9623   2
  -4 -11   5 79.7972 80.2497   2
  -4 -11   4 737.969 151.398   2
  -4 -11   3 43.0267 43.3372   2
  -4 -11   2 833.824 158.897   2
  -4 -11   1 1406.44 204.353   2
  -4 -11   0 53.5821 56.0036   2
  -4 -11  -1 1559.74 216.695   2
  -4 -11  -2 6681.21 454.907   2
  -4 -11  -3 91.6763 80.0177   2
  -4 -11  -4 71.5415 53.6778   2
  -4 -11  -5 23.5815 62.9170   2
  -4 -11  -6-20.4466 60.9758   2
   4  11   7 41.5547 54.3139   4
  -4 -11  -7 112.779 78.9962   2
   4  11   8 410.838 116.634   4
  -4 -11  -8 214.968 96.0837   2
   4  11   9 21.8154 49.4194   4
  -4 -11  -9-1.39882 65.9605   2
   4  11  10-3.52290 47.7617   4
  -4 -11 -10-16.3311 56.4610   2
   4  11  11 515.078 131.201   4
  -4 -11 -11 728.757 163.153   2
   4  11  12 240.794 95.6082   4
  -4 -11 -12 164.670 97.7790   2
   4  11  13 16.4341 42.1007   4
  -4 -11 -13 246.550 114.031   2
   4  11  14-35.8600 57.7516   4
  -4 -11 -14 77.8342 59.8746   2
   4  11  15-22.5264 54.5908   4
  -4 -11 -15 190.010 84.7480   2
  -4 -11 -16 49.5333 65.1565   2
  -4 -12  10 796.113 168.314   2
  -4 -12   9 122.021 79.7802   2
  -4 -12   8 81.1952 66.4760   2
  -4 -12   7 254.476 100.460   2
  -4 -12   6-39.4374 52.6152   2
  -4 -12   5-40.9333 49.2840   2
  -4 -12   4 202.335 87.0466   2
  -4 -12   3 728.431 163.958   2
  -4 -12   2 133.093 79.1333   2
  -4 -12   1 426.893 121.811   2
  -4 -12   0-3.66656 42.8346   2
  -4 -12  -1 205.098 88.6903   2
  -4 -12  -2 1174.85 201.153   2
  -4 -12  -3 481.987 129.208   2
  -4 -12  -4 2302.06 278.162   2
  -4 -12  -5-95.4147 76.8531   2
  -4 -12  -6 1341.54 221.242   2
   4  12   7-88.8316 64.7695   4
  -4 -12  -7 13.5713 47.9357   2
   4  12   8 1503.22 226.363   4
  -4 -12  -8 1340.56 220.204   2
   4  12   9 59.9818 71.7852   4
  -4 -12  -9-48.8490 76.4154   2
   4  12  10 80.2624 74.2458   4
  -4 -12 -10 28.0106 71.0200   2
   4  12  11 808.943 166.909   4
  -4 -12 -11 682.701 164.800   2
   4  12  12 24.0685 48.3839   4
  -4 -12 -12 114.114 93.3270   2
   4  12  13 579.078 151.785   4
  -4 -12 -13 776.179 184.804   2
  -4 -13   7 36.2497 49.6676   2
  -4 -13   6 31.3021 48.5513   2
  -4 -13   5 316.086 116.615   2
  -4 -13   4 5.58398 54.8424   2
  -4 -13   3-58.1430 85.1757   2
  -4 -13   2 232.118 107.271   2
  -4 -13   1 375.818 125.394   2
  -4 -13   0-0.50650 44.4622   2
  -4 -13  -1-2.52017 58.5323   2
  -4 -13  -2-26.0246 53.2927   2
  -4 -13  -3 127.911 90.7780   2
  -4 -13  -4 74.3037 84.5043   2
  -4 -13  -5 902.236 186.953   2
  -4 -13  -6 111.090 73.7035   2
   4  13   7-11.1317 59.7702   4
  -4 -13  -7 47.3900 66.8443   2
   4  13   8-5.85894 43.2541   4
  -4 -13  -8-29.4792 65.3317   2
   4  13   9 107.800 91.2372   4
  -4 -13  -9 214.589 113.301   2
  -5  13  10 443.527 112.969   4
  -5  13   9-54.5317 54.6100   4
  -5  13   8-67.9869 59.4182   4
  -5  13   7 247.008 95.0996   4
  -5  13   6 1012.06 178.659   4
   5 -13  -4 44.8530 50.7286   3
   5 -13  -3 185.950 82.9777   3
   5 -13  -2 87.0187 64.1836   3
   5 -13  -1 1050.56 196.853   3
   5 -13   0-192.471 90.4712   3
   5 -13   1-169.786 89.1698   3
   5 -13   2 361.298 111.281   3
  -5  12  13 69.5464 54.0406   4
  -5  12  12-117.606 67.0440   4
  -5  12  11-21.0609 48.0917   4
  -5  12  10 274.590 94.9053   4
   5 -12  -9 54.3066 48.7166   3
  -5  12   9 93.3629 61.8342   4
   5 -12  -8-60.9051 53.7043   3
  -5  12   8 46.9336 55.5839   4
   5 -12  -7 377.403 111.820   3
  -5  12   7 279.399 91.9393   4
   5 -12  -6 130.031 78.2199   3
  -5  12   6 156.234 74.3064   4
   5 -12  -5-28.7790 47.3052   3
   5 -12  -4 95.0863 63.3845   3
   5 -12  -3-77.5505 65.4916   3
   5 -12  -2-17.0205 51.6700   3
   5 -12  -1 221.168 84.3081   3
   5 -12   0-76.9338 66.0673   3
   5 -12   1-64.0289 59.7053   3
  -5  12  -1-2.39673 53.4088   5
   5 -12   2 194.806 88.7753   3
  -5  12  -2 193.489 93.3296   5
   5 -12   3 1075.66 189.618   3
  -5  12  -3 861.804 178.386   5
  -5  12  -4 63.4335 57.9220   5
  -5  12  -5-51.6112 61.7138   5
  -5  12  -6 126.493 80.9386   5
  -5  11  15 726.523 152.613   4
  -5  11  14-152.512 77.4056   4
  -5  11  13 395.135 112.120   4
  -5  11  12 1611.45 211.953   4
   5 -11 -11 343.130 107.435   3
  -5  11  11 228.401 81.0208   4
   5 -11 -10 192.551 94.4487   3
  -5  11  10 353.738 99.6953   4
   5 -11  -9 1384.54 207.084   3
  -5  11   9 915.955 155.808   4
   5 -11  -8 1.27592 31.8277   3
  -5  11   8-51.4740 45.8602   4
   5 -11  -7 425.589 116.480   3
  -5  11   7 247.082 87.6257   4
   5 -11  -6 120.993 70.8534   3
  -5  11   6 86.8820 63.8977   4
   5 -11  -5 1489.23 209.198   3
   5 -11  -4 116.348 72.7651   3
   5 -11  -3 1.63845 47.5907   3
   5 -11  -2 6.13179 44.8861   3
   5 -11  -1-35.7087 47.7471   3
   5 -11   0 160.388 77.3350   3
  -5  11   0 93.4369 65.8298   5
   5 -11   1 21.7285 51.6148   3
  -5  11  -1-1.76552 35.1147   5
   5 -11   2 723.176 151.794   3
  -5  11  -2 973.495 180.922   5
  -5  11  -3 899.183 170.924   5
  -5  11  -4-8.46945 52.7106   5
  -5  11  -5-48.0719 57.4839   5
  -5  11  -6 63.0457 58.8548   5
  -5  11  -7-150.480 85.3310   5
  -5  11  -8 143.683 93.3215   5
  -5  11  -9 38.6782 53.7603   5
  -5  10  16 17.4297 36.8519   4
  -5  10  15 123.734 63.4310   4
  -5  10  14 24.6843 37.8100   4
   5 -10 -13 530.615 138.487   3
  -5  10  13 315.042 102.377   4
   5 -10 -12 291.566 104.496   3
  -5  10  12 299.359 97.0604   4
   5 -10 -11 45.4205 54.8765   3
  -5  10  11 14.6824 37.3469   4
   5 -10 -10-26.8727 44.7214   3
  -5  10  10 23.7296 35.0173   4
   5 -10  -9 171.739 79.6632   3
  -5  10   9 295.802 89.2859   4
   5 -10  -8 2835.72 286.320   3
  -5  10   8 2485.79 241.883   4
   5 -10  -7 133.340 73.6712   3
  -5  10   7 37.2953 47.6524   4
   5 -10  -6-97.4230 56.9962   3
  -5  10   6 31.9163 46.8590   4
   5 -10  -5 163.566 76.3737   3
   5 -10  -4 710.189 142.880   3
   5 -10  -3 88.1378 56.9296   3
   5 -10  -2 1787.34 221.106   3
   5 -10  -1 475.336 115.122   3
  -5  10   1 448.485 114.242   5
   5 -10   0-75.1678 56.4218   3
  -5  10   0 39.0615 45.8481   5
   5 -10   1 75.9512 52.8787   3
   5 -10   1 107.484 48.8480   2
  -5  10  -1 58.4175 46.9890   5
   5 -10   2 890.804 110.970   2
  -5  10  -2 783.672 152.180   5
  -5  10  -3 136.626 76.1094   5
  -5  10  -4 65.0193 57.8631   5
  -5  10  -5 828.209 169.718   5
  -5  10  -6 144.631 84.7543   5
  -5  10  -7 360.396 117.471   5
  -5  10  -8 66.8654 66.2437   5
  -5  10  -9 84.8449 69.0425   5
   5 -10   9 208.154 108.059   4
  -5  10 -10 96.7443 76.2670   5
   5 -10  10 230.504 116.165   4
  -5  10 -11 211.713 108.321   5
   5 -10  11 373.487 134.190   4
   5 -10  12 916.659 214.985   4
  -5   9  18 151.057 69.0172   4
  -5   9  17 192.252 79.1027   4
  -5   9  16-16.6406 37.8718   4
   5  -9 -15 315.695 109.738   3
  -5   9  15 91.3137 59.6909   4
   5  -9 -14-21.4747 45.0254   3
  -5   9  14-4.99189 31.3795   4
   5  -9 -13 102.413 68.4706   3
  -5   9  13 103.587 58.2909   4
   5  -9 -12 2073.31 253.070   3
  -5   9  12 1822.67 207.099   4
   5  -9 -11 89.1721 61.2304   3
  -5   9  11 92.4732 54.3015   4
   5  -9 -10 59.2532 61.4697   3
  -5   9  10-31.5759 40.8434   4
   5  -9  -9 229.608 83.5778   3
  -5   9   9 308.216 82.9318   4
   5  -9  -8 102.719 63.4128   3
  -5   9   8 28.6570 41.0174   4
   5  -9  -7 302.352 102.498   3
  -5   9   7 303.477 83.5129   4
   5  -9  -6 90.1507 61.0540   3
  -5   9   6 84.0831 57.2813   4
   5  -9  -5 907.783 155.449   3
   5  -9  -4 88.7516 60.8055   3
   5  -9  -3 1374.32 186.644   3
   5  -9  -2 1271.50 181.106   3
   5  -9  -1 674.378 141.503   3
  -5   9   1 636.818 137.786   5
   5  -9   0 512.639 118.313   3
  -5   9   0 674.957 135.126   5
  -5   9  -1-68.6132 65.6492   5
   5  -9   2 64.6665 35.8816   2
  -5   9  -2-8.73196 40.6207   5
   5  -9   3 370.098 64.1016   2
  -5   9  -3 332.201 104.939   5
   5  -9   4 659.005 75.8698   2
  -5   9  -4 875.191 162.828   5
  -5   9  -5 14.7077 43.0476   5
  -5   9  -6 149.587 80.7419   5
  -5   9  -7 188.179 84.4511   5
   5  -9   7 30.9596 63.8718   4
  -5   9  -8 553.784 141.121   5
   5  -9   8 321.587 123.543   4
  -5   9  -9 346.589 115.467   5
   5  -9   9 401.957 126.280   4
  -5   9 -10 9.60365 59.4544   5
   5  -9  10 165.615 102.642   4
   5  -9  11 80.8424 85.6563   4
   5  -9  12 200.785 107.944   4
   5  -9  13 13.2766 69.0325   4
   5  -9  14 187.268 106.373   4
  -5   8  19 391.792 103.044   4
  -5   8  18-68.3085 50.7773   4
  -5   8  17 284.137 94.6588   4
   5  -8 -16 101.394 76.0125   3
  -5   8  16 57.2420 45.8192   4
   5  -8 -15 266.386 109.162   3
  -5   8  15 171.762 67.8282   4
   5  -8 -14 27.9978 51.6259   3
  -5   8  14-77.2946 51.8336   4
   5  -8 -13 574.417 134.167   3
  -5   8  13 248.453 80.1714   4
   5  -8 -12 81.3079 59.4987   3
  -5   8  12 87.5541 47.5992   4
   5  -8 -11 90.7940 66.2428   3
  -5   8  11 106.369 53.3676   4
   5  -8 -10 612.457 130.218   3
  -5   8  10 867.315 132.161   4
   5  -8  -9 1583.00 201.671   3
  -5   8   9 1260.09 156.480   4
   5  -8  -8 1123.93 170.650   3
  -5   8   8 1028.50 136.346   4
  -5   8   8 1392.87 190.950   4
   5  -8  -7 39.9455 50.8222   3
  -5   8   7-15.6041 26.9798   4
  -5   8   7 43.7217 44.1440   4
   5  -8  -6 680.945 130.634   3
  -5   8   6 583.930 106.158   4
  -5   8   6 804.747 141.796   4
   5  -8  -5 126.428 71.2994   3
  -5   8   5 279.349 73.7438   4
  -5   8   5 164.165 64.4013   4
  -5   8   4 3283.72 275.563   4
   5  -8  -4 3113.72 274.726   3
  -5   8   3 6674.93 340.035   1
   5  -8  -3 8366.01 456.506   3
  -5   8   3 7640.77 431.506   4
  -5   8   2 725.811 102.668   1
   5  -8  -2 682.760 128.986   3
  -5   8   2 736.464 129.616   4
  -5   8   1 3659.44 231.080   1
  -5   8   1 4223.44 325.581   5
  -5   8   1 3835.25 296.981   4
   5  -8  -1 3762.95 304.359   3
   5  -8   0 1061.56 161.862   3
  -5   8   0 978.947 113.051   1
  -5   8   0 1324.89 180.089   5
  -5   8   0 1180.53 162.434   4
  -5   8  -1-1.02656 49.9697   5
  -5   8  -1-38.8171 42.8783   4
  -5   8  -2 281.599 91.3264   5
  -5   8  -2 170.254 69.2719   4
   5  -8   3 69.3596 32.4314   2
  -5   8  -3 31.1104 44.6859   5
   5  -8   4 1803.61 118.643   2
  -5   8  -4 1949.09 230.340   5
   5  -8   5 12.6606 14.4908   2
  -5   8  -5 39.0035 57.7324   5
  -5   8  -6 3962.67 341.135   5
   5  -8   6 3882.83 349.829   4
  -5   8  -7 983.237 176.948   5
   5  -8   7 684.991 149.764   4
  -5   8  -8 40.9287 60.7776   5
   5  -8   8 136.607 71.1803   4
  -5   8  -9 355.966 115.917   5
   5  -8   9 152.394 81.4484   4
   5  -8  10 54.1526 61.2233   4
   5  -8  11-54.1974 70.1691   4
   5  -8  12 729.528 169.859   4
   5  -8  13-12.9465 58.5134   4
   5  -8  14 1.77564 63.7689   4
   5  -8  15-19.9285 60.5445   4
  -5   7  19 42.4856 45.5075   4
  -5   7  18-91.5616 56.6236   4
   5  -7 -17 118.886 79.3728   3
  -5   7  17 1.09227 44.3880   4
   5  -7 -16-23.0021 47.7360   3
  -5   7  16-36.4879 44.2834   4
   5  -7 -15 325.528 115.386   3
  -5   7  15 256.854 79.9823   4
   5  -7 -14-103.835 73.2438   3
  -5   7  14-9.11440 34.7970   4
   5  -7 -13 34.7659 56.9136   3
  -5   7  13-36.0784 41.1140   4
   5  -7 -12 2185.90 243.207   3
  -5   7  12 1985.94 199.224   4
   5  -7 -11 1650.96 209.959   3
  -5   7  11 1578.63 175.749   4
   5  -7 -10 216.277 84.5350   3
  -5   7  10 174.267 62.6127   4
   5  -7  -9 1994.58 221.491   3
  -5   7   9 2280.86 196.197   4
   5  -7  -8 169.931 72.4029   3
  -5   7   8 136.354 54.7796   4
   5  -7  -7 8063.96 441.732   3
  -5   7   7 7377.55 355.095   4
  -5   7   7 6831.28 405.880   4
   5  -7  -6 1596.25 190.332   3
  -5   7   6 1342.16 144.956   4
  -5   7   6 1304.07 168.128   4
   5  -7  -5-19.5698 43.2285   3
  -5   7   5-0.67691 23.0181   1
  -5   7   5 20.6811 26.6313   4
  -5   7   5-25.1814 46.5953   4
  -5   7   4 213.220 59.2413   1
   5  -7  -4 212.301 77.2770   3
  -5   7   4 120.704 57.3503   4
  -5   7   3 179.735 55.6753   1
   5  -7  -3 240.787 82.1694   3
  -5   7   3 229.328 72.8312   4
  -5   7   2 3490.44 221.119   1
  -5   7   2 4006.12 304.220   5
  -5   7   2 3673.09 269.030   4
   5  -7  -2 3659.36 286.450   3
   5  -7  -1 7.82020 55.5461   3
  -5   7   1 31.7004 27.9976   1
  -5   7   1-57.7051 68.3655   5
  -5   7   1-6.17622 37.7868   4
  -5   7   0 3597.48 211.618   1
  -5   7   0 3809.69 292.141   5
  -5   7   0 4078.72 283.933   4
  -5   7  -1 2612.16 245.721   5
  -5   7  -1 2909.48 238.021   4
  -5   7  -2 148.103 67.4401   5
  -5   7  -2 289.366 80.0886   4
  -5   7  -3 2256.11 233.362   5
  -5   7  -3 2672.94 234.055   4
   5  -7   4 204.065 34.9284   2
   5  -7   4 214.347 38.2321   2
  -5   7  -4 105.667 61.0830   5
  -5   7  -4 260.812 78.6562   4
   5  -7   5 1982.03 85.1868   2
   5  -7   5 1945.67 89.0526   2
  -5   7  -5 1749.94 214.700   5
  -5   7  -5 2250.66 217.369   4
   5  -7   5 1977.98 230.832   4
  -5   7  -6 809.770 149.997   5
   5  -7   6 490.442 118.873   4
  -5   7  -7 145.195 77.2713   5
   5  -7   7 38.4956 48.6156   4
   5  -7   8 549.063 127.996   4
   5  -7   9 9936.09 563.269   4
   5  -7  10 780.214 159.069   4
   5  -7  11 562.519 148.168   4
   5  -7  12-1.45479 44.1553   4
   5  -7  13 501.877 138.502   4
   5  -7  14 155.021 82.6954   4
   5  -7  15 19.2073 50.2294   4
   5  -7  16 183.906 106.025   4
   5  -7  17 97.7659 81.0944   4
  -5   6  20 948.362 167.753   4
  -5   6  19 269.062 86.9833   4
  -5   6  18 315.754 91.3131   4
   5  -6 -17 56.4467 56.7126   3
  -5   6  17 25.6734 42.1495   4
   5  -6 -16 579.224 141.384   3
  -5   6  16 599.100 117.723   4
   5  -6 -15 426.400 116.951   3
  -5   6  15 338.466 91.2525   4
   5  -6 -14 2369.77 261.773   3
  -5   6  14 2271.22 214.843   4
   5  -6 -13 208.479 84.8756   3
  -5   6  13 273.478 72.6199   4
   5  -6 -12 68.1889 52.6850   3
  -5   6  12-60.0453 49.8594   4
   5  -6 -11 320.763 91.5717   3
  -5   6  11 354.166 79.4333   4
   5  -6 -10 1217.65 171.947   3
  -5   6  10 1176.24 136.413   4
   5  -6  -9 130.369 59.9318   3
  -5   6   9-13.0672 29.7843   4
   5  -6  -8 559.377 117.939   3
  -5   6   8 587.997 91.9772   4
   5  -6  -7 2244.80 220.013   3
  -5   6   6 1946.03 181.185   1
   5  -6  -6 1899.47 201.285   3
  -5   6   6 1762.65 179.895   4
  -5   6   5-82.7310 41.9092   1
   5  -6  -5-18.0815 42.2107   3
  -5   6   5-62.2960 42.3984   4
  -5   6   4 1700.72 157.523   1
  -5   6   4 1491.98 157.633   4
   5  -6  -4 1692.99 184.758   3
  -5   6   3 8.49627 23.2979   1
   5  -6  -3 52.2696 43.7157   3
  -5   6   3 66.1250 40.5646   4
   5  -6  -2 429.434 97.4728   3
  -5   6   2 463.419 74.4728   1
  -5   6   2 413.810 96.4353   5
  -5   6   2 520.846 95.1174   4
   5  -6  -1 45.7486 45.0404   3
  -5   6   1 56.5983 46.9390   5
  -5   6   1-23.5986 35.7392   4
  -5   6   0 5282.71 333.916   5
  -5   6   0 4981.15 289.705   4
  -5   6  -1 2225.97 147.029   1
  -5   6  -1 2387.98 223.507   5
  -5   6  -1 2338.28 193.319   4
   5  -6   2 1435.00 110.238   2
  -5   6  -2 1299.55 108.139   1
  -5   6  -2 1312.39 167.814   5
  -5   6  -2 1566.66 159.129   4
   5  -6   3 260.326 43.6374   2
  -5   6  -3 257.620 46.2797   1
  -5   6  -3 142.967 72.0960   5
  -5   6  -3 271.814 71.3698   4
   5  -6   4 141.876 30.0055   2
  -5   6  -4 104.504 56.8816   5
  -5   6  -4 111.028 48.2271   4
   5  -6   4 93.5986 54.4670   4
   5  -6   5 176.700 20.8675   2
   5  -6   5 187.573 21.7536   2
  -5   6  -5 245.941 83.9739   5
  -5   6  -5 174.814 60.5430   4
   5  -6   5 293.155 88.1033   4
  -5   6  -6 32.1137 42.0175   5
   5  -6   6 9.49774 35.9643   4
  -5   6  -6 79.8497 47.3945   4
   5  -6   7 241.649 85.9272   4
  -5   6  -7 261.686 74.3684   4
   5  -6   8 4.51083 40.5720   4
   5  -6   9 530.181 119.842   4
   5  -6  10 524.872 123.826   4
  -5   6 -11 4631.03 182.688   1
   5  -6  11 3298.69 317.453   4
  -5   6 -12 11.4845 12.6868   1
   5  -6  12 66.8206 68.4293   4
   5  -6  13 1105.27 193.146   4
   5  -6  14 210.516 94.2853   4
   5  -6  15 422.146 125.946   4
   5  -6  16-189.178 106.668   4
   5  -6  17 815.334 180.892   4
   5  -6  18 752.678 182.767   4
  -5   5  21 160.992 71.2802   4
  -5   5  20 40.2539 43.2291   4
  -5   5  19 276.107 93.4601   4
  -5   5  18 118.721 61.8420   4
   5  -5 -17 50.9255 52.0739   3
  -5   5  17-61.2387 52.9437   4
   5  -5 -16 65.7200 58.9775   3
  -5   5  16-73.9583 47.9692   4
   5  -5 -15 213.181 88.1117   3
  -5   5  15 87.7212 49.8119   4
   5  -5 -14 1846.22 229.406   3
  -5   5  14 1831.57 187.175   4
   5  -5 -13 3707.84 315.482   3
  -5   5  13 3926.63 269.144   4
   5  -5 -12-11.5418 64.6936   3
  -5   5  12 44.7276 41.2771   4
   5  -5 -11 704.069 129.597   3
  -5   5  11 801.444 112.528   4
   5  -5 -10 2590.44 241.354   3
  -5   5  10 2821.53 201.793   4
   5  -5  -9 28.5669 40.1868   3
   5  -5  -8 1331.20 164.503   3
   5  -5  -7 7933.63 409.396   3
  -5   5   7 7805.27 322.531   4
  -5   5   7 7286.96 377.109   1
   5  -5  -6 2195.53 208.252   3
  -5   5   6 2544.24 204.404   1
  -5   5   6 2351.71 162.207   4
  -5   5   5 1824.69 166.045   1
  -5   5   5 1692.61 133.632   4
  -5   5   5 1715.82 157.593   4
   5  -5  -5 2041.83 196.791   3
  -5   5   4 3795.19 234.401   1
  -5   5   4 3447.59 191.973   4
  -5   5   4 3703.70 231.381   4
   5  -5  -4 3919.99 279.415   3
  -5   5   3 1153.97 121.383   1
   5  -5  -3 1480.57 174.122   5
  -5   5   3 1321.53 130.558   4
   5  -5  -3 1312.30 155.685   3
   5  -5  -2 7.76297 28.7106   3
   5  -5  -2 67.0646 51.2847   5
  -5   5   2-81.8411 57.4683   5
  -5   5   2-31.4166 32.0294   4
   5  -5  -1 139.699 64.1178   3
  -5   5   1 125.635 41.0114   1
  -5   5   1 18.8303 50.2336   5
  -5   5   1 58.3197 29.5057   4
   5  -5   0 4461.89 221.761   2
  -5   5   0 4081.33 206.923   1
  -5   5   0 4636.01 299.142   5
  -5   5   0 4555.50 245.318   4
   5  -5   1 30.6593 25.4889   2
  -5   5  -1 33.0468 22.3891   1
  -5   5  -1-10.6388 25.4457   4
   5  -5   2 12716.1 378.935   2
  -5   5  -2 11414.8 357.895   1
  -5   5  -2 12608.7 531.410   5
  -5   5  -2 12733.5 456.124   4
   5  -5   3 2989.77 148.059   2
  -5   5  -3 2950.11 145.049   1
  -5   5  -3 3023.64 247.919   5
  -5   5  -3 3229.96 212.493   4
   5  -5   3 2800.48 224.704   4
   5  -5   4 9114.72 260.491   2
  -5   5  -4 8706.03 268.620   1
  -5   5  -4 9373.69 459.007   5
   5  -5   4 9183.90 425.995   4
  -5   5  -4 8784.75 381.997   4
  -5   5  -5 4247.33 163.212   1
  -5   5  -5 4633.90 321.737   5
   5  -5   5 5121.98 311.441   4
  -5   5  -5 5166.02 285.413   4
  -5   5  -6 381.522 40.2413   1
   5  -5   6 496.015 100.902   4
  -5   5  -6 375.658 78.8254   4
  -5   5  -7 207.535 60.4893   4
   5  -5   7 89.4207 54.6550   4
  -5   5  -8 2014.91 193.364   4
   5  -5   8 2241.43 222.420   4
  -5   5  -9 384.063 35.7626   1
  -5   5  -9 290.859 81.4786   4
   5  -5   9 332.581 93.8578   4
  -5   5 -10 379.371 33.7187   1
   5  -5  10 250.199 87.2114   4
  -5   5 -11 11215.1 266.453   1
   5  -5  11 9591.34 528.969   4
  -5   5 -12 154.712 23.5558   1
   5  -5  12 178.046 87.9942   4
  -5   5 -13 2082.56 95.5489   1
   5  -5  13 2009.15 243.318   4
   5  -5  14 793.100 159.048   4
   5  -5  15 104.188 68.9354   4
   5  -5  16 75.2836 81.0717   4
   5  -5  17 153.245 84.8199   4
   5  -5  18 86.1226 65.8446   4
   5  -5  19 187.449 105.037   4
  -5   4  21 248.948 92.0504   4
  -5   4  20-98.2883 65.4255   4
  -5   4  19 106.109 58.6761   4
  -5   4  18 153.178 71.1027   4
  -5   4  17 298.856 94.1900   4
   5  -4 -16 2347.86 265.608   3
  -5   4  16 2084.18 212.486   4
   5  -4 -15 247.504 93.6624   3
  -5   4  15 352.585 87.3913   4
   5  -4 -14 2913.15 285.080   3
  -5   4  14 3066.89 238.920   4
   5  -4 -13 2109.32 231.928   3
  -5   4  13 2228.76 195.944   4
   5  -4 -12 193.921 78.7987   3
  -5   4  12 31.6310 30.8557   4
   5  -4 -11 44.6867 46.6988   3
  -5   4  11-54.4656 34.7172   4
   5  -4 -10 188.199 66.6041   3
   5  -4  -9 1679.05 184.427   3
   5  -4  -8 442.676 97.7431   3
  -5   4   8 569.974 78.6415   4
  -5   4   8 497.209 97.2917   1
   5  -4  -7 1759.61 170.452   2
   5  -4  -7 1663.20 174.986   3
  -5   4   7 1677.10 129.249   4
  -5   4   7 1684.67 172.699   1
   5  -4  -6 14764.5 543.034   2
   5  -4  -6 15654.0 582.703   3
  -5   4   6 14484.5 437.641   4
   5  -4  -6 14821.4 602.066   5
  -5   4   6 15564.6 551.750   1
   5  -4  -5 2649.48 199.750   2
   5  -4  -5 2670.14 218.254   3
  -5   4   5 2603.41 197.232   1
  -5   4   5 2510.13 145.933   4
   5  -4  -5 2508.74 225.828   5
   5  -4  -4 497.975 95.8963   3
   5  -4  -4 428.106 78.4321   2
  -5   4   4 484.337 82.2347   1
   5  -4  -4 350.911 83.8396   5
  -5   4   4 432.475 57.4147   4
  -5   4   4 382.030 64.9289   4
   5  -4  -3 8049.36 344.556   2
   5  -4  -3 8472.72 420.650   5
  -5   4   3 7740.04 272.080   4
  -5   4   3 7882.25 304.429   4
   5  -4  -3 7821.80 383.026   3
   5  -4  -2 1631.69 139.621   2
  -5   4   2 1528.06 129.677   1
   5  -4  -2 1437.93 167.140   5
  -5   4   2 1532.54 119.470   4
   5  -4  -2 1746.45 173.095   3
   5  -4  -1 14444.0 463.197   2
  -5   4   1 13375.9 435.910   1
  -5   4   1 14332.4 547.738   5
   5  -4  -1 14907.0 556.332   3
  -5   4   1 14314.2 434.053   4
   5  -4   0 6351.40 270.379   2
  -5   4   0 6257.32 253.019   1
  -5   4   0 5727.01 326.564   5
  -5   4   0 6220.55 259.204   4
   5  -4   1 2002.20 135.626   2
  -5   4  -1 1760.04 117.421   1
  -5   4  -1 1656.78 174.644   5
  -5   4  -1 1980.03 138.368   4
   5  -4   2 3947.59 184.176   2
  -5   4  -2 3747.60 169.292   1
  -5   4  -2 3988.77 270.082   5
  -5   4  -2 3775.89 203.297   4
   5  -4   2 4265.73 238.987   4
   5  -4   3 5208.67 207.795   2
  -5   4  -3 5413.73 192.766   1
  -5   4  -3 5293.05 318.678   5
   5  -4   3 5686.42 289.134   4
  -5   4  -3 5670.15 259.191   4
   5  -4   4 1422.34 85.9769   2
  -5   4  -4 1559.87 84.5557   1
  -5   4  -4 1242.42 157.839   5
   5  -4   4 1408.34 141.804   4
  -5   4  -4 1602.22 136.109   4
  -5   4  -5 3036.23 108.486   1
   5  -4   5 3136.08 100.456   2
  -5   4  -5 2806.84 238.056   5
  -5   4  -5 3198.07 204.835   4
   5  -4   5 3142.03 220.351   4
  -5   4  -6 3089.67 208.097   4
   5  -4   6 3031.19 223.011   4
  -5   4  -7 2541.21 197.269   4
   5  -4   7 2554.36 212.264   4
  -5   4  -8 406.305 81.5507   4
   5  -4   8 342.916 86.4760   4
  -5   4  -9 475.104 91.3547   4
   5  -4   9 339.930 90.9538   4
  -5   4 -10 2820.78 235.406   4
   5  -4  10 2908.23 253.507   4
   5  -4  11 1267.94 171.007   4
   5  -4  12 307.544 97.7894   4
   5  -4  13 54.1551 65.6301   4
   5  -4  14 3030.61 294.522   4
   5  -4  15 970.213 171.409   4
   5  -4  16 1122.90 190.396   4
   5  -4  17 4235.02 379.971   4
   5  -4  18 423.102 128.608   4
   5  -4  19 32.7311 64.0214   4
   5  -4  20 980.127 206.258   4
  -5   3  22 754.940 160.286   4
  -5   3  21 213.666 94.5398   4
  -5   3  20-96.9363 61.9341   4
  -5   3  19 111.219 66.0190   4
  -5   3  18-72.1965 50.8870   4
   5  -3 -17 84.1907 62.8151   1
  -5   3  17 5.74440 41.6279   4
   5  -3 -16 361.293 100.328   1
  -5   3  16 257.483 78.9632   4
   5  -3 -15 1506.26 202.709   3
  -5   3  15 1437.56 168.695   4
   5  -3 -15 1590.56 196.947   1
   5  -3 -14 4437.68 341.313   3
   5  -3 -14 4010.13 277.198   4
  -5   3  14 4197.32 278.186   4
   5  -3 -14 4081.32 307.895   1
   5  -3 -13 3891.50 306.049   3
  -5   3  13 3456.54 241.158   4
   5  -3 -13 3365.31 241.260   4
   5  -3 -13 3700.79 284.230   1
   5  -3 -12 1131.60 159.615   3
   5  -3 -12 1102.56 131.304   4
  -5   3  12 1233.19 134.259   4
   5  -3 -12 1212.21 155.185   1
   5  -3 -11 303.795 78.1516   1
   5  -3 -11 350.362 89.0341   3
   5  -3 -10 2373.89 209.029   1
   5  -3 -10 2603.10 225.897   3
   5  -3  -9-5.82994 33.6156   1
   5  -3  -9 2.57390 47.2197   3
  -5   3   9 9.37490 25.4664   4
   5  -3  -8 2139.16 195.946   2
   5  -3  -8 1977.98 187.031   3
  -5   3   8 2260.14 145.758   4
   5  -3  -8 1880.55 173.468   1
   5  -3  -7 988.296 128.265   2
   5  -3  -7 971.486 131.014   3
   5  -3  -7 1001.92 140.219   5
  -5   3   7 1076.51 93.6635   4
   5  -3  -7 1022.03 119.741   1
  -5   3   7 1068.20 133.056   1
   5  -3  -6 5604.64 306.006   2
   5  -3  -6 5856.56 319.088   3
  -5   3   6 5593.07 216.640   4
   5  -3  -6 5272.66 325.679   5
   5  -3  -6 5337.28 274.528   1
  -5   3   6 5760.26 306.625   1
   5  -3  -5 12214.8 488.541   3
   5  -3  -5 12552.0 478.289   2
   5  -3  -5 12138.8 432.944   1
  -5   3   5 12935.3 469.661   1
  -5   3   5 12579.3 349.370   4
   5  -3  -5 12890.4 527.874   5
   5  -3  -4 205.251 63.0628   3
   5  -3  -4 264.264 61.6379   2
   5  -3  -4 280.470 71.0954   5
  -5   3   4 234.314 37.7654   4
  -5   3   4 197.616 42.0143   4
   5  -3  -3 137.280 44.9820   2
   5  -3  -3 154.647 60.4768   3
   5  -3  -3 183.333 64.8821   5
  -5   3   3 136.197 27.3079   4
  -5   3   3 140.451 30.8648   4
   5  -3  -2 4604.77 243.301   2
  -5   3   2 4260.00 219.434   1
  -5   3   2 4358.55 158.095   4
   5  -3  -2 4442.23 283.084   5
  -5   3   2 4156.76 168.446   4
   5  -3  -2 4544.79 270.389   3
   5  -3  -1 1365.55 123.392   2
  -5   3   1 1119.15 102.104   1
   5  -3  -1 1363.51 152.383   5
  -5   3   1 1013.28 125.373   5
  -5   3   1 1258.96 84.3085   4
   5  -3  -1 1333.34 145.671   3
  -5   3   0 8316.17 300.333   1
   5  -3   0 9180.77 337.121   2
  -5   3   0 9503.78 278.914   4
  -5   3  -1 458.139 55.9949   1
   5  -3   1 522.251 67.1451   2
  -5   3  -1 506.065 56.6936   4
  -5   3  -2 112.192 26.9173   1
   5  -3   2 176.746 39.0292   2
  -5   3  -2 141.228 32.6088   4
   5  -3   2 76.4217 32.8062   4
   5  -3   3 208.523 37.6096   2
  -5   3  -3 146.646 60.2252   5
   5  -3   3 217.774 52.9860   4
  -5   3  -3 178.575 39.7622   4
   5  -3   4 1755.61 99.1955   2
  -5   3  -4 1752.32 128.677   4
  -5   3  -4 1708.74 172.971   5
   5  -3   4 1882.59 148.411   4
   5  -3   5 2854.14 110.884   2
  -5   3  -5 2476.03 166.320   4
   5  -3   5 2772.46 187.031   4
  -5   3  -6 10504.3 391.478   4
   5  -3   6 10760.0 417.756   4
  -5   3  -7 2564.12 184.613   4
   5  -3   7 2189.76 181.751   4
  -5   3  -8 1782.53 161.824   4
   5  -3   8 1729.04 166.745   4
  -5   3  -9 931.466 121.139   4
   5  -3   9 748.988 114.716   4
   5  -3  10 29.4865 50.0239   4
  -5   3 -10-22.2176 25.4744   4
  -5   3 -11 7043.84 378.818   4
   5  -3  11 6366.72 374.180   4
   5  -3  12 125.626 69.9478   4
   5  -3  13 3848.78 307.005   4
   5  -3  14-55.1726 58.5462   4
   5  -3  15 1176.52 183.475   4
   5  -3  16 144.090 83.3715   4
   5  -3  17 1602.47 224.508   4
   5  -3  18 174.273 85.8020   4
   5  -3  19 225.568 93.5863   4
   5  -3  20 446.031 132.382   4
  -5   2  22 406.399 142.367   4
  -5   2  21 2656.19 292.113   4
  -5   2  20 2073.94 246.391   4
   5  -2 -19 270.309 94.0751   1
  -5   2  19 92.1459 64.8556   4
   5  -2 -18 27.4046 62.5255   1
  -5   2  18-12.4249 36.8592   4
   5  -2 -17 112.950 64.1719   1
  -5   2  17-23.5493 30.0936   4
   5  -2 -16 1032.84 160.680   1
  -5   2  16 920.498 142.595   4
   5  -2 -15 30.6126 50.8842   1
  -5   2  15 2.45004 36.6868   4
   5  -2 -14 378.950 96.8033   3
   5  -2 -14 293.150 93.8888   1
   5  -2 -14 445.524 91.3318   4
  -5   2  14 349.640 83.1160   4
   5  -2 -13 45.8291 41.9129   1
   5  -2 -13-76.6255 43.1481   4
  -5   2  13 10.2792 35.4650   4
   5  -2 -12 276.222 82.7658   3
   5  -2 -12 377.491 89.7878   1
   5  -2 -12 304.232 69.1794   4
  -5   2  12 227.721 63.7806   4
   5  -2 -11 8274.77 427.904   3
   5  -2 -11 8382.33 358.565   4
   5  -2 -11 9653.24 438.119   1
   5  -2 -10 9824.79 452.144   3
   5  -2 -10 9257.76 422.671   1
  -5   2  10 9333.00 360.906   4
   5  -2 -10 8994.37 356.469   4
   5  -2  -9-6.98988 36.2248   3
   5  -2  -9 22.5503 36.6281   1
   5  -2  -9 14.9585 22.6111   4
  -5   2   9 24.9026 25.0175   4
   5  -2  -8 24.3746 29.0397   1
   5  -2  -8-13.2491 33.7005   2
  -5   2   8 26.0595 36.0773   3
   5  -2  -8 29.7457 39.9662   3
  -5   2   8-3.76338 21.3600   4
   5  -2  -7 2582.01 211.700   2
   5  -2  -7 2342.64 194.803   3
   5  -2  -7 2207.31 175.917   1
   5  -2  -7 2570.03 214.792   5
  -5   2   7 2439.24 135.515   4
  -5   2   7 2798.67 226.421   3
   5  -2  -6 2966.29 220.442   2
   5  -2  -6 3133.04 217.343   3
   5  -2  -6 2813.28 223.479   5
  -5   2   6 2708.97 133.103   4
   5  -2  -6 2962.06 195.130   1
   5  -2  -5 3396.07 229.172   2
   5  -2  -5 3238.27 219.869   3
  -5   2   5 3108.20 126.394   4
   5  -2  -5 3058.30 228.093   5
   5  -2  -5 2999.43 190.368   1
   5  -2  -4 650.737 96.4400   2
   5  -2  -4 393.253 77.5102   3
   5  -2  -4 538.306 76.9930   1
   5  -2  -4 569.832 96.6273   5
  -5   2   4 532.846 41.6123   4
   5  -2  -3 13.0561 37.4395   3
   5  -2  -3 20.6468 24.3679   2
   5  -2  -3-11.4896 24.1128   1
   5  -2  -3 42.7251 38.8082   5
  -5   2   3-7.82465 8.87183   4
  -5   2   3 8.69540 9.26608   4
   5  -2  -2 9126.66 365.840   2
   5  -2  -2 9051.33 316.245   1
   5  -2  -2 10166.4 424.853   5
   5  -2  -2 9284.26 388.836   3
   5  -2  -1 1280.47 120.879   2
   5  -2  -1 1222.17 96.6146   1
   5  -2  -1 1434.01 147.904   5
   5  -2  -1 1327.06 138.002   3
   5  -2   0 13318.4 450.224   2
  -5   2   0 14640.3 318.986   4
   5  -2   0 15225.6 398.566   1
   5  -2   1 9050.87 326.096   2
  -5   2  -1 8718.99 236.611   4
   5  -2   2 576.935 69.6589   2
  -5   2  -2 412.631 46.1578   4
   5  -2   2 441.635 55.3702   4
   5  -2   3 8265.81 288.566   2
  -5   2  -3 9042.19 282.579   4
   5  -2   3 9093.44 302.264   4
   5  -2   4 653.234 62.9741   2
  -5   2  -4 705.639 105.346   5
  -5   2  -4 681.300 72.4685   4
   5  -2   4 739.869 80.8329   4
   5  -2   5 595.513 55.2235   2
   5  -2   5 604.973 78.3916   4
  -5   2  -5 526.687 69.2490   4
  -5   2  -6-5.05272 20.0614   4
   5  -2   6 9.86172 20.3405   4
   5  -2   7 210.725 52.5078   4
  -5   2  -7 201.174 50.4091   4
  -5   2  -8 826.318 105.216   4
   5  -2   8 965.586 116.923   4
  -5   2  -9 1390.29 142.628   4
   5  -2   9 1392.12 148.514   4
  -5   2 -10 597.256 99.9712   4
   5  -2  10 550.181 97.8138   4
  -5   2 -11 265.173 68.6639   4
   5  -2  11 288.838 75.2883   4
  -5   2 -12 188.771 62.0854   4
   5  -2  12 301.681 85.3796   4
   5  -2  13 64.2084 51.1472   4
   5  -2  14 2318.20 232.879   4
   5  -2  15 276.190 96.8475   4
   5  -2  16 762.032 142.752   4
   5  -2  17 1667.91 221.630   4
   5  -2  18 63.9540 60.8368   4
   5  -2  19-35.5447 52.6708   4
   5  -2  20 509.701 142.205   4
   5  -2  21 23.5020 58.6195   4
  -5   1  22 201.055 88.4207   4
  -5   1  21-92.2713 58.7834   4
  -5   1  20 18.3246 33.3259   4
   5  -1 -19 51.9641 54.1240   1
  -5   1  19 16.5291 34.7003   4
   5  -1 -18 388.448 106.100   1
  -5   1  18 200.555 83.7455   4
   5  -1 -17 269.403 86.4122   1
  -5   1  17 240.498 77.2775   4
   5  -1 -16 49.1376 52.4463   1
  -5   1  16 56.2611 49.6189   4
   5  -1 -15 2186.30 229.026   1
  -5   1  15 1907.37 199.264   4
   5  -1 -14 243.719 76.6517   1
   5  -1 -14 299.345 76.2981   4
  -5   1  14 166.992 60.3180   4
   5  -1 -13 847.852 140.163   3
   5  -1 -13 861.490 135.458   1
   5  -1 -13 814.550 116.471   4
  -5   1  13 786.382 117.857   4
   5  -1 -12 4839.57 322.387   3
   5  -1 -12 5005.54 321.260   1
   5  -1 -12 4689.82 269.660   4
  -5   1  12 4409.14 265.269   4
   5  -1 -11 1269.83 158.101   3
   5  -1 -11 1197.81 153.230   1
   5  -1 -11 1268.70 128.473   4
   5  -1 -10 3103.21 236.405   3
   5  -1 -10 3115.39 237.193   1
   5  -1 -10 2913.61 185.651   4
  -5   1  10 2944.83 191.043   4
   5  -1  -9 997.810 130.457   3
   5  -1  -9 1291.51 145.887   1
   5  -1  -9 939.086 97.2870   4
  -5   1   9 1100.39 141.824   3
  -5   1   9 1046.28 104.833   4
   5  -1  -8 2463.44 195.029   3
   5  -1  -8 2388.25 211.746   2
   5  -1  -8 1841.73 176.200   1
   5  -1  -8 2238.11 139.021   4
  -5   1   8 2226.64 198.300   3
  -5   1   8 2177.54 140.375   4
   5  -1  -7-21.0809 37.9795   3
   5  -1  -7 30.4525 36.9366   2
   5  -1  -7 28.1914 31.9909   1
   5  -1  -7-4.68453 14.0862   4
  -5   1   7-17.9025 18.0423   4
  -5   1   6 48.1170 38.9603   3
   5  -1  -6 40.7284 38.8967   3
   5  -1  -6 130.827 63.8586   2
   5  -1  -6 64.2128 39.7587   1
   5  -1  -6 24.3740 13.8885   4
   5  -1  -6 49.8782 34.1858   5
  -5   1   6 20.9152 15.7098   4
   5  -1  -5 12701.5 484.724   2
   5  -1  -5 11777.7 438.286   3
   5  -1  -5 12105.1 437.504   1
   5  -1  -5 12490.2 478.630   5
  -5   1   5 12190.7 308.847   4
   5  -1  -4 4628.99 265.133   2
   5  -1  -4 4508.57 246.501   3
   5  -1  -4 4315.56 228.043   1
   5  -1  -4 4239.43 256.213   5
   5  -1  -3 8172.19 355.795   2
   5  -1  -3 7522.34 302.427   1
   5  -1  -3 8008.88 358.673   5
   5  -1  -3 7556.83 331.954   3
   5  -1  -2 75.3517 36.9153   2
   5  -1  -2 63.0797 43.9840   3
   5  -1  -2 89.3144 31.1470   1
   5  -1  -2 119.353 45.0611   5
   5  -1  -1 5600.58 273.320   2
   5  -1  -1 5512.41 226.025   1
   5  -1  -1 5677.82 289.898   5
   5  -1  -1 5493.56 275.048   3
   5  -1   0 1119.64 88.8149   1
   5  -1   0 1319.00 120.175   2
  -5   1   0 1024.65 102.830   2
   5  -1   1 248.390 51.8206   2
   5  -1   1 162.281 35.4193   1
  -5   1  -1 234.333 50.0748   2
  -5   1  -2 1118.33 97.2775   2
   5  -1   2 886.065 89.8231   2
   5  -1   2 914.208 65.4328   1
  -5   1  -2 983.164 60.4409   4
   5  -1   2 913.334 62.8263   4
  -5   1  -3 17984.9 487.082   2
   5  -1   3 17790.6 393.029   1
   5  -1   3 17344.4 483.627   2
  -5   1  -3 17636.3 434.780   4
   5  -1   3 18654.5 447.797   4
  -5   1  -4 53.0441 24.3253   2
   5  -1   4 12.2246 18.3397   2
  -5   1  -4 32.2550 20.5580   4
   5  -1   4 54.0678 24.9679   4
  -5   1  -5 853.853 76.6792   2
   5  -1   5 863.882 75.2340   2
  -5   1  -5 977.884 88.2594   4
   5  -1   5 993.758 91.7871   4
  -5   1  -6 22635.0 529.409   2
   5  -1   6 21758.9 515.881   2
   5  -1   6 21903.6 591.593   4
  -5   1  -7 13167.7 360.875   2
  -5   1  -7 11970.0 423.313   4
   5  -1   7 13875.7 444.657   4
  -5   1  -8 38.4142 19.4053   2
  -5   1  -8 56.6577 31.8210   4
   5  -1   8 54.6350 29.1188   4
  -5   1  -9 3409.11 147.812   2
  -5   1  -9 2768.65 211.963   4
   5  -1   9 3206.93 214.253   4
  -5   1 -10 531.279 55.3480   2
  -5   1 -10 577.936 93.4911   4
   5  -1  10 481.912 86.4230   4
  -5   1 -11 41.4867 20.0861   2
  -5   1 -11 31.6607 40.3001   4
   5  -1  11 7.88249 23.9773   4
  -5   1 -12 1540.26 100.976   2
  -5   1 -12 1465.21 164.982   4
   5  -1  12 1495.64 165.655   4
  -5   1 -13 1561.05 102.988   2
   5  -1  13 1520.58 174.544   4
  -5   1 -14 747.681 73.9202   2
   5  -1  14 622.590 118.744   4
  -5   1 -15-46.0156 23.6546   2
   5  -1  15 10.4024 42.7226   4
  -5   1 -16 5848.98 237.299   2
   5  -1  16 5009.16 362.509   4
  -5   1 -17 2125.55 141.719   2
   5  -1  17 2078.18 240.950   4
   5  -1  18 1238.11 192.041   4
   5  -1  19-23.2255 43.8041   4
   5  -1  20-87.4283 66.2368   4
   5  -1  21-6.53602 52.2127   4
  -5   0  22-112.744 70.1421   4
  -5   0  21 31.7816 52.7925   4
  -5   0  20 266.119 95.8381   4
   5   0 -19 222.593 96.5035   1
  -5   0  19 125.475 75.0792   4
   5   0 -18 691.042 140.661   1
  -5   0  18 918.663 160.057   4
   5   0 -17 220.240 84.5729   1
  -5   0  17 257.520 87.5626   4
   5   0 -16 15.3939 45.0102   1
  -5   0  16-1.67300 28.1789   4
   5   0 -15-26.4069 37.2521   1
  -5   0  15 37.8173 46.5192   4
   5   0 -14 2991.72 266.087   1
   5   0 -14 2450.41 215.250   4
  -5   0  14 2450.24 219.432   4
   5   0 -13-18.6876 39.8898   1
   5   0 -13 16.6933 24.3885   4
  -5   0  13-25.5763 32.9484   4
   5   0 -12 81.7011 49.2897   1
   5   0 -12 150.747 54.3538   4
  -5   0  12 142.761 48.6729   4
   5   0 -11 9286.40 441.412   3
   5   0 -11 10129.5 468.131   1
   5   0 -11 9087.24 380.816   4
   5   0 -10 14986.6 563.037   3
   5   0 -10 14035.9 563.981   1
   5   0 -10 14314.9 482.548   4
  -5   0  10 15868.6 594.316   3
  -5   0   9 376.432 81.7422   3
   5   0  -9 357.260 77.4160   3
   5   0  -9 543.617 100.181   1
   5   0  -9 383.446 64.6052   4
  -5   0   9 486.428 76.9054   4
   5   0  -8 14553.1 523.529   3
   5   0  -8 15389.9 596.091   2
   5   0  -8 15222.2 553.806   1
   5   0  -8 15316.5 448.380   4
  -5   0   8 14582.8 458.733   4
  -5   0   8 14371.2 544.139   3
   5   0  -7 10641.2 415.294   3
   5   0  -7 11523.8 489.039   2
   5   0  -7 11450.4 448.706   1
   5   0  -7 10615.0 334.653   4
  -5   0   7 10534.0 438.124   3
  -5   0   7 10380.4 347.766   4
   5   0  -6 5680.25 327.148   2
   5   0  -6 5572.61 278.481   3
   5   0  -6 5551.25 289.895   1
   5   0  -6 5663.81 203.758   4
  -5   0   6 5653.77 217.704   4
  -5   0   6 5997.98 307.815   3
   5   0  -5 15755.8 572.572   2
   5   0  -5 17455.3 523.326   3
   5   0  -5 16718.0 534.125   1
   5   0  -5 15832.3 542.412   5
   5   0  -5 14523.0 372.234   4
  -5   0   5 16049.7 402.266   4
   5   0  -4 2957.27 216.292   2
   5   0  -4 2869.47 181.522   3
   5   0  -4 2992.67 190.543   1
   5   0  -4 2703.69 95.7929   4
   5   0  -4 2823.25 195.206   5
  -5   0   4 2505.08 103.886   4
   5   0  -3 518.124 77.6437   3
  -5   0   3 471.769 80.2095   2
   5   0  -3 551.091 78.8247   1
   5   0  -3 490.474 86.1370   2
   5   0  -3 430.301 75.2078   5
   5   0  -2 21342.3 649.282   2
  -5   0   2 20945.1 620.784   2
   5   0  -2 20538.2 577.136   1
   5   0  -2 21159.7 629.097   5
   5   0  -2 21671.8 601.917   3
  -5   0   1 111298. 2281.06   2
   5   0  -1 112580. 2311.94   2
   5   0  -1 107375. 2203.21   1
   5   0  -1 112020. 2295.92   5
   5   0  -1 116053. 2270.49   3
  -5   0   0 115.699 44.9176   2
   5   0   0 22.9726 29.9548   5
  -5   0   0 70.4551 37.3777   5
   5   0   0 156.492 52.8932   2
   5   0   0 88.1442 37.3444   1
  -5   0  -1 9337.90 345.439   2
   5   0   1 8817.56 344.124   2
   5   0   1 8983.74 287.551   1
[truncated: 248,241 more chars]
