# Supplementary material for: Synthesis, crystal structure and Hirshfeld surface analysis of 5,5-diphenyl-2-[2-(propan-2-yl­idene)hydrazin-1-yl]-4,5-di­hydro-1H-imidazol-4-one N,N-di­methyl­formamide hemisolvate
Source: Acta Crystallogr E Crystallogr Commun. 2025 Jan 10;81(Pt 2):109–13. doi: 10.1107/S2056989025000076 (PMC11799784; doi:10.1107/S2056989025000076)
Supplement: Supplementary file 2 [file e-81-00109-Isup2.hkl]

data_I                                                                          
_shelx_title ' bmk2384 in P-1'                                                  
_shelx_refln_list_code          4                                               
_shelx_F_calc_maximum      220.52                                               
_exptl_crystal_F_000       728.00                                               
_reflns_d_resolution_high  0.7170                                               
                                                                                
loop_                                                                           
 _space_group_symop_operation_xyz                                               
 'x, y, z'                                                                      
 '-x, -y, -z'                                                                   
                                                                                
_cell_length_a     9.1009                                                       
_cell_length_b    11.0914                                                       
_cell_length_c    18.5952                                                       
_cell_angle_alpha  81.381                                                       
_cell_angle_beta   83.221                                                       
_cell_angle_gamma  86.838                                                       
                                                                                
_shelx_F_squared_multiplier     1.000                                           
                                                                                
loop_                                                                           
 _refln_index_h                                                                 
 _refln_index_k                                                                 
 _refln_index_l                                                                 
 _refln_F_squared_calc                                                          
 _refln_F_squared_meas                                                          
 _refln_F_squared_sigma                                                         
 _refln_observed_status                                                         
   2   0   0        711.81        615.14         7.72 o                         
   3   0   0       3803.20       3874.85        59.12 o                         
   4   0   0        506.95        478.91         9.42 o                         
   5   0   0          7.88          3.80         0.85 o                         
   6   0   0        256.32        267.02         6.48 o                         
   7   0   0         67.27         74.09         3.54 o                         
   8   0   0        127.36        133.71         5.12 o                         
   9   0   0          1.57         32.03         3.51 o                         
  10   0   0          2.83         22.68         3.11 o                         
  11   0   0          2.68         20.07         5.14 o                         
  12   0   0         41.37         53.78         8.38 o                         
 -12   1   0          4.96         -1.82         2.34 o                         
 -11   1   0          1.25         -2.58         3.32 o                         
 -10   1   0         20.89         14.45         2.44 o                         
  -9   1   0         24.01         17.67         2.57 o                         
  -8   1   0          6.03          8.05         2.38 o                         
  -7   1   0        514.73        499.86        13.92 o                         
  -6   1   0        276.83        265.31         7.31 o                         
  -5   1   0         57.90         52.90         3.50 o                         
  -4   1   0       3437.14       3434.58        31.77 o                         
  -3   1   0       4856.47       4518.27        44.19 o                         
  -2   1   0       9014.99       8948.20        66.42 o                         
   2   1   0       1379.49       1302.64        18.36 o                         
   3   1   0         64.49         36.15         1.54 o                         
   4   1   0         35.22         31.27         1.14 o                         
   5   1   0        506.55        530.52         6.75 o                         
   6   1   0        627.15        674.02        13.53 o                         
   7   1   0        181.43        165.08         6.51 o                         
   8   1   0          6.80          8.72         1.59 o                         
   9   1   0         21.32         22.40         2.55 o                         
  10   1   0         39.19         34.36         3.43 o                         
  11   1   0          4.64          3.37         2.57 o                         
 -12   2   0         28.03         25.54         6.17 o                         
 -11   2   0         13.75         16.29         4.82 o                         
 -10   2   0          4.69          8.93         3.71 o                         
  -9   2   0         46.59         44.55         7.55 o                         
  -8   2   0         40.16         45.35         3.30 o                         
  -7   2   0         17.61         19.80         1.92 o                         
  -6   2   0          2.60          1.77         0.79 o                         
  -5   2   0        651.40        670.62        21.83 o                         
  -4   2   0       1124.84       1221.92        27.07 o                         
  -3   2   0        109.50         90.98         2.53 o                         
  -2   2   0       2894.80       2852.42        41.21 o                         
  -1   2   0       3689.16       3750.71        73.56 o                         
   0   2   0       9443.25       9235.19       115.25 o                         
   1   2   0       4061.07       4099.27       116.54 o                         
   2   2   0       1220.40       1147.21        28.24 o                         
   3   2   0         71.42        115.51         2.53 o                         
   4   2   0        397.10        410.93         8.11 o                         
   5   2   0        787.32        718.38        12.39 o                         
   6   2   0        309.02        314.07         5.38 o                         
   7   2   0          8.81          6.91         1.25 o                         
   8   2   0          0.16         -1.28         1.28 o                         
   9   2   0          1.74          0.17         0.98 o                         
  10   2   0         12.07         13.07         2.07 o                         
  11   2   0          7.38         11.81         2.71 o                         
 -11   3   0         59.32         67.31        10.07 o                         
 -10   3   0          6.91         12.03         4.11 o                         
  -9   3   0          2.44         36.14         6.87 o                         
  -8   3   0        108.88        118.61         7.63 o                         
  -7   3   0        416.61        395.26        11.25 o                         
  -6   3   0          5.92         77.38         5.86 o                         
  -5   3   0        416.69        417.16        14.39 o                         
  -4   3   0         87.92         87.85         3.16 o                         
  -3   3   0        191.93        207.83         8.50 o                         
  -2   3   0       2638.23       2430.21        52.39 o                         
  -1   3   0        984.49        970.70        50.07 o                         
   0   3   0       1260.52       1228.84        22.19 o                         
   1   3   0        306.24        315.85         6.67 o                         
   2   3   0        321.64        267.34        11.89 o                         
   3   3   0        280.71        233.57         3.76 o                         
   4   3   0         91.13         85.78         4.51 o                         
   5   3   0          3.62          3.13         0.72 o                         
   6   3   0        139.28        137.69         4.38 o                         
   7   3   0         55.05         53.52         2.40 o                         
   8   3   0          0.75          0.81         0.47 o                         
   9   3   0          0.39         -1.20         1.20 o                         
  10   3   0          1.12          1.62         1.00 o                         
  11   3   0          4.89          3.51         1.96 o                         
 -11   4   0          1.33         -2.98         2.98 o                         
 -10   4   0          1.79          1.00         2.17 o                         
  -9   4   0          1.39          3.52         2.89 o                         
  -8   4   0         27.54         46.56         5.95 o                         
  -7   4   0         54.24         51.48         3.86 o                         
  -6   4   0         76.50         65.16         5.24 o                         
  -5   4   0        252.80        285.31         6.30 o                         
  -4   4   0       1312.43       1225.07        21.66 o                         
  -3   4   0         15.87         21.85         3.45 o                         
  -2   4   0        120.51         92.86        10.82 o                         
  -1   4   0        152.48        178.21         6.54 o                         
   0   4   0          8.65         42.58         4.38 o                         
   1   4   0       1982.67       1934.12        31.78 o                         
   2   4   0        159.13        182.28        10.03 o                         
   3   4   0        426.98        403.89        11.66 o                         
   4   4   0        174.59        175.44         7.59 o                         
   5   4   0        177.45        170.08         4.38 o                         
   6   4   0          2.76          3.36         0.95 o                         
   7   4   0        188.42        188.17         5.24 o                         
   8   4   0          2.45          3.76         0.79 o                         
   9   4   0          2.46          0.42         0.93 o                         
  10   4   0          8.36          7.21         3.52 o                         
  11   4   0          0.99          0.38         1.31 o                         
 -10   5   0          0.91          0.63         2.21 o                         
  -9   5   0          1.03         -0.95         2.58 o                         
  -8   5   0         29.46         25.88         1.97 o                         
  -7   5   0          3.62          3.57         1.07 o                         
  -6   5   0        147.87        126.65         4.45 o                         
  -5   5   0        187.01        202.83         5.46 o                         
  -4   5   0        326.49        260.70        19.30 o                         
  -3   5   0          3.40          0.48         1.26 o                         
  -2   5   0          1.09         -0.04         0.94 o                         
  -1   5   0        602.20        684.26        15.86 o                         
   0   5   0        188.00        280.07         7.00 o                         
   1   5   0          0.77          0.37         0.61 o                         
   2   5   0          1.88          1.27         0.34 o                         
   3   5   0        209.77        208.11         8.71 o                         
   4   5   0         67.14         66.92         5.01 o                         
   5   5   0          1.67          1.66         1.00 o                         
   6   5   0         18.56         22.11         3.09 o                         
   7   5   0        213.70        215.49         6.17 o                         
   8   5   0          0.17         -0.02         0.62 o                         
   9   5   0         59.31         56.93         8.75 o                         
  10   5   0         16.75         23.27         6.14 o                         
  11   5   0          5.12         10.42         4.72 o                         
 -10   6   0          1.22          3.79         3.35 o                         
  -9   6   0          8.52          4.42         2.96 o                         
  -8   6   0         27.34         25.29         4.22 o                         
  -7   6   0         45.36         55.19         3.39 o                         
  -6   6   0        105.47        125.97         5.59 o                         
  -5   6   0        228.82        235.92        10.09 o                         
  -4   6   0        146.83        152.34         7.89 o                         
  -3   6   0         79.57        150.63        16.61 o                         
  -2   6   0          4.82          1.75         1.08 o                         
  -1   6   0        413.62        488.35        10.68 o                         
   0   6   0        180.91        334.99        14.56 o                         
   1   6   0        162.76        177.04         7.75 o                         
   2   6   0        298.51        242.94         4.76 o                         
   3   6   0       1963.40       2159.15        31.97 o                         
   4   6   0        104.54        135.12         9.20 o                         
   5   6   0         84.42         83.95         6.20 o                         
   6   6   0        485.49        493.29        28.20 o                         
   7   6   0        127.46        126.18         8.02 o                         
   8   6   0         12.94         12.33         4.31 o                         
   9   6   0         47.76         44.88         8.07 o                         
  10   6   0         21.76         27.72         6.71 o                         
  -9   7   0          0.69          0.23         2.08 o                         
  -8   7   0         28.29         30.38         4.84 o                         
  -7   7   0          1.77         14.07         3.38 o                         
  -6   7   0         66.97         63.39         3.36 o                         
  -5   7   0        206.80        174.81         6.77 o                         
  -4   7   0         55.51         47.14         8.82 o                         
  -3   7   0          4.71          4.95         1.60 o                         
  -2   7   0        239.45        215.44         9.51 o                         
  -1   7   0          2.12          6.20         1.29 o                         
   0   7   0         29.91        163.95        69.07 o                         
   1   7   0       1029.53       1100.10        21.87 o                         
   2   7   0          0.07          0.60         0.46 o                         
   3   7   0         14.98         20.65         2.50 o                         
   4   7   0         13.30         16.05         2.50 o                         
   5   7   0         21.14         17.00         3.09 o                         
   6   7   0         23.99         22.71         3.66 o                         
   7   7   0        489.50        524.91        20.14 o                         
   8   7   0         14.89         19.84         5.50 o                         
   9   7   0         28.35         40.01         7.99 o                         
  10   7   0         19.86         15.72         5.38 o                         
  -8   8   0          0.43          4.89         3.60 o                         
  -7   8   0         53.21         62.79         6.92 o                         
  -6   8   0         49.10         55.91         4.99 o                         
  -5   8   0         50.78         51.18         3.39 o                         
  -4   8   0         45.20         56.84         5.43 o                         
  -3   8   0        260.32        249.48        18.92 o                         
  -2   8   0        114.69        123.82         5.75 o                         
  -1   8   0         19.61         20.42         2.38 o                         
   0   8   0        140.97        181.50         7.84 o                         
   1   8   0        296.76        292.14         9.29 o                         
   2   8   0         56.64         48.28         2.37 o                         
   3   8   0         58.18         73.99         6.18 o                         
   4   8   0          2.08         21.78         5.11 o                         
   5   8   0         38.63         27.52         5.74 o                         
   6   8   0          0.21         -2.61         2.61 o                         
   7   8   0         87.06         97.53        11.70 o                         
   8   8   0          0.93          3.19         2.41 o                         
   9   8   0         46.63         44.98         8.70 o                         
  -8   9   0          2.65         -2.84         2.84 o                         
  -7   9   0          7.84         10.10         3.12 o                         
  -6   9   0          2.27         18.69         3.78 o                         
  -5   9   0         38.82         27.41         4.11 o                         
  -4   9   0        153.61        131.68         8.47 o                         
  -3   9   0        113.05        112.61         7.37 o                         
  -2   9   0         45.22         31.87         2.95 o                         
  -1   9   0        252.75        230.27         9.72 o                         
   0   9   0         44.72         45.10         4.15 o                         
   1   9   0        337.48        352.00         8.89 o                         
   2   9   0          1.51          0.31         0.69 o                         
   3   9   0         44.00         40.02         6.50 o                         
   4   9   0        410.95        393.19        21.73 o                         
   5   9   0          2.13          3.14         2.50 o                         
   6   9   0         39.64         42.92         7.72 o                         
   7   9   0          6.88         11.58         4.49 o                         
   8   9   0         31.60         46.50         8.70 o                         
  -7  10   0          0.02         -3.16         3.16 o                         
  -6  10   0          1.86          3.33         2.00 o                         
  -5  10   0          0.60         -0.56         2.63 o                         
  -4  10   0         63.49         73.18         5.34 o                         
  -3  10   0          0.28          0.91         1.14 o                         
  -2  10   0        137.98        117.81         8.89 o                         
  -1  10   0        339.79        335.87        16.33 o                         
   0  10   0        253.18        240.89         8.48 o                         
   1  10   0        508.31        567.84        16.05 o                         
   2  10   0        307.02        332.41        10.43 o                         
   3  10   0          1.41         -2.23         2.33 o                         
   4  10   0         96.18         95.83        10.97 o                         
   5  10   0         35.92         33.85         7.04 o                         
   6  10   0         43.58         43.02         8.12 o                         
   7  10   0          7.08          4.59         3.81 o                         
   8  10   0          8.34          9.83         4.75 o                         
  -6  11   0         13.74          8.28         3.91 o                         
  -5  11   0         11.04          5.73         2.31 o                         
  -4  11   0          1.19          4.35         2.34 o                         
  -3  11   0          0.16         -1.23         1.23 o                         
  -2  11   0         18.26         19.31         2.88 o                         
  -1  11   0          9.05          9.30         1.82 o                         
   0  11   0          4.98          6.77         1.46 o                         
   1  11   0          3.49          2.74         2.77 o                         
   2  11   0        164.70        181.39         7.66 o                         
   3  11   0          1.12         -0.11         1.95 o                         
   4  11   0          3.73          2.47         2.58 o                         
   5  11   0          2.05          2.04         2.54 o                         
   6  11   0          8.32         12.53         5.26 o                         
   7  11   0         34.60         44.11         9.08 o                         
  -6  12   0         15.48          7.86         3.77 o                         
  -5  12   0          1.83         -3.05         3.05 o                         
  -4  12   0          3.41          7.05         3.28 o                         
  -3  12   0          3.23          2.46         2.73 o                         
  -2  12   0          0.38         -0.70         1.38 o                         
  -1  12   0          0.81          1.20         1.11 o                         
   0  12   0          0.01          4.20         1.63 o                         
   1  12   0         69.62         69.07         5.35 o                         
   2  12   0          0.50          1.55         2.23 o                         
   3  12   0          0.25         12.89         4.65 o                         
   4  12   0          0.61         -0.17         1.98 o                         
   5  12   0          1.95         -3.48         3.48 o                         
   6  12   0          3.14         -2.07         3.29 o                         
  -5  13   0          1.89         -4.17         4.17 o                         
  -4  13   0         11.05         12.80         4.40 o                         
  -3  13   0          3.42         -0.05         1.39 o                         
  -2  13   0         12.39         10.18         4.10 o                         
  -1  13   0          5.75          4.20         2.38 o                         
   0  13   0          0.00         -1.36         1.36 o                         
   1  13   0          0.05          0.06         1.87 o                         
   2  13   0          7.84          5.80         3.02 o                         
   3  13   0         28.17         22.61         6.10 o                         
   4  13   0          0.26         -0.02         2.05 o                         
   5  13   0          0.03          1.87         2.73 o                         
  -4  14   0         10.83         16.81         5.09 o                         
  -3  14   0         26.91         22.53         5.70 o                         
  -2  14   0          0.16          3.36         2.73 o                         
  -1  14   0          0.14          1.84         2.23 o                         
   0  14   0          0.16         -3.18         3.18 o                         
   1  14   0         11.54          8.96         4.36 o                         
   2  14   0          5.38          3.37         3.13 o                         
   3  14   0          2.87         10.12         4.61 o                         
   1  15   0          1.46          0.54         1.90 o                         
  -3 -14   1         23.36         22.84         6.66 o                         
  -2 -14   1         19.19         24.34         6.69 o                         
  -1 -14   1          6.68          9.08         4.76 o                         
   0 -14   1         16.42         19.85         5.57 o                         
   2 -14   1         34.45         43.50         7.38 o                         
   3 -14   1         18.24         14.00         4.72 o                         
   4 -14   1          0.62         -3.17         3.17 o                         
  -4 -13   1         13.61         17.33         5.78 o                         
  -3 -13   1          9.17         10.77         4.33 o                         
  -2 -13   1          5.81          6.28         3.84 o                         
  -1 -13   1          5.25          3.95         3.03 o                         
   0 -13   1          4.87          6.81         2.12 o                         
   1 -13   1          7.92          4.06         1.45 o                         
   2 -13   1         12.34         19.31         3.51 o                         
   3 -13   1         30.70         29.90         4.45 o                         
   4 -13   1          0.17          0.23         1.52 o                         
   5 -13   1          0.09         -4.11         4.11 o                         
  -6 -12   1         21.79         19.97         6.17 o                         
  -5 -12   1         34.81         48.40         9.00 o                         
  -4 -12   1         13.90         19.69         5.62 o                         
  -3 -12   1          0.83          1.79         2.62 o                         
  -2 -12   1          3.70          1.19         2.08 o                         
  -1 -12   1         16.30         27.29         2.78 o                         
   0 -12   1          0.00          0.36         0.76 o                         
   1 -12   1          6.64          3.94         1.26 o                         
   2 -12   1         17.50         17.93         2.60 o                         
   3 -12   1         23.88         23.08         2.98 o                         
   4 -12   1          0.30          3.07         4.17 o                         
   5 -12   1          1.01         -1.45         1.84 o                         
  -7 -11   1         15.21         20.73         6.27 o                         
  -6 -11   1         12.52         11.98         5.00 o                         
  -5 -11   1         13.07          9.11         4.23 o                         
  -4 -11   1         58.28         64.87         9.43 o                         
  -3 -11   1         64.19         57.43         8.51 o                         
  -2 -11   1         30.45         25.99         2.87 o                         
  -1 -11   1         10.96          9.40         2.17 o                         
   0 -11   1        191.79        203.17         7.74 o                         
   1 -11   1          2.08         -1.51         1.51 o                         
   2 -11   1          6.35          6.21         1.56 o                         
   3 -11   1          0.18         -0.19         1.04 o                         
   4 -11   1          0.07         -1.72         2.36 o                         
   5 -11   1          0.03          0.36         1.34 o                         
   6 -11   1          0.55          3.56         2.22 o                         
  -7 -10   1          8.13          5.76         3.13 o                         
  -6 -10   1          4.33          4.14         2.95 o                         
  -5 -10   1         30.81         22.73         5.94 o                         
  -4 -10   1          0.02         -1.38         3.03 o                         
  -3 -10   1         77.07         99.67        10.78 o                         
  -2 -10   1         76.83         83.88         5.26 o                         
  -1 -10   1         76.73         72.32         5.25 o                         
   0 -10   1         51.01         46.24         3.45 o                         
   1 -10   1        112.31        113.79         7.08 o                         
   2 -10   1         55.19         57.72         5.04 o                         
   3 -10   1          3.60          3.47         1.40 o                         
   4 -10   1          0.02         -1.08         1.08 o                         
   5 -10   1          4.81          3.71         1.32 o                         
   6 -10   1          0.46         -0.68         3.41 o                         
   7 -10   1          1.41          1.82         1.82 o                         
  -8  -9   1          0.59         -2.40         2.81 o                         
  -7  -9   1         38.83         55.77         9.22 o                         
  -6  -9   1          0.03         -4.07         4.07 o                         
  -5  -9   1         74.44         74.51         9.76 o                         
  -4  -9   1         81.01         73.27         9.10 o                         
  -3  -9   1          0.83          1.09         0.65 o                         
  -2  -9   1          0.72          0.39         0.56 o                         
  -1  -9   1          6.40          4.60         1.38 o                         
   0  -9   1          4.96          2.99         1.24 o                         
   1  -9   1         47.83         40.12         3.96 o                         
   2  -9   1        104.98         93.29         9.61 o                         
   3  -9   1          0.92         -1.63         3.04 o                         
   4  -9   1         73.92         79.55         9.44 o                         
   5  -9   1          0.05         -3.03         3.03 o                         
   6  -9   1          0.02         -2.43         2.43 o                         
   7  -9   1          8.37          3.20         2.51 o                         
   8  -9   1          0.05          2.79         3.84 o                         
  -9  -8   1         24.79         26.73         6.76 o                         
  -8  -8   1          5.04          5.45         3.28 o                         
  -7  -8   1          5.84          4.91         2.95 o                         
  -6  -8   1         19.33         15.72         4.72 o                         
  -5  -8   1         52.43         51.41         7.62 o                         
  -4  -8   1        125.99        113.38        10.84 o                         
  -3  -8   1         52.06         54.95         3.19 o                         
  -2  -8   1        117.24        128.23         4.06 o                         
  -1  -8   1         43.52         42.98         3.17 o                         
   0  -8   1        267.56        259.04         8.49 o                         
   1  -8   1          2.06          1.07         0.92 o                         
   2  -8   1         17.25         16.73         2.18 o                         
   3  -8   1        296.48        285.99        12.23 o                         
   4  -8   1         79.13         75.12         6.29 o                         
   5  -8   1          0.75         -0.99         1.50 o                         
   6  -8   1          7.60          8.73         1.33 o                         
   7  -8   1          5.92          4.51         2.07 o                         
   8  -8   1          4.15          4.26         2.96 o                         
  -9  -7   1          0.01         -0.68         3.10 o                         
  -8  -7   1          5.82          3.22         2.41 o                         
  -7  -7   1         13.50         11.27         3.27 o                         
  -6  -7   1         17.98         13.24         2.90 o                         
  -5  -7   1          1.81         -1.56         1.56 o                         
  -4  -7   1        104.48        101.71         7.07 o                         
  -3  -7   1        172.68        189.75         4.99 o                         
  -2  -7   1         52.18         53.12         4.05 o                         
  -1  -7   1          1.26          1.45         0.75 o                         
   0  -7   1        969.90       1003.84        28.02 o                         
   1  -7   1         60.47         60.32         3.64 o                         
   2  -7   1         24.48         26.46         2.43 o                         
   3  -7   1         72.23         74.16         5.74 o                         
   4  -7   1        484.21        449.29        15.26 o                         
   5  -7   1        131.84        127.93         7.89 o                         
   6  -7   1          4.15          2.10         1.43 o                         
   7  -7   1        146.14        139.68         8.37 o                         
   8  -7   1         12.20         13.44         8.52 o                         
   9  -7   1          0.21         -0.12         3.43 o                         
 -10  -6   1          0.69         -3.65         3.65 o                         
  -9  -6   1          0.88          0.65         1.88 o                         
  -8  -6   1          0.23         -0.71         2.11 o                         
  -7  -6   1        155.95        145.71         8.61 o                         
  -6  -6   1        177.71        178.70        16.09 o                         
  -5  -6   1        206.38        240.29        10.71 o                         
  -4  -6   1         53.41         56.79         4.01 o                         
  -3  -6   1         73.44         80.61         2.84 o                         
  -2  -6   1          0.12          0.18         0.57 o                         
  -1  -6   1        371.41        365.75         8.68 o                         
   0  -6   1        217.22        274.79         7.49 o                         
   1  -6   1        266.16        232.95         6.88 o                         
   2  -6   1         13.96         15.73         2.45 o                         
   3  -6   1          4.22          2.88         1.36 o                         
   4  -6   1         92.25        101.41         6.46 o                         
   5  -6   1        105.11        105.86         4.78 o                         
   6  -6   1        267.61        265.96         6.84 o                         
   7  -6   1         23.82         24.80         2.48 o                         
   8  -6   1          1.00          0.43         2.86 o                         
   9  -6   1          7.82          2.83         4.39 o                         
  10  -6   1          0.28         -0.66         2.53 o                         
 -10  -5   1         11.02         15.87         5.09 o                         
  -9  -5   1         67.31         71.68         9.86 o                         
  -8  -5   1          7.97          5.93         1.16 o                         
  -7  -5   1          1.17         -1.30         1.30 o                         
  -6  -5   1         33.09         30.89         3.66 o                         
  -5  -5   1        147.41        151.70         6.50 o                         
  -4  -5   1        120.55        123.08         3.59 o                         
  -3  -5   1         11.19         18.40         2.69 o                         
  -2  -5   1         13.94         18.50         1.96 o                         
  -1  -5   1        295.31        316.16        17.23 o                         
   0  -5   1        825.59        850.45        25.00 o                         
   1  -5   1       1024.29       1044.46        16.61 o                         
   2  -5   1        606.23        573.21        14.79 o                         
   3  -5   1         59.19         73.35         6.93 o                         
   4  -5   1         88.60        101.45         8.05 o                         
   5  -5   1          0.68          0.85         0.65 o                         
   6  -5   1        473.12        440.86         8.75 o                         
   7  -5   1         58.89         73.41         4.05 o                         
   8  -5   1        104.09        113.66         6.32 o                         
   9  -5   1          0.06         -0.02         1.75 o                         
  10  -5   1          2.15          5.02         3.25 o                         
 -11  -4   1          6.25          0.08         4.52 o                         
 -10  -4   1         10.81         14.87         4.86 o                         
  -9  -4   1         17.82         18.08         2.68 o                         
  -8  -4   1          8.80          7.96         1.37 o                         
  -7  -4   1         72.94         68.96         3.53 o                         
  -6  -4   1         65.80         80.48         3.29 o                         
  -5  -4   1         54.41         58.11         2.23 o                         
  -4  -4   1        182.87        187.71         5.02 o                         
  -3  -4   1        509.03        514.69        13.47 o                         
  -2  -4   1          6.28          5.44         1.36 o                         
  -1  -4   1         59.54         56.71         2.87 o                         
   0  -4   1       1336.31       1296.20        34.25 o                         
   1  -4   1          4.74          0.18         0.82 o                         
   2  -4   1        384.79        438.92        12.07 o                         
   3  -4   1        417.97        452.21        12.11 o                         
   4  -4   1        100.78         82.60         3.95 o                         
   5  -4   1        100.26         86.27         3.76 o                         
   6  -4   1         27.14         31.57         1.98 o                         
   7  -4   1        484.31        539.71        16.77 o                         
   8  -4   1          2.91          4.83         0.56 o                         
   9  -4   1          7.28          3.74         1.82 o                         
  10  -4   1          3.67          3.36         3.49 o                         
  11  -4   1         22.59         34.26         7.88 o                         
 -11  -3   1         18.84         25.31         6.32 o                         
 -10  -3   1          0.97          0.47         1.60 o                         
  -9  -3   1         16.63         13.49         2.50 o                         
  -8  -3   1         57.71         59.35         2.21 o                         
  -7  -3   1        194.66        190.63         4.70 o                         
  -6  -3   1         53.22         55.58         2.37 o                         
  -5  -3   1          0.01          0.75         0.45 o                         
  -4  -3   1         90.27         88.78         2.67 o                         
  -3  -3   1       1939.22       1882.56        31.31 o                         
  -2  -3   1        233.56        248.49         6.23 o                         
  -1  -3   1       4604.31       4799.30        60.86 o                         
   0  -3   1       1327.50       1199.32        50.66 o                         
   1  -3   1        927.67        846.63        16.71 o                         
   2  -3   1         75.21         98.11         3.78 o                         
   3  -3   1       1063.64       1204.82        21.27 o                         
   4  -3   1         43.92         37.58         1.76 o                         
   5  -3   1         22.69         22.78         1.58 o                         
   6  -3   1        110.06        137.46         5.92 o                         
   7  -3   1        393.38        426.60        12.54 o                         
   8  -3   1          4.94          4.19         1.39 o                         
   9  -3   1         40.83         38.87         7.24 o                         
  10  -3   1          0.05         -2.85         2.85 o                         
  11  -3   1          0.25         -2.68         2.68 o                         
 -11  -2   1          0.06          0.21         2.68 o                         
 -10  -2   1          0.75         -0.01         1.08 o                         
  -9  -2   1         62.72         57.84         4.18 o                         
  -8  -2   1        171.70        170.23         8.37 o                         
  -7  -2   1         16.39         16.42         0.87 o                         
  -6  -2   1          8.62         10.20         0.80 o                         
  -5  -2   1         16.80         18.46         1.24 o                         
  -4  -2   1        750.41        741.07        10.14 o                         
  -3  -2   1        742.04        819.55        12.62 o                         
  -2  -2   1        123.85        151.18         2.59 o                         
  -1  -2   1        236.31        248.67         4.69 o                         
   0  -2   1       2732.28       2583.38        37.45 o                         
   1  -2   1      18361.10      17803.62       229.50 o                         
   2  -2   1       9909.76       9481.96       183.62 o                         
   3  -2   1          4.37          0.46         0.30 o                         
   4  -2   1        458.94        419.83         7.97 o                         
   5  -2   1        436.88        407.56         8.83 o                         
   6  -2   1         19.09         20.29         1.29 o                         
   7  -2   1         45.71         39.24         7.88 o                         
   8  -2   1         72.96         75.66         4.92 o                         
   9  -2   1         44.33         38.55         6.78 o                         
  10  -2   1          8.21          3.35         2.35 o                         
  11  -2   1          2.10          3.13         2.57 o                         
  12  -2   1          0.59         -3.13         3.13 o                         
 -11  -1   1          3.91          3.71         2.47 o                         
 -10  -1   1         15.16         17.09         2.84 o                         
  -9  -1   1          3.93          3.29         1.16 o                         
  -8  -1   1         23.61         24.37         2.52 o                         
  -7  -1   1        799.42        790.29        13.64 o                         
  -6  -1   1        148.37        159.15         5.14 o                         
  -5  -1   1        301.42        257.95         3.66 o                         
  -4  -1   1        580.22        548.11         7.26 o                         
  -3  -1   1       2075.74       1875.74        17.93 o                         
  -2  -1   1       1451.66       1434.59        17.56 o                         
   2  -1   1         31.92         19.38         1.23 o                         
   3  -1   1         30.89         38.24         1.08 o                         
   4  -1   1        702.39        673.03         7.56 o                         
   5  -1   1         10.99          9.64         1.21 o                         
   6  -1   1        370.44        394.27         7.70 o                         
   7  -1   1          0.28          0.63         0.81 o                         
   8  -1   1          5.11          4.32         1.38 o                         
   9  -1   1         25.49         25.49         4.15 o                         
  10  -1   1         27.18         26.35         3.14 o                         
  11  -1   1         19.25         14.07         4.35 o                         
  12  -1   1          2.34          1.43         2.22 o                         
 -12   0   1          1.16          2.84         2.29 o                         
 -11   0   1          0.56         -1.57         2.24 o                         
 -10   0   1         22.10         27.74         4.44 o                         
  -9   0   1        124.52        124.29         7.19 o                         
  -8   0   1        318.95        292.82         9.03 o                         
  -7   0   1         29.67         33.92         2.47 o                         
  -6   0   1         61.66         59.00         2.68 o                         
  -5   0   1       4904.02       5160.11        46.86 o                         
  -4   0   1       1104.95       1125.86        17.32 o                         
  -3   0   1       4266.67       4131.48        40.99 o                         
  -2   0   1       3539.05       3378.99        32.99 o                         
   2   0   1        251.89        304.12         4.33 o                         
   3   0   1        123.22        199.48         2.97 o                         
   4   0   1       3555.51       3385.03        44.85 o                         
   5   0   1        453.76        419.70         7.57 o                         
   6   0   1        134.37        140.32         7.90 o                         
   7   0   1         89.24         89.98         3.82 o                         
   8   0   1          1.98          2.14         1.06 o                         
   9   0   1        198.48        190.50         7.20 o                         
  10   0   1         15.60         13.72         2.35 o                         
  11   0   1          5.59          6.88         2.91 o                         
  12   0   1          1.41          0.56         1.74 o                         
 -12   1   1          2.39          3.40         2.63 o                         
 -11   1   1         58.80         73.05         9.76 o                         
 -10   1   1          8.14          6.86         1.88 o                         
  -9   1   1         22.31         19.88         2.83 o                         
  -8   1   1          2.46          2.77         1.18 o                         
  -7   1   1        326.46        335.66         9.18 o                         
  -6   1   1        196.98        221.56         6.05 o                         
  -5   1   1        275.73        256.60         6.05 o                         
  -4   1   1        150.84        121.67         5.13 o                         
  -3   1   1          0.63          5.57         1.14 o                         
  -2   1   1       2274.84       2198.50        23.36 o                         
   2   1   1       1473.89       1419.09        15.06 o                         
   3   1   1        252.43        214.52         3.95 o                         
   4   1   1       1042.90       1049.23        12.89 o                         
   5   1   1        138.80        148.45         3.61 o                         
   6   1   1        742.16        735.06         8.75 o                         
   7   1   1        734.61        745.39        15.28 o                         
   8   1   1          6.10          4.94         1.22 o                         
   9   1   1          0.57          1.46         0.96 o                         
  10   1   1          3.98          3.80         1.28 o                         
  11   1   1         73.70         75.02         8.97 o                         
 -12   2   1         11.63         14.18         4.92 o                         
 -11   2   1          0.24          0.89         1.90 o                         
 -10   2   1          0.85          1.45         2.03 o                         
  -9   2   1         27.25         23.44         3.01 o                         
  -8   2   1        342.17        348.56         9.89 o                         
  -7   2   1         42.90         38.22         3.37 o                         
  -6   2   1         32.82         32.30         3.03 o                         
  -5   2   1         50.15         59.80         2.79 o                         
  -4   2   1       1308.56       1515.21        26.41 o                         
  -3   2   1       3366.91       3347.87        33.69 o                         
  -2   2   1          3.67          0.30         0.42 o                         
  -1   2   1        167.21        123.27         5.83 o                         
   0   2   1        859.02        748.79        11.10 o                         
   1   2   1       4589.31       4598.39        88.03 o                         
   2   2   1       4106.45       3746.78        74.60 o                         
   3   2   1         90.34         76.77         2.67 o                         
   4   2   1       3316.34       3559.11        53.57 o                         
   5   2   1        410.71        428.52         7.44 o                         
   6   2   1          0.86          0.30         0.74 o                         
   7   2   1          0.24          0.62         0.43 o                         
   8   2   1         34.21         29.99         3.46 o                         
   9   2   1        145.37        145.94         6.50 o                         
  10   2   1         18.43         19.82         2.48 o                         
  11   2   1          1.39          3.41         1.86 o                         
 -11   3   1          4.57          3.02         2.62 o                         
 -10   3   1         28.57         21.03         5.50 o                         
  -9   3   1          9.56          6.41         3.12 o                         
  -8   3   1        109.60        131.94         8.17 o                         
  -7   3   1        803.32        760.61        20.12 o                         
  -6   3   1         12.12         10.91         1.08 o                         
  -5   3   1         59.30         57.21         2.44 o                         
  -4   3   1        176.69        173.23         4.39 o                         
  -3   3   1         23.44         33.71         2.33 o                         
  -2   3   1        156.58        142.04         9.23 o                         
  -1   3   1       3328.31       3115.22       131.83 o                         
   0   3   1       2699.25       2549.33        49.88 o                         
   1   3   1       2357.04       2392.57        33.61 o                         
   2   3   1        222.65        223.66         9.98 o                         
   3   3   1        114.67        118.61         3.26 o                         
   4   3   1        309.10        328.57         7.90 o                         
   5   3   1        410.19        420.20         7.87 o                         
   6   3   1         20.87         19.51         1.39 o                         
   7   3   1        183.37        169.76         4.28 o                         
   8   3   1         85.70         80.46         2.88 o                         
   9   3   1         17.95         13.80         2.51 o                         
  10   3   1          7.62          5.66         1.87 o                         
  11   3   1         18.13         13.58         4.92 o                         
  12   3   1          2.82          4.78         3.53 o                         
 -11   4   1          1.94          3.92         2.92 o                         
 -10   4   1         20.58         35.38         7.22 o                         
  -9   4   1         33.80         33.12         6.86 o                         
  -8   4   1         53.33         58.79         5.50 o                         
  -7   4   1         91.83        111.55         4.12 o                         
  -6   4   1          5.21          4.75         0.82 o                         
  -5   4   1        671.10        656.07         9.88 o                         
  -4   4   1          0.69          0.84         0.72 o                         
  -3   4   1        778.29        696.84        49.13 o                         
  -2   4   1        113.77        100.05         4.14 o                         
  -1   4   1        140.70        138.25         7.74 o                         
   0   4   1          0.16          0.05         0.48 o                         
   1   4   1        130.95        129.29         3.18 o                         
   2   4   1        215.21        203.02        10.15 o                         
   3   4   1         11.27         12.32         2.07 o                         
   4   4   1        373.57        400.75        12.07 o                         
   5   4   1        314.15        263.58         5.66 o                         
   6   4   1        106.49         97.74         3.94 o                         
   7   4   1         16.43         25.61         1.84 o                         
   8   4   1         22.84         23.78         1.80 o                         
   9   4   1         11.02          6.42         1.58 o                         
  10   4   1          5.44          4.85         3.23 o                         
  11   4   1          1.03          3.24         3.22 o                         
 -10   5   1          9.71          8.42         4.05 o                         
  -9   5   1         55.81         72.02        10.00 o                         
  -8   5   1          6.95          4.85         0.89 o                         
  -7   5   1        137.97        150.22         5.82 o                         
  -6   5   1          1.24          1.03         0.77 o                         
  -5   5   1          6.18          3.75         1.25 o                         
  -4   5   1        102.40         82.06         4.58 o                         
  -3   5   1         87.03        100.88         8.02 o                         
  -2   5   1        259.43        292.58         9.86 o                         
  -1   5   1          4.54         -0.66         1.20 o                         
   0   5   1         31.28         28.30         1.78 o                         
   1   5   1          1.96         -0.12         0.60 o                         
   2   5   1        273.48        261.15         5.35 o                         
   3   5   1        404.44        334.78        11.27 o                         
   4   5   1          4.02         15.19         2.55 o                         
   5   5   1          8.93          8.14         1.59 o                         
   6   5   1        133.05        130.47         3.84 o                         
   7   5   1        234.55        241.73         5.78 o                         
   8   5   1        179.10        192.52         5.32 o                         
   9   5   1          0.08          0.54         2.24 o                         
  10   5   1         21.12         12.58         4.43 o                         
  11   5   1         26.36         41.90         8.62 o                         
 -10   6   1          1.04         -1.59         2.43 o                         
  -9   6   1          4.73         13.70         5.39 o                         
  -8   6   1          2.34          2.89         1.20 o                         
  -7   6   1         46.89         39.02         2.93 o                         
  -6   6   1         24.08         25.75         1.96 o                         
  -5   6   1          2.59          1.01         1.13 o                         
  -4   6   1        164.01        186.42         9.90 o                         
  -3   6   1         12.10         10.18         2.84 o                         
  -2   6   1          0.00          0.45         0.92 o                         
  -1   6   1        199.92        169.91        14.09 o                         
   0   6   1         51.11         47.25         2.45 o                         
   1   6   1         63.03         54.29         2.54 o                         
   2   6   1          7.20         13.32         1.20 o                         
   3   6   1         14.30          9.43         2.13 o                         
   4   6   1        262.68        260.31         8.74 o                         
   5   6   1          7.22          8.30         1.76 o                         
   6   6   1         30.93         24.59         4.39 o                         
   7   6   1          3.15          1.35         1.98 o                         
   8   6   1         12.59          6.72         2.92 o                         
   9   6   1          0.03         -0.69         1.13 o                         
  10   6   1          5.68         -1.10         2.38 o                         
  -9   7   1          3.30          5.23         3.25 o                         
  -8   7   1          0.01          0.32         2.43 o                         
  -7   7   1         43.27         41.90         2.95 o                         
  -6   7   1        171.99        171.57         5.41 o                         
  -5   7   1          1.34          0.13         0.92 o                         
  -4   7   1        330.82        347.08        13.95 o                         
  -3   7   1          5.59          4.37         1.47 o                         
  -2   7   1         15.12         11.28         1.73 o                         
  -1   7   1        733.45        767.87        27.67 o                         
   0   7   1        487.97        475.10        15.00 o                         
   1   7   1        189.13        214.08         7.02 o                         
   2   7   1          0.29          0.52         0.69 o                         
   3   7   1         63.28         64.96         5.50 o                         
   4   7   1         73.01         73.82         4.79 o                         
   5   7   1         31.42         29.81         4.03 o                         
   6   7   1        156.38        159.37         9.39 o                         
   7   7   1          0.14          0.99         1.31 o                         
   8   7   1         19.44         16.87         3.12 o                         
   9   7   1          0.12         -3.11         3.11 o                         
  10   7   1          1.67         10.51         4.92 o                         
  -8   8   1          0.31          6.98         3.81 o                         
  -7   8   1         20.81         21.23         5.85 o                         
  -6   8   1         14.27          9.27         1.57 o                         
  -5   8   1        190.23        177.01         6.50 o                         
  -4   8   1         99.17        116.54         6.29 o                         
  -3   8   1        128.81        113.90         9.36 o                         
  -2   8   1         93.09        103.12         5.37 o                         
  -1   8   1         86.30         91.16         4.87 o                         
   0   8   1        121.65        123.75         4.61 o                         
   1   8   1         38.16         37.89         2.35 o                         
   2   8   1        232.00        227.30         6.66 o                         
   3   8   1        220.63        251.10        11.65 o                         
   4   8   1          2.27          8.23         3.17 o                         
   5   8   1        287.70        259.30        17.54 o                         
   6   8   1         36.70         44.63         7.66 o                         
   7   8   1         34.57         33.03         6.77 o                         
   8   8   1          1.99          2.14         2.92 o                         
   9   8   1         34.94         26.61         6.91 o                         
  -8   9   1          4.72          3.46         3.75 o                         
  -7   9   1         17.47         23.56         5.94 o                         
  -6   9   1          2.23         -2.08         2.95 o                         
  -5   9   1         30.32         30.24         4.55 o                         
  -4   9   1         25.69         20.58         3.42 o                         
  -3   9   1         99.32         99.55         6.94 o                         
  -2   9   1         42.46         43.55         3.49 o                         
  -1   9   1        665.56        695.58        31.85 o                         
   0   9   1        457.69        478.69        14.29 o                         
   1   9   1         42.49         33.40         3.19 o                         
   2   9   1          2.53          3.82         1.31 o                         
   3   9   1         71.16         73.21         8.73 o                         
   4   9   1          7.23          2.86         2.78 o                         
   5   9   1        155.81        164.62        14.39 o                         
   6   9   1          1.65         -2.70         2.70 o                         
   7   9   1         43.16         44.23         8.16 o                         
   8   9   1          0.04          5.24         3.60 o                         
  -7  10   1          1.96          3.93         2.73 o                         
  -6  10   1          1.25         -2.34         2.48 o                         
  -5  10   1         30.51         21.32         3.74 o                         
  -4  10   1          1.37          2.41         2.85 o                         
  -3  10   1         86.22         80.27         5.09 o                         
  -2  10   1         83.25         78.39         7.44 o                         
  -1  10   1         90.10         79.95         7.11 o                         
   0  10   1        232.33        231.59         7.98 o                         
   1  10   1         14.79         14.81         4.14 o                         
   2  10   1          5.19          7.52         1.52 o                         
   3  10   1         16.41         23.43         5.51 o                         
   4  10   1         27.96         26.46         6.13 o                         
   5  10   1          5.29          4.78         2.93 o                         
   6  10   1         29.79         32.06         7.07 o                         
   7  10   1          4.26          6.40         4.30 o                         
   8  10   1          5.85          5.40         4.19 o                         
  -6  11   1          6.98          6.03         3.61 o                         
  -5  11   1          0.51         -1.65         2.20 o                         
  -4  11   1          3.76          7.67         3.57 o                         
  -3  11   1         21.18         18.52         2.68 o                         
  -2  11   1          0.14         -0.31         1.20 o                         
  -1  11   1          8.97          7.91         2.24 o                         
   0  11   1         18.15         24.99         3.35 o                         
   1  11   1         63.65         81.55         9.75 o                         
   2  11   1          0.77          0.68         1.26 o                         
   3  11   1          1.57         -2.36         2.36 o                         
   4  11   1         61.76         71.94         9.99 o                         
   5  11   1          2.04          7.17         3.96 o                         
   6  11   1         38.84         41.95         8.26 o                         
   7  11   1          5.23          8.19         4.64 o                         
  -6  12   1          5.37          7.44         3.94 o                         
  -5  12   1          9.92         10.20         3.89 o                         
  -4  12   1          0.02          0.43         1.92 o                         
  -3  12   1          3.88          6.40         2.19 o                         
  -2  12   1          0.02         -0.66         1.25 o                         
  -1  12   1         14.06         12.01         2.67 o                         
   0  12   1          8.01         11.94         6.54 o                         
   1  12   1          2.43          0.87         1.36 o                         
   2  12   1          1.78          2.94         2.93 o                         
   3  12   1          0.02         -1.27         2.66 o                         
   4  12   1          8.68          9.46         4.09 o                         
   5  12   1         26.81         26.39         6.73 o                         
   6  12   1          3.59          5.55         3.62 o                         
  -5  13   1         48.87         48.46         9.08 o                         
  -4  13   1          1.74          8.37         3.79 o                         
  -3  13   1          0.84         -1.48         1.48 o                         
  -2  13   1          4.80         10.17         5.29 o                         
  -1  13   1          6.74          7.24         2.26 o                         
   0  13   1          3.67          4.02         1.66 o                         
   1  13   1          0.39         -0.18         1.87 o                         
   2  13   1          2.36         -3.04         3.04 o                         
   3  13   1          1.68          2.64         2.71 o                         
   4  13   1          0.22         -0.12         2.70 o                         
   5  13   1         14.54         12.18         4.76 o                         
  -4  14   1          0.40         -2.21         2.21 o                         
  -3  14   1         14.93         14.00         4.45 o                         
  -2  14   1          1.53          3.11         2.76 o                         
  -1  14   1         15.51         12.99         4.91 o                         
   0  14   1          0.11         -3.28         3.28 o                         
   1  14   1         12.91         18.99         5.89 o                         
   2  14   1         24.83         24.91         6.87 o                         
   3  14   1          1.65          0.87         2.44 o                         
   0  15   1          5.74          7.80         4.31 o                         
   1  15   1          3.11         -1.90         2.42 o                         
  -3 -14   2          0.36          1.82         2.55 o                         
  -2 -14   2          1.05         -4.50         4.50 o                         
  -1 -14   2         15.80         15.52         5.04 o                         
   0 -14   2          6.16          3.88         2.90 o                         
   2 -14   2          0.10         -2.26         2.35 o                         
   3 -14   2          2.80         -0.74         1.31 o                         
   4 -14   2         26.18         43.07         8.23 o                         
  -4 -13   2          7.87         10.71         4.95 o                         
  -3 -13   2          2.26          2.12         2.95 o                         
  -2 -13   2          1.49          7.69         3.99 o                         
  -1 -13   2          1.75          1.58         1.90 o                         
   0 -13   2         16.35         14.83         3.57 o                         
   1 -13   2         12.59          9.70         2.03 o                         
   2 -13   2         11.73         10.73         2.66 o                         
   3 -13   2         10.52          9.88         3.06 o                         
   4 -13   2          0.23         -1.72         1.72 o                         
   5 -13   2          9.98         16.66         5.13 o                         
  -6 -12   2         41.11         41.93         8.86 o                         
  -5 -12   2          0.02          2.99         2.79 o                         
  -4 -12   2          9.83          6.14         3.65 o                         
  -3 -12   2          5.23          3.24         2.84 o                         
  -2 -12   2          1.24          3.35         2.99 o                         
  -1 -12   2          2.93          2.67         1.10 o                         
   0 -12   2         50.64         44.64         3.78 o                         
   1 -12   2          0.66          1.54         1.24 o                         
   2 -12   2          0.01         -0.18         1.38 o                         
   3 -12   2          0.34         -0.17         3.75 o                         
   4 -12   2         13.20         16.33         3.49 o                         
   5 -12   2          7.05          8.96         2.97 o                         
  -6 -11   2         21.20         16.52         5.43 o                         
  -5 -11   2         45.04         57.36         9.37 o                         
  -4 -11   2         50.20         38.46         7.33 o                         
  -3 -11   2          0.79          1.97         2.88 o                         
  -2 -11   2          4.18          4.36         1.05 o                         
  -1 -11   2         37.34         29.07         3.56 o                         
   0 -11   2          2.41          2.19         1.00 o                         
   1 -11   2         28.13         27.53         3.71 o                         
   2 -11   2         15.06         15.61         2.88 o                         
   3 -11   2         26.35         29.68         6.75 o                         
   4 -11   2          1.11         -0.67         3.29 o                         
   5 -11   2         44.36         38.97         5.77 o                         
   6 -11   2         18.42         29.70        10.96 o                         
  -7 -10   2          2.29          0.21         1.98 o                         
  -6 -10   2         10.68          9.56         4.11 o                         
  -5 -10   2          0.33         -1.67         3.03 o                         
  -4 -10   2        123.72        120.28        12.43 o                         
  -3 -10   2        244.36        238.92         5.57 o                         
  -2 -10   2         11.61         13.43         1.71 o                         
  -1 -10   2        174.73        174.35         8.67 o                         
   0 -10   2        324.32        307.62        12.58 o                         
   1 -10   2          2.38          0.38         1.23 o                         
   2 -10   2        137.80        159.85        13.79 o                         
   3 -10   2          1.35         -0.16         1.19 o                         
   4 -10   2          0.78          1.35         1.71 o                         
   5 -10   2         35.14         39.51         4.14 o                         
   6 -10   2          9.83          6.14         3.00 o                         
   7 -10   2          0.15         -2.27         2.27 o                         
  -8  -9   2          4.19          1.14         3.18 o                         
  -7  -9   2          0.20         -1.52         2.54 o                         
  -6  -9   2          6.55          8.59         3.75 o                         
  -5  -9   2         45.47         46.17         7.83 o                         
  -4  -9   2         27.14         25.75         5.77 o                         
  -3  -9   2        182.03        178.02         4.77 o                         
  -2  -9   2         96.41         94.79         9.43 o                         
  -1  -9   2          2.06          3.25         1.42 o                         
   0  -9   2        216.16        210.84        14.76 o                         
   1  -9   2         23.55         33.00         3.60 o                         
   2  -9   2        602.34        572.44        30.37 o                         
   3  -9   2        203.98        203.18        10.61 o                         
   4  -9   2          9.66          7.67         1.80 o                         
   5  -9   2          3.54          1.39         1.69 o                         
   6  -9   2          0.45         -3.43         3.43 o                         
   7  -9   2          1.14          0.39         1.74 o                         
   8  -9   2          3.58          3.15         1.97 o                         
  -9  -8   2          1.76         -1.05         2.02 o                         
  -8  -8   2          6.69          5.51         3.83 o                         
  -7  -8   2          1.73          1.34         3.00 o                         
  -6  -8   2         75.95         67.11         9.33 o                         
  -5  -8   2          0.24         -3.28         3.28 o                         
  -4  -8   2         79.84         94.89         3.43 o                         
  -3  -8   2         15.78         20.69         1.04 o                         
  -2  -8   2         54.57         50.59         3.72 o                         
  -1  -8   2        253.94        292.63         9.92 o                         
   0  -8   2         38.13         40.09         3.23 o                         
   1  -8   2         91.42         83.16         4.62 o                         
   2  -8   2         74.81         64.13         4.82 o                         
   3  -8   2         71.29         67.53         4.22 o                         
   4  -8   2         25.20         29.46         2.74 o                         
   5  -8   2          6.88         10.10         2.57 o                         
   6  -8   2          7.41          4.90         1.87 o                         
   7  -8   2          0.88         -3.67         3.67 o                         
   8  -8   2          2.35         -2.48         2.48 o                         
  -9  -7   2         27.65         29.25         7.27 o                         
  -8  -7   2         52.93         61.31         9.42 o                         
  -7  -7   2         62.41         57.77         7.26 o                         
  -6  -7   2        373.56        396.23        15.37 o                         
  -5  -7   2         83.84         78.17         7.52 o                         
  -4  -7   2        368.61        369.46        14.00 o                         
  -3  -7   2         64.48         55.86         3.60 o                         
  -2  -7   2         48.36         54.30         4.22 o                         
  -1  -7   2          1.64         -0.73         1.25 o                         
   0  -7   2        203.59        225.99         8.33 o                         
   1  -7   2          0.12          5.91         1.28 o                         
   2  -7   2         55.09         70.38         3.98 o                         
   3  -7   2         21.42         17.27         2.03 o                         
   4  -7   2          0.23         -1.39         1.39 o                         
   5  -7   2         10.06         10.11         3.26 o                         
   6  -7   2         47.01         44.12         3.32 o                         
   7  -7   2          1.40          1.41         6.01 o                         
   8  -7   2          0.11          1.94         3.43 o                         
   9  -7   2          1.85         -1.57         1.99 o                         
 -10  -6   2          9.70         10.72         4.62 o                         
  -9  -6   2         55.78         65.98         9.85 o                         
  -8  -6   2         93.11        112.52        12.61 o                         
  -7  -6   2         60.02         55.64         6.53 o                         
  -6  -6   2         22.68         18.17         3.17 o                         
  -5  -6   2        393.89        412.02         8.52 o                         
  -4  -6   2        717.93        738.33        16.12 o                         
  -3  -6   2          3.18          4.69         0.66 o                         
  -2  -6   2         80.82         96.37         5.92 o                         
  -1  -6   2         11.29         13.01         2.14 o                         
   0  -6   2        450.29        551.28        14.61 o                         
   1  -6   2        505.51        602.98        18.33 o                         
   2  -6   2        642.37        665.67        11.62 o                         
   3  -6   2         32.36         28.19         3.39 o                         
   4  -6   2        118.94        103.67         6.54 o                         
   5  -6   2         75.30         64.46         2.96 o                         
   6  -6   2        161.41        176.67         5.32 o                         
   7  -6   2         24.14         24.44         2.02 o                         
   8  -6   2         63.71         71.23         9.80 o                         
   9  -6   2         20.61         20.35         4.05 o                         
  10  -6   2          1.37          1.68         2.02 o                         
 -10  -5   2          7.59          9.58         4.18 o                         
  -9  -5   2          5.73          0.72         2.15 o                         
  -8  -5   2         64.85         63.79         4.32 o                         
  -7  -5   2        130.78        132.52         7.56 o                         
  -6  -5   2        240.35        248.91         7.11 o                         
  -5  -5   2         65.39         65.17         2.93 o                         
  -4  -5   2        741.93        757.33        18.95 o                         
  -3  -5   2        176.75        193.43         4.63 o                         
  -2  -5   2        389.37        445.99        12.82 o                         
  -1  -5   2       2260.44       2489.65        47.99 o                         
   0  -5   2       1225.40       1150.21        22.33 o                         
   1  -5   2       3140.00       3590.05        53.81 o                         
   2  -5   2        198.53        228.99         7.33 o                         
   3  -5   2        325.77        370.65        12.06 o                         
   4  -5   2        137.13        146.39         7.14 o                         
   5  -5   2        570.75        567.04        13.69 o                         
   6  -5   2        220.13        181.73         5.14 o                         
   7  -5   2        397.16        433.18        13.08 o                         
   8  -5   2        105.09        126.43         7.55 o                         
   9  -5   2         14.50         24.50         4.31 o                         
  10  -5   2          7.14          8.56         4.02 o                         
 -11  -4   2          0.01         -1.78         1.78 o                         
 -10  -4   2         39.57         44.29         8.15 o                         
  -9  -4   2         17.25         14.07         2.46 o                         
  -8  -4   2          1.96          2.33         0.80 o                         
  -7  -4   2         78.50         78.09         3.28 o                         
  -6  -4   2         64.81         61.54         2.71 o                         
  -5  -4   2         37.02         31.24         1.66 o                         
  -4  -4   2        505.87        523.88        14.18 o                         
  -3  -4   2       1382.74       1440.26        19.68 o                         
  -2  -4   2         97.06         95.95         3.63 o                         
  -1  -4   2       1088.31       1098.32        20.05 o                         
   0  -4   2         21.68         19.44         1.56 o                         
   1  -4   2         11.26         18.31         1.61 o                         
   2  -4   2       3141.72       3315.40       194.29 o                         
   3  -4   2       1704.72       1785.06        31.16 o                         
   4  -4   2        289.79        265.69         5.68 o                         
   5  -4   2        155.07        180.52         4.21 o                         
   6  -4   2       1149.79       1075.64        32.56 o                         
   7  -4   2         88.22         90.34         4.13 o                         
   8  -4   2         49.63         54.38         2.97 o                         
   9  -4   2          5.02          3.83         1.87 o                         
  10  -4   2          1.37         -1.24         2.43 o                         
  11  -4   2         10.28         10.70         4.56 o                         
 -11  -3   2          9.16          7.18         2.49 o                         
 -10  -3   2          1.19          0.00         0.91 o                         
  -9  -3   2          6.84          4.32         1.57 o                         
  -8  -3   2         59.65         54.60         2.11 o                         
  -7  -3   2        124.82        115.93         3.92 o                         
  -6  -3   2          6.95          2.98         0.65 o                         
  -5  -3   2        197.29        170.77         4.35 o                         
  -4  -3   2          1.16          0.86         0.81 o                         
  -3  -3   2         41.04         49.11         2.06 o                         
  -2  -3   2        932.25        957.72        11.03 o                         
  -1  -3   2         24.46         30.49         1.69 o                         
   0  -3   2       6785.24       6135.56        86.22 o                         
   1  -3   2       2872.12       2913.47        34.61 o                         
   2  -3   2       2368.53       2350.97        61.28 o                         
   3  -3   2       2528.37       2665.91        40.52 o                         
   4  -3   2         65.89         59.60         2.35 o                         
   5  -3   2          4.65          5.93         0.86 o                         
   6  -3   2        551.27        549.47        10.75 o                         
   7  -3   2         39.09         43.31         2.51 o                         
   8  -3   2          0.07         -1.33         1.33 o                         
   9  -3   2         11.94         10.04         3.24 o                         
  10  -3   2          2.15         -1.84         2.79 o                         
  11  -3   2          2.34          4.12         3.24 o                         
 -11  -2   2          0.32         -0.86         1.97 o                         
 -10  -2   2          1.20         -0.13         0.98 o                         
  -9  -2   2          7.80          8.20         1.74 o                         
  -8  -2   2         22.93         28.84         3.43 o                         
  -7  -2   2         26.05         26.56         1.15 o                         
  -6  -2   2         52.06         51.47         2.15 o                         
  -5  -2   2         17.79         10.55         1.06 o                         
  -4  -2   2        315.49        286.52         5.45 o                         
  -3  -2   2         11.16         10.40         0.81 o                         
  -2  -2   2        239.15        184.12         3.76 o                         
  -1  -2   2        526.78        526.64        13.77 o                         
   0  -2   2       4339.66       4082.83        57.26 o                         
   1  -2   2         22.21         17.31         1.00 o                         
   2  -2   2       2514.29       2616.23        44.96 o                         
   3  -2   2       2763.55       2509.16        29.62 o                         
   4  -2   2         19.28         21.68         1.55 o                         
   5  -2   2         26.25         21.43         2.04 o                         
   6  -2   2         67.60         61.78         3.61 o                         
   7  -2   2         16.95         13.12         2.30 o                         
   8  -2   2         87.88         81.73         5.97 o                         
   9  -2   2         72.73         76.74         5.89 o                         
  10  -2   2          2.32         -1.73         2.25 o                         
  11  -2   2          0.18         -0.12         2.27 o                         
  12  -2   2          1.05          0.47         2.12 o                         
 -11  -1   2          3.25          2.18         3.71 o                         
 -10  -1   2          1.87          0.58         1.23 o                         
  -9  -1   2          2.60          2.42         0.96 o                         
  -8  -1   2          1.66          0.54         1.10 o                         
  -7  -1   2        389.89        391.06         8.13 o                         
  -6  -1   2        148.76        151.39         5.07 o                         
  -5  -1   2        565.01        579.58         7.94 o                         
  -4  -1   2          3.37          0.14         0.34 o                         
  -3  -1   2       2388.30       2230.88        31.02 o                         
  -2  -1   2       4944.65       5039.56        42.73 o                         
  -1  -1   2         26.40         21.71         0.99 o                         
   1  -1   2       1297.05       1314.05        52.68 o                         
   2  -1   2       9948.51       9313.94        84.87 o                         
   3  -1   2         51.38         81.06         1.67 o                         
   4  -1   2        377.07        399.69         4.86 o                         
   5  -1   2         57.72         44.09         1.59 o                         
   6  -1   2         16.19         10.24         0.67 o                         
   7  -1   2        108.11        104.06         3.78 o                         
   8  -1   2         11.78         13.24         1.68 o                         
   9  -1   2          0.19          0.00         1.29 o                         
  10  -1   2          0.03          2.15         2.34 o                         
  11  -1   2          8.46         10.16         3.81 o                         
  12  -1   2          4.55          8.53         3.70 o                         
 -12   0   2          6.26          7.21         3.45 o                         
 -11   0   2          0.05          0.08         2.12 o                         
 -10   0   2         49.91         57.36        13.33 o                         
  -9   0   2          0.69         -0.64         1.16 o                         
  -8   0   2         14.92         13.57         2.36 o                         
  -7   0   2         71.58         79.52         3.49 o                         
  -6   0   2         41.45         38.85         2.23 o                         
  -5   0   2       1074.83        974.29        12.67 o                         
  -4   0   2        479.71        512.84         7.69 o                         
  -3   0   2        810.65        713.57         8.83 o                         
  -2   0   2      16605.19      15851.19       156.23 o                         
  -1   0   2       8405.24       7874.81        86.21 o                         
   2   0   2          5.81         20.21         0.89 o                         
   3   0   2         22.32         30.63         1.23 o                         
   4   0   2        484.89        446.84         5.86 o                         
   5   0   2         27.23         21.69         1.30 o                         
   6   0   2          5.51          4.59         0.61 o                         
   7   0   2        152.78        138.39         4.60 o                         
   8   0   2         23.55         19.19         1.84 o                         
   9   0   2          3.19          2.37         1.02 o                         
  10   0   2          0.02         -0.94         0.94 o                         
  11   0   2          1.37         -0.62         1.80 o                         
  12   0   2         10.65          5.46         3.11 o                         
 -12   1   2          0.05         -1.66         1.66 o                         
 -11   1   2         19.27         22.35         5.37 o                         
 -10   1   2         67.56         61.99         5.27 o                         
  -9   1   2         16.60         21.98         3.03 o                         
  -8   1   2         68.09         65.15         4.95 o                         
  -7   1   2        199.24        212.98         7.69 o                         
  -6   1   2          1.41          0.91         0.69 o                         
  -5   1   2          4.09          3.98         0.88 o                         
  -4   1   2         85.52        106.35         3.77 o                         
  -3   1   2       1579.51       1535.70        16.46 o                         
  -2   1   2        642.52        706.61         7.83 o                         
  -1   1   2        402.20        505.37         9.66 o                         
   1   1   2        797.97        687.12        11.22 o                         
   2   1   2      48627.77      45581.12       410.06 o                         
   3   1   2       6751.57       6556.64        70.83 o                         
   4   1   2          0.25         -0.50         0.50 o                         
   5   1   2          0.25          2.67         0.67 o                         
   6   1   2         20.25         12.22         1.11 o                         
   7   1   2        380.16        358.04         8.27 o                         
   8   1   2        100.65         97.73         4.25 o                         
   9   1   2         32.19         25.51         2.64 o                         
  10   1   2         79.93         75.16         5.90 o                         
  11   1   2          4.70          5.22         2.09 o                         
 -12   2   2         15.14         17.44         5.37 o                         
 -11   2   2         31.22         32.54         6.71 o                         
 -10   2   2         60.41         67.83         5.56 o                         
  -9   2   2          7.83          4.30         1.60 o                         
  -8   2   2        170.10        187.00         8.53 o                         
  -7   2   2         66.16         65.22         3.53 o                         
  -6   2   2          3.31          0.70         0.66 o                         
  -5   2   2        477.30        431.20         9.33 o                         
  -4   2   2         14.83         23.13         1.08 o                         
  -3   2   2        938.26        868.32        10.97 o                         
  -2   2   2          4.77          1.39         0.73 o                         
  -1   2   2         23.03         24.72         1.80 o                         
   0   2   2       5386.01       5007.88        66.13 o                         
   1   2   2        474.77        497.75         8.70 o                         
   2   2   2       1387.22       1377.00        22.28 o                         
   3   2   2        541.88        528.64         7.55 o                         
   4   2   2         10.17         12.70         1.09 o                         
   5   2   2        152.34        167.48         6.46 o                         
   6   2   2         58.71         52.10         2.42 o                         
   7   2   2        119.66        127.24         3.70 o                         
   8   2   2         75.99         85.67         2.41 o                         
   9   2   2         20.66         24.96         3.97 o                         
  10   2   2         13.71         15.03         2.18 o                         
  11   2   2          0.16         -1.57         1.57 o                         
  12   2   2         18.12         20.85         6.34 o                         
 -11   3   2          2.19         -3.44         3.44 o                         
 -10   3   2         16.75         17.88         5.05 o                         
  -9   3   2        117.15        130.72        12.81 o                         
  -8   3   2          0.03         -1.51         2.43 o                         
  -7   3   2         32.46         28.18         3.59 o                         
  -6   3   2          0.19          0.03         0.25 o                         
  -5   3   2        204.32        200.81         3.91 o                         
  -4   3   2        290.73        363.47         6.99 o                         
  -3   3   2          1.48          9.88         1.87 o                         
  -2   3   2        117.52        125.89         7.59 o                         
  -1   3   2         11.17         18.02         1.74 o                         
   0   3   2         55.01         56.84         3.17 o                         
   1   3   2        994.49        967.01        14.09 o                         
   2   3   2       2476.38       2577.27        36.28 o                         
   3   3   2       1258.24       1222.04        31.79 o                         
   4   3   2        293.96        322.62         6.81 o                         
   5   3   2        212.44        254.33         7.00 o                         
   6   3   2         18.03         14.55         2.51 o                         
   7   3   2         12.56          7.96         0.97 o                         
   8   3   2         41.02         44.68         2.25 o                         
   9   3   2         13.61          7.95         1.99 o                         
  10   3   2          0.47         -1.24         1.53 o                         
  11   3   2          0.23          5.11         3.26 o                         
  12   3   2          8.31         20.82         5.80 o                         
 -11   4   2          0.13          5.72         3.34 o                         
 -10   4   2          2.64          3.04         2.29 o                         
  -9   4   2         45.37         44.62         7.72 o                         
  -8   4   2         10.48         15.13         4.68 o                         
  -7   4   2          8.08          8.87         0.76 o                         
  -6   4   2         70.31         59.06         2.57 o                         
  -5   4   2         81.97         72.51         2.92 o                         
  -4   4   2        205.21        228.57         6.63 o                         
  -3   4   2          1.18         -0.02         0.69 o                         
  -2   4   2        473.40        467.82         9.78 o                         
  -1   4   2        876.71        785.49        18.00 o                         
   0   4   2        947.28        875.34        17.40 o                         
   1   4   2        327.37        230.29         9.05 o                         
   2   4   2          7.64         17.89         3.14 o                         
   3   4   2        225.85        237.68        11.99 o                         
   4   4   2         19.49         23.02         3.06 o                         
   5   4   2          8.21          8.03         1.01 o                         
   6   4   2         44.33         37.87         1.98 o                         
   7   4   2          0.22          0.43         0.66 o                         
   8   4   2        138.15        138.51         4.47 o                         
   9   4   2          0.06         -0.24         0.54 o                         
  10   4   2          0.91         -0.06         1.98 o                         
  11   4   2         36.89         46.94         8.61 o                         
 -10   5   2          7.38          8.39         4.13 o                         
  -9   5   2          8.74          9.24         4.18 o                         
  -8   5   2         10.22          2.36         2.36 o                         
  -7   5   2        155.81        149.75         4.78 o                         
  -6   5   2         97.18         94.89         4.26 o                         
  -5   5   2          0.02         -0.37         1.25 o                         
  -4   5   2        809.52        789.55        23.02 o                         
  -3   5   2        883.11       1055.94        22.83 o                         
  -2   5   2       1768.22       1827.23        31.60 o                         
  -1   5   2        297.54        323.69         7.58 o                         
   0   5   2       2066.31       2149.54       109.85 o                         
   1   5   2        419.51        413.30        19.22 o                         
   2   5   2        905.56        980.99        32.97 o                         
   3   5   2        100.88         98.54         8.06 o                         
   4   5   2        829.82        871.66        28.81 o                         
   5   5   2          7.49          6.06         1.42 o                         
   6   5   2         24.16         23.81         1.61 o                         
   7   5   2        463.65        434.94         8.69 o                         
   8   5   2         93.88         92.34         4.22 o                         
   9   5   2          3.19          1.68         1.09 o                         
  10   5   2         27.76         31.07         7.14 o                         
  11   5   2          1.27          3.42         3.08 o                         
 -10   6   2          6.71          4.64         3.57 o                         
  -9   6   2         18.13         17.92         5.55 o                         
  -8   6   2          1.79          5.33         3.01 o                         
  -7   6   2          0.09         -0.14         0.59 o                         
  -6   6   2          0.11          0.73         1.06 o                         
  -5   6   2         27.98         21.29         2.06 o                         
  -4   6   2         94.79         78.87         4.61 o                         
  -3   6   2        285.02        298.40         7.81 o                         
  -2   6   2        261.49        316.21         8.99 o                         
  -1   6   2          3.47          3.16         0.95 o                         
   0   6   2       1434.25       1709.28        25.30 o                         
   1   6   2          9.04          6.41         1.12 o                         
   2   6   2        385.79        428.16        15.91 o                         
   3   6   2         21.34         26.91         3.85 o                         
   4   6   2        730.89        727.03        19.62 o                         
   5   6   2        236.82        227.32         8.48 o                         
   6   6   2         36.37         37.58         5.16 o                         
   7   6   2        274.39        282.34        10.44 o                         
   8   6   2         11.31         12.19         1.94 o                         
   9   6   2         20.13         22.99         3.27 o                         
  10   6   2         34.25         45.55         8.59 o                         
  -9   7   2         52.63         59.66        10.10 o                         
  -8   7   2          1.10         -1.71         2.66 o                         
  -7   7   2          5.82          3.77         1.33 o                         
  -6   7   2        172.52        178.98         7.24 o                         
  -5   7   2        179.22        169.58         6.10 o                         
  -4   7   2         19.69         17.10         2.31 o                         
  -3   7   2         90.07         72.98         4.53 o                         
  -2   7   2          4.90          3.74         1.21 o                         
  -1   7   2         15.89         16.37         2.46 o                         
   0   7   2         16.89         11.17         1.58 o                         
   1   7   2        108.18        113.05        10.72 o                         
   2   7   2        462.94        473.26         9.86 o                         
   3   7   2         31.46         32.86         4.01 o                         
   4   7   2         54.81         67.32         5.76 o                         
   5   7   2        172.84        164.67         9.36 o                         
   6   7   2        458.74        469.61        16.89 o                         
   7   7   2          0.10         -2.08         2.08 o                         
   8   7   2         72.63         78.27         6.40 o                         
   9   7   2          0.37          2.67         1.50 o                         
  10   7   2         15.06         12.28         5.31 o                         
  -8   8   2          0.57          0.84         2.99 o                         
  -7   8   2         44.43         51.83         8.71 o                         
  -6   8   2          0.00         -0.10         0.72 o                         
  -5   8   2         48.85         33.09         3.15 o                         
  -4   8   2         79.97         79.88         5.22 o                         
  -3   8   2        503.93        526.57        13.68 o                         
  -2   8   2        217.96        196.39         7.59 o                         
  -1   8   2         75.85        101.81        11.38 o                         
   0   8   2        932.51       1025.36        36.27 o                         
   1   8   2        362.96        344.23         9.30 o                         
   2   8   2        168.12        170.30         5.73 o                         
   3   8   2          4.37         -0.28         1.73 o                         
   4   8   2          0.66          1.79         2.22 o                         
   5   8   2         14.18          7.64         3.52 o                         
   6   8   2        254.07        260.38        18.11 o                         
   7   8   2         23.57         24.77         6.03 o                         
   8   8   2         17.76         21.02         4.80 o                         
   9   8   2         31.64         35.49         4.68 o                         
  -8   9   2         32.98         33.22         7.52 o                         
  -7   9   2         31.06         33.57         7.37 o                         
  -6   9   2         19.34         26.70         5.99 o                         
  -5   9   2         61.65         58.65         8.35 o                         
  -4   9   2        105.57        117.44        11.09 o                         
  -3   9   2         56.87         50.95         4.93 o                         
  -2   9   2         47.13         35.61         3.88 o                         
  -1   9   2        127.71        137.42        14.57 o                         
   0   9   2         68.71         69.37         7.97 o                         
   1   9   2         15.33         15.72         2.28 o                         
   2   9   2        127.98        134.26         5.87 o                         
   3   9   2        622.89        680.69        28.86 o                         
   4   9   2        551.92        606.90        27.82 o                         
   5   9   2         31.82         40.67         7.21 o                         
   6   9   2         30.97         34.73         7.15 o                         
   7   9   2         24.84         37.34         7.48 o                         
   8   9   2          8.39         10.08         3.04 o                         
   9   9   2         24.50         17.38         5.76 o                         
  -7  10   2          0.13         -3.41         3.41 o                         
  -6  10   2          0.22         -2.62         2.62 o                         
  -5  10   2         81.53         82.44        10.20 o                         
  -4  10   2         29.79         32.27         6.19 o                         
  -3  10   2         80.59         70.57         8.37 o                         
  -2  10   2        170.85        150.74         8.29 o                         
  -1  10   2        228.10        225.88        10.05 o                         
   0  10   2         20.99         22.93         3.11 o                         
   1  10   2         32.78         35.39         6.32 o                         
   2  10   2         12.06         13.22         3.21 o                         
   3  10   2          2.42          1.96         2.82 o                         
   4  10   2         54.24         59.23         8.56 o                         
   5  10   2         16.99         22.46         5.72 o                         
   6  10   2         56.82         59.13         9.47 o                         
   7  10   2         52.06         59.11         9.79 o                         
   8  10   2          0.48         -0.47         2.54 o                         
  -6  11   2          0.31          2.74         2.68 o                         
  -5  11   2          0.30          0.28         2.07 o                         
  -4  11   2          2.97          5.51         3.27 o                         
  -3  11   2         46.00         60.28         5.58 o                         
  -2  11   2         25.87         28.93         3.83 o                         
  -1  11   2         14.64         11.60         2.47 o                         
   0  11   2        108.01        109.87         6.98 o                         
   1  11   2         54.14         62.30         8.62 o                         
   2  11   2         69.81         68.35         4.68 o                         
   3  11   2        120.00        120.08        12.51 o                         
   4  11   2        260.76        308.16        20.98 o                         
   5  11   2         59.34         53.58         9.08 o                         
   6  11   2          0.48         -3.10         3.10 o                         
   7  11   2         13.28         14.28         5.21 o                         
  -6  12   2          0.25         -0.81         3.05 o                         
  -5  12   2          1.01         -0.79         2.38 o                         
  -4  12   2          0.23         -1.97         1.97 o                         
  -3  12   2         24.93         18.86         3.48 o                         
  -2  12   2          0.19         -0.60         1.49 o                         
  -1  12   2          0.70         -1.80         1.80 o                         
   0  12   2          1.02          1.17         1.27 o                         
   1  12   2          6.89          3.71         1.85 o                         
   2  12   2          2.12          0.77         2.51 o                         
   3  12   2         12.81         11.12         4.44 o                         
   4  12   2         53.74         54.19         9.28 o                         
   5  12   2          2.08          4.84         3.85 o                         
   6  12   2          0.43         -3.85         4.13 o                         
  -5  13   2          6.12          4.01         2.96 o                         
  -4  13   2          7.90          5.04         3.00 o                         
  -3  13   2         16.08         22.17         3.81 o                         
  -2  13   2          5.15          0.65         1.54 o                         
  -1  13   2          1.62          2.25         1.96 o                         
   0  13   2          0.17         -1.33         1.33 o                         
   1  13   2          4.24          1.90         2.39 o                         
   2  13   2          9.76          9.41         4.53 o                         
   3  13   2          0.82          1.18         2.63 o                         
   4  13   2          2.17         -1.20         2.46 o                         
   5  13   2          0.01          4.69         3.97 o                         
  -4  14   2          2.95         -3.72         3.72 o                         
  -3  14   2         16.74         12.06         4.59 o                         
  -2  14   2          4.60          2.82         5.16 o                         
  -1  14   2          4.09          1.56         2.98 o                         
   0  14   2         12.98          7.27         4.19 o                         
   1  14   2          0.85         -1.69         2.47 o                         
   2  14   2          1.63          3.81         3.29 o                         
   3  14   2          7.58          7.23         4.01 o                         
   0  15   2          3.86          4.02         3.46 o                         
   1  15   2          0.99          3.37         3.41 o                         
  -3 -14   3          0.80         -0.55         1.87 o                         
  -2 -14   3         13.76         14.43         5.73 o                         
  -1 -14   3          0.66         -1.36         2.43 o                         
   2 -14   3          0.16          3.53         2.84 o                         
   3 -14   3         19.84         13.51         4.18 o                         
  -4 -13   3          0.82         -2.68         3.93 o                         
  -3 -13   3          5.10          9.72         4.33 o                         
  -2 -13   3          1.73          4.23         2.67 o                         
  -1 -13   3         10.43         10.32         4.43 o                         
   0 -13   3          0.20          3.04         2.83 o                         
   1 -13   3          3.30          5.33         1.66 o                         
   2 -13   3         17.66         23.37         3.86 o                         
   3 -13   3         12.92          7.31         2.34 o                         
   4 -13   3          3.75          4.26         2.21 o                         
  -5 -12   3         18.11         11.45         4.86 o                         
  -4 -12   3         24.59         33.60         7.56 o                         
  -3 -12   3          8.52          7.11         3.59 o                         
  -2 -12   3          0.35         -0.55         2.39 o                         
  -1 -12   3         29.14         36.37         3.65 o                         
   0 -12   3          2.98         10.92         1.93 o                         
   1 -12   3         14.96         14.98         2.94 o                         
   2 -12   3          0.22         -0.53         1.41 o                         
   3 -12   3          9.06          4.51         3.06 o                         
   4 -12   3          1.28          3.37         1.73 o                         
   5 -12   3         46.65         44.93         5.99 o                         
  -6 -11   3         11.31         16.05         5.76 o                         
  -5 -11   3          2.91          3.54         3.58 o                         
  -4 -11   3          2.91          1.98         2.00 o                         
  -3 -11   3          1.63          8.17         3.84 o                         
  -2 -11   3          6.23          4.07         1.07 o                         
  -1 -11   3        177.14        181.76         9.11 o                         
   0 -11   3          0.61         -0.91         1.32 o                         
   1 -11   3         25.50         23.89         3.37 o                         
   2 -11   3         38.64         30.22         6.20 o                         
   3 -11   3         17.99         17.07         3.86 o                         
   4 -11   3          7.82          5.05         3.06 o                         
   5 -11   3         33.81         41.47         7.88 o                         
   6 -11   3          5.01          4.72         3.22 o                         
  -7 -10   3         25.20         28.75         6.91 o                         
  -6 -10   3          7.04          1.60         2.62 o                         
  -5 -10   3          1.34          2.67         2.35 o                         
  -4 -10   3          7.55         10.07         4.12 o                         
  -3 -10   3         33.58         31.81         2.08 o                         
  -2 -10   3        141.11        140.48         7.31 o                         
  -1 -10   3          0.04          0.47         1.64 o                         
   0 -10   3          3.10          2.70         1.52 o                         
   1 -10   3         20.73         16.22         2.73 o                         
   2 -10   3          4.49          2.22         1.19 o                         
   3 -10   3         28.33         25.41         3.37 o                         
   4 -10   3          5.59          5.56         1.79 o                         
   5 -10   3         17.79          6.30         3.51 o                         
   6 -10   3         22.65         23.14         5.94 o                         
   7 -10   3          1.53         -2.88         2.97 o                         
  -8  -9   3          2.79          3.87         2.81 o                         
  -7  -9   3          1.05         -2.06         2.93 o                         
  -6  -9   3          0.11          0.84         1.93 o                         
  -5  -9   3         31.99         27.91         6.29 o                         
  -4  -9   3          0.91          1.10         1.99 o                         
  -3  -9   3        218.67        286.11        17.23 o                         
  -2  -9   3        117.12        111.83         6.20 o                         
  -1  -9   3         18.15         17.50         2.66 o                         
   0  -9   3        357.20        376.18        12.51 o                         
   1  -9   3        455.81        483.41        14.60 o                         
   2  -9   3         27.87         30.31         3.45 o                         
   3  -9   3        194.31        204.70         8.97 o                         
   4  -9   3         34.08         32.54         3.52 o                         
   5  -9   3         16.36         16.63         2.52 o                         
   6  -9   3         15.22         16.41         5.17 o                         
   7  -9   3          8.29          7.83         3.78 o                         
   8  -9   3          2.42         -2.06         2.99 o                         
  -9  -8   3          0.02         -3.73         3.73 o                         
  -8  -8   3          1.05          2.70         2.20 o                         
  -7  -8   3          2.73         -0.56         2.51 o                         
  -6  -8   3         50.89         50.79         7.99 o                         
  -5  -8   3          3.28          1.58         1.94 o                         
  -4  -8   3          1.27          1.75         2.32 o                         
  -3  -8   3        500.25        451.56        21.60 o                         
  -2  -8   3         58.59         70.75         5.46 o                         
  -1  -8   3         28.16         35.13         5.08 o                         
   0  -8   3          1.78          2.39         1.14 o                         
   1  -8   3        148.98        148.05         7.12 o                         
   2  -8   3         91.90         94.56         5.62 o                         
   3  -8   3         89.51         90.91         6.81 o                         
   4  -8   3          2.77         -0.64         2.65 o                         
   5  -8   3          4.20          2.46         1.21 o                         
   6  -8   3          6.04          6.59         3.25 o                         
   7  -8   3          7.63         11.89         4.31 o                         
   8  -8   3          4.39         -1.23         2.03 o                         
  -9  -7   3         13.16          1.21         2.19 o                         
  -8  -7   3          4.41          9.54         4.10 o                         
  -7  -7   3          1.64          2.21         1.66 o                         
  -6  -7   3          5.13          6.15         2.04 o                         
  -5  -7   3         56.61         56.15         5.41 o                         
  -4  -7   3          0.42          2.17         1.58 o                         
  -3  -7   3          9.76         13.12         2.21 o                         
  -2  -7   3         46.19         41.05         3.37 o                         
  -1  -7   3          7.05          8.14         1.85 o                         
   0  -7   3        197.09        187.02         7.22 o                         
   1  -7   3         27.77         29.81         2.38 o                         
   2  -7   3          1.11          0.23         0.77 o                         
   3  -7   3         78.98         84.56         3.91 o                         
   4  -7   3         19.78         22.62         2.24 o                         
   5  -7   3        103.58        114.46         9.61 o                         
   6  -7   3         22.48         23.71         1.89 o                         
   7  -7   3         22.19         11.61         2.48 o                         
   8  -7   3          8.50          4.81         3.24 o                         
   9  -7   3          2.33         -1.18         2.62 o                         
 -10  -6   3          0.14         -1.47         2.25 o                         
  -9  -6   3         35.40         51.94         8.99 o                         
  -8  -6   3         65.75         69.66         9.69 o                         
  -7  -6   3        293.00        268.80        11.85 o                         
  -6  -6   3         19.07         21.68         2.47 o                         
  -5  -6   3         96.34        106.73         7.04 o                         
  -4  -6   3         24.71         15.16         1.17 o                         
  -3  -6   3        202.60        175.34         5.51 o                         
  -2  -6   3         15.20         18.72         1.94 o                         
  -1  -6   3          0.03          0.80         1.72 o                         
   0  -6   3       1483.42       1533.39        28.89 o                         
   1  -6   3        218.53        223.49         8.23 o                         
   2  -6   3        126.40        116.28         4.27 o                         
   3  -6   3        128.96        380.91        33.41 o                         
   4  -6   3         67.95         65.64         4.34 o                         
   5  -6   3         12.04         11.40         1.24 o                         
   6  -6   3          6.64         72.89        34.37 o                         
   7  -6   3         72.09         70.30         3.26 o                         
   8  -6   3         56.11         52.62         8.56 o                         
   9  -6   3         11.77         12.05         4.48 o                         
  10  -6   3          1.45          1.04         5.86 o                         
 -10  -5   3          5.80          8.56         3.90 o                         
  -9  -5   3          1.13         -0.38         2.75 o                         
  -8  -5   3          1.15         -2.49         2.91 o                         
  -7  -5   3         87.70         85.14         4.36 o                         
  -6  -5   3          0.39         -0.22         0.68 o                         
  -5  -5   3          1.08          2.81         1.07 o                         
  -4  -5   3          9.95          5.14         0.79 o                         
  -3  -5   3       1375.21       1421.84        25.94 o                         
  -2  -5   3       1059.09       1211.80        24.52 o                         
  -1  -5   3        660.43        633.16        12.34 o                         
   0  -5   3       1608.10       1672.44        23.42 o                         
   1  -5   3       2414.44       2306.42        37.13 o                         
   2  -5   3        765.71        867.65        14.70 o                         
   3  -5   3         85.09         98.11         5.90 o                         
   4  -5   3        423.01        412.98        19.43 o                         
   5  -5   3        146.52        138.18         3.75 o                         
   6  -5   3        159.14        155.28         4.87 o                         
   7  -5   3         16.70         12.81         1.74 o                         
   8  -5   3         59.26         42.75         7.49 o                         
   9  -5   3          0.67          2.23         2.29 o                         
  10  -5   3         13.21         18.34         3.94 o                         
 -11  -4   3          2.66          3.04         2.00 o                         
 -10  -4   3         54.14         71.72        10.58 o                         
  -9  -4   3          0.44          1.53         1.85 o                         
  -8  -4   3         47.82         51.81         3.48 o                         
  -7  -4   3        856.52        882.21        13.59 o                         
  -6  -4   3        122.94        114.30         3.89 o                         
  -5  -4   3         70.03         65.96         3.11 o                         
  -4  -4   3          6.40          4.10         1.02 o                         
  -3  -4   3         48.65         37.35         1.98 o                         
  -2  -4   3        310.20        366.94         7.73 o                         
  -1  -4   3         22.74         18.65         2.14 o                         
   0  -4   3       1103.22        950.95        23.05 o                         
   1  -4   3         34.24         20.18         1.92 o                         
   2  -4   3       1471.10       1688.15        22.75 o                         
   3  -4   3        360.89        344.27        10.58 o                         
   4  -4   3        468.72        457.98         8.94 o                         
   5  -4   3        221.50        250.60         4.95 o                         
   6  -4   3        657.35        639.26        12.22 o                         
   7  -4   3         13.68         12.02         1.57 o                         
   8  -4   3        153.76        150.40        11.57 o                         
   9  -4   3          0.24          0.50         1.59 o                         
  10  -4   3          1.03         -2.69         2.69 o                         
  11  -4   3          0.02         -0.63         2.54 o                         
 -11  -3   3         27.16         27.88         4.52 o                         
 -10  -3   3          0.26          2.04         3.59 o                         
  -9  -3   3          7.71         28.26         3.63 o                         
  -8  -3   3          0.01          0.32         0.45 o                         
  -7  -3   3         36.04         32.09         2.07 o                         
  -6  -3   3         13.74         31.95         1.88 o                         
  -5  -3   3         12.20          5.23         0.83 o                         
  -4  -3   3       1064.60       1089.33        21.57 o                         
  -3  -3   3        191.15        155.03         4.01 o                         
  -2  -3   3          3.60          1.05         0.50 o                         
  -1  -3   3       1345.19       1489.71        17.76 o                         
   0  -3   3       1637.43       1733.74        29.87 o                         
   1  -3   3         65.68         70.84         2.61 o                         
   2  -3   3        109.20         96.60         3.80 o                         
   3  -3   3       2012.29       2128.45        26.35 o                         
   4  -3   3        990.20        908.46        15.13 o                         
   5  -3   3          5.69          8.93         1.04 o                         
   6  -3   3          3.60          6.83         0.99 o                         
   7  -3   3         36.71         37.52         2.48 o                         
   8  -3   3         24.09         23.33         2.38 o                         
   9  -3   3        126.79        133.24        12.91 o                         
  10  -3   3          0.20         -0.36         1.57 o                         
  11  -3   3          8.37          9.12         4.36 o                         
 -11  -2   3          1.33          1.35         2.22 o                         
 -10  -2   3          8.82          5.12         1.81 o                         
  -9  -2   3          0.22          1.15         1.32 o                         
  -8  -2   3         44.03         47.74         3.18 o                         
  -7  -2   3         88.24         88.68         2.98 o                         
  -6  -2   3          0.35          0.99         0.68 o                         
  -5  -2   3        735.91        730.53        11.01 o                         
  -4  -2   3        108.86        117.49         3.02 o                         
  -3  -2   3        892.85        796.23         9.45 o                         
  -2  -2   3       1724.31       1632.34        16.42 o                         
  -1  -2   3       8748.74       8194.47        77.18 o                         
   0  -2   3      14023.56      12678.18       135.32 o                         
   1  -2   3       4445.12       3974.45        43.44 o                         
   2  -2   3       1600.35       1550.08        70.28 o                         
   3  -2   3          0.52          1.57         0.66 o                         
   4  -2   3        115.34        101.99         4.40 o                         
   5  -2   3        374.37        406.42        11.50 o                         
   6  -2   3        214.02        201.79         7.84 o                         
   7  -2   3         78.69         72.14         2.83 o                         
   8  -2   3          0.12         -0.12         2.12 o                         
   9  -2   3          2.95          3.71         1.90 o                         
  10  -2   3         43.84         42.24         5.27 o                         
  11  -2   3          3.78          4.71         2.83 o                         
  12  -2   3          4.12          4.24         2.84 o                         
 -11  -1   3         40.09         39.97         4.59 o                         
 -10  -1   3         61.30         61.00         5.43 o                         
  -9  -1   3          0.34          2.33         1.63 o                         
  -8  -1   3          0.00          0.51         0.87 o                         
  -7  -1   3         25.25         31.79         2.45 o                         
  -6  -1   3         10.61          7.36         1.17 o                         
  -5  -1   3       1339.10       1420.87        18.40 o                         
  -4  -1   3          5.99         13.50         0.91 o                         
  -3  -1   3        397.27        375.77         5.36 o                         
  -2  -1   3        896.15        827.50         8.99 o                         
  -1  -1   3       1354.45       1364.44        15.93 o                         
   0  -1   3         86.00        105.79         2.93 o                         
   1  -1   3        539.46        531.86        15.30 o                         
   2  -1   3          2.86          1.89         0.64 o                         
   3  -1   3        190.76        185.51         3.35 o                         
   4  -1   3        792.76        795.76        11.79 o                         
   5  -1   3        947.47        825.43         9.18 o                         
   6  -1   3          8.53          4.70         0.66 o                         
   7  -1   3          0.06         -0.02         0.37 o                         
   8  -1   3         25.82         13.02         1.60 o                         
   9  -1   3         22.87         26.88         2.38 o                         
  10  -1   3         78.13         77.28         9.70 o                         
  11  -1   3         10.45         11.18         4.09 o                         
  12  -1   3          1.23         -0.80         1.66 o                         
 -11   0   3          4.26          7.38         2.18 o                         
 -10   0   3         16.79         20.18         3.21 o                         
  -9   0   3         35.75         57.51         5.42 o                         
  -8   0   3         63.76         83.24         4.91 o                         
  -7   0   3          1.11          1.60         0.84 o                         
  -6   0   3        199.37        260.50         6.18 o                         
  -5   0   3         31.73         22.84         1.64 o                         
  -4   0   3        107.20        122.03         2.96 o                         
  -3   0   3       3178.13       2886.99        24.52 o                         
  -2   0   3        824.46        813.84        11.31 o                         
  -1   0   3        756.40        692.75        18.80 o                         
   0   0   3        911.79        961.13        20.57 o                         
   1   0   3        655.66        599.69         6.78 o                         
   2   0   3         52.53         35.63         1.24 o                         
   3   0   3        156.83        161.25         5.20 o                         
   4   0   3       1599.36       1333.69        22.35 o                         
   5   0   3        198.28        206.44         3.96 o                         
   6   0   3         13.48         16.81         1.20 o                         
   7   0   3        184.08        189.79         4.10 o                         
   8   0   3         22.68         25.91         2.05 o                         
   9   0   3         21.60         27.66         2.52 o                         
  10   0   3          1.57          0.43         2.01 o                         
  11   0   3         22.39         20.25         5.36 o                         
  12   0   3          0.37         10.20         3.95 o                         
 -12   1   3         18.06         19.51         5.40 o                         
 -11   1   3         47.54         44.79         7.48 o                         
 -10   1   3          0.01          1.76         1.26 o                         
  -9   1   3          0.11          0.01         1.31 o                         
  -8   1   3         40.50         45.48         4.29 o                         
  -7   1   3         39.80         44.03         2.95 o                         
  -6   1   3         14.78         14.26         1.60 o                         
  -5   1   3        395.31        359.35         7.72 o                         
  -4   1   3        137.81        116.34         2.86 o                         
  -3   1   3       4726.94       4848.26        43.09 o                         
  -2   1   3        291.01        261.80         3.62 o                         
  -1   1   3       2495.34       2289.40        32.00 o                         
   0   1   3       3006.95       2692.09        63.18 o                         
   1   1   3       1293.33       1355.45        29.09 o                         
   2   1   3        365.47        347.59         5.25 o                         
   3   1   3       2692.55       2724.06        27.61 o                         
   4   1   3        355.47        360.70         7.20 o                         
   5   1   3        862.77        805.07        12.06 o                         
   6   1   3        219.32        235.10         6.91 o                         
   7   1   3         47.03         45.19         2.47 o                         
   8   1   3          3.25          0.17         1.16 o                         
   9   1   3          4.22          0.90         0.93 o                         
  10   1   3         16.56         12.66         1.94 o                         
  11   1   3          1.01          0.22         1.35 o                         
 -11   2   3         25.96         33.64         6.98 o                         
 -10   2   3          6.92          4.72         4.18 o                         
  -9   2   3          4.79          4.09         1.92 o                         
  -8   2   3         33.05         39.38         3.94 o                         
  -7   2   3        719.75        752.38        15.53 o                         
  -6   2   3         47.12         44.89         2.79 o                         
  -5   2   3          0.31          0.24         0.32 o                         
  -4   2   3        529.61        569.88        14.67 o                         
  -3   2   3          2.10          1.33         0.50 o                         
  -2   2   3         32.00         28.62         1.47 o                         
  -1   2   3        145.40        152.01         4.68 o                         
   0   2   3       1540.84       1361.87        24.46 o                         
   1   2   3        653.98        633.30        15.04 o                         
   2   2   3       3914.52       3672.82        51.47 o                         
   3   2   3       1949.31       1899.44        24.28 o                         
   4   2   3         35.68         57.39         2.27 o                         
   5   2   3        105.32        116.06         3.57 o                         
   6   2   3          0.84         -0.10         1.01 o                         
   7   2   3          0.00         -0.29         1.06 o                         
   8   2   3         15.06         17.09         1.41 o                         
   9   2   3         64.68         62.88         9.73 o                         
  10   2   3          5.93          4.83         1.36 o                         
  11   2   3         24.23         27.50         4.04 o                         
  12   2   3          0.81          2.78         2.22 o                         
 -11   3   3         32.56         27.47         6.86 o                         
 -10   3   3          0.18         -0.46         2.22 o                         
  -9   3   3        179.07        186.23        15.24 o                         
  -8   3   3         16.49         13.32         4.14 o                         
  -7   3   3          6.10         10.05         2.28 o                         
  -6   3   3        207.72        238.26         4.68 o                         
  -5   3   3          3.80          6.64         0.79 o                         
  -4   3   3        255.11        233.39         9.09 o                         
  -3   3   3          5.68        106.04        38.47 o                         
  -2   3   3        667.86        748.06        14.93 o                         
  -1   3   3       1296.20       1278.26        33.23 o                         
   0   3   3        333.33        342.37        36.72 o                         
   1   3   3        578.46        441.97        16.59 o                         
   2   3   3        181.36        253.80         6.14 o                         
   3   3   3        350.10        344.47         9.31 o                         
   4   3   3        829.21        802.72        15.27 o                         
   5   3   3         49.67         51.47         2.38 o                         
   6   3   3        130.60        168.74         4.78 o                         
   7   3   3         39.70         44.80         3.00 o                         
   8   3   3         12.99         12.08         1.28 o                         
   9   3   3         33.66         28.35         2.98 o                         
  10   3   3          4.56          3.90         1.62 o                         
  11   3   3          4.65          4.57         3.92 o                         
  12   3   3         11.81         18.91         6.02 o                         
 -11   4   3         13.61         16.86         5.20 o                         
 -10   4   3          3.12          6.62         3.21 o                         
  -9   4   3          1.49          1.27         1.85 o                         
  -8   4   3          0.18         -2.46         2.46 o                         
  -7   4   3        354.76        374.52         7.58 o                         
  -6   4   3         11.08          9.10         0.99 o                         
  -5   4   3        400.43        366.32         6.86 o                         
  -4   4   3         55.07         69.24         3.58 o                         
  -3   4   3         92.23         86.25         6.12 o                         
  -2   4   3        979.44        847.30        25.50 o                         
  -1   4   3         24.91         25.06         2.28 o                         
   0   4   3        177.93        205.85         4.90 o                         
   1   4   3        408.21        381.87         9.26 o                         
   2   4   3        341.43        356.45        16.87 o                         
   3   4   3       2064.76       2028.90        60.66 o                         
   4   4   3        452.51        500.65        19.52 o                         
   5   4   3        152.88        146.83         5.58 o                         
   6   4   3        373.36        363.93        11.41 o                         
   7   4   3         62.25         58.62         2.89 o                         
   8   4   3         55.35         59.22         2.96 o                         
   9   4   3         96.60         86.07         4.12 o                         
  10   4   3          9.59          7.07         4.07 o                         
  11   4   3         11.04          5.38         3.03 o                         
  12   4   3          1.23         -2.15         2.57 o                         
 -10   5   3          0.19         -2.45         2.65 o                         
  -9   5   3          1.56         -3.35         3.35 o                         
  -8   5   3         12.58         12.56         4.35 o                         
  -7   5   3        190.56        203.07         5.31 o                         
  -6   5   3          1.43          0.99         0.58 o                         
  -5   5   3         50.82         59.91         3.26 o                         
  -4   5   3          0.00         -0.89         0.98 o                         
  -3   5   3          2.45          3.71         1.34 o                         
  -2   5   3         15.18         20.93         3.58 o                         
  -1   5   3          4.88          1.26         1.44 o                         
   0   5   3        207.99        258.89         7.39 o                         
   1   5   3         16.48         25.15         1.62 o                         
   2   5   3        744.62        837.65        30.65 o                         
   3   5   3        378.30        391.47        16.85 o                         
   4   5   3        309.90        307.70        15.42 o                         
   5   5   3          4.39          7.05         1.49 o                         
   6   5   3         28.35         28.42         1.86 o                         
   7   5   3        431.07        405.55        11.04 o                         
   8   5   3          2.77          2.11         1.02 o                         
   9   5   3          0.89          0.41         0.81 o                         
  10   5   3         26.20         24.18         6.27 o                         
  11   5   3          5.27          2.37         2.87 o                         
 -10   6   3          3.37          5.53         3.45 o                         
  -9   6   3          0.13         20.53         5.72 o                         
  -8   6   3          0.00         -1.00         2.35 o                         
  -7   6   3        139.03        136.95         4.43 o                         
  -6   6   3        140.03        139.58         4.49 o                         
  -5   6   3          1.02          1.63         0.85 o                         
  -4   6   3        214.09        209.61         8.37 o                         
  -3   6   3         92.92         99.32        10.58 o                         
  -2   6   3         11.46         11.92         2.17 o                         
  -1   6   3        135.31        144.62         9.76 o                         
   0   6   3        234.01        209.20         7.03 o                         
   1   6   3        503.21        520.42        10.23 o                         
   2   6   3        920.58        975.77        44.69 o                         
   3   6   3         73.64        174.82        11.68 o                         
   4   6   3         17.45         18.58         3.99 o                         
   5   6   3        148.82        144.55         8.03 o                         
   6   6   3         44.90         77.02        12.01 o                         
   7   6   3        247.61        232.20         8.59 o                         
   8   6   3        118.12        117.07         5.95 o                         
   9   6   3         12.68         10.99         2.32 o                         
  10   6   3          1.98         -2.52         3.02 o                         
  11   6   3          5.85          6.83         4.26 o                         
  -9   7   3          1.56         -3.93         3.93 o                         
  -8   7   3         21.02         14.11         5.10 o                         
  -7   7   3          1.90          1.71         2.33 o                         
  -6   7   3          1.42          3.41         1.29 o                         
  -5   7   3         11.58          9.75         1.80 o                         
  -4   7   3        143.93        146.71         6.27 o                         
  -3   7   3        117.84        107.81         5.62 o                         
  -2   7   3         23.75         26.70         3.40 o                         
  -1   7   3         60.01         55.03         4.76 o                         
   0   7   3        154.45        185.01         8.19 o                         
   1   7   3         97.31         99.13         5.24 o                         
   2   7   3         35.26         38.92         2.66 o                         
   3   7   3        254.22        274.50        15.56 o                         
   4   7   3         37.13         34.18         4.16 o                         
   5   7   3         26.20         25.74         3.76 o                         
   6   7   3         97.14        109.52         7.87 o                         
   7   7   3         49.13         55.90         4.39 o                         
   8   7   3         24.83         23.83         4.62 o                         
   9   7   3          0.00         -0.49         1.16 o                         
  10   7   3         19.40         17.24         5.60 o                         
  -8   8   3         38.97         54.41         9.19 o                         
  -7   8   3         16.91         21.05         3.22 o                         
  -6   8   3          0.41         -0.48         2.13 o                         
  -5   8   3        397.25        343.57        20.47 o                         
  -4   8   3        605.66        594.47        18.98 o                         
  -3   8   3         67.77         60.76         5.47 o                         
  -2   8   3        343.12        317.95        20.65 o                         
  -1   8   3        173.23        183.73         8.89 o                         
   0   8   3          4.04          5.06         1.82 o                         
   1   8   3        280.68        286.85         9.52 o                         
   2   8   3         63.91         59.13         3.29 o                         
   3   8   3          0.64          0.87         1.15 o                         
   4   8   3        193.55        208.44        14.78 o                         
   5   8   3        129.37        118.68        11.55 o                         
   6   8   3          1.08         -2.05         2.40 o                         
   7   8   3          0.00          0.49         2.10 o                         
   8   8   3         10.39         12.04         2.81 o                         
   9   8   3          3.69          1.32         3.30 o                         
  -8   9   3          0.00          0.30         2.90 o                         
  -7   9   3          3.12         -2.14         3.37 o                         
  -6   9   3          1.09          0.61         2.26 o                         
  -5   9   3         76.62         63.39         8.61 o                         
  -4   9   3         88.21         86.90         9.63 o                         
  -3   9   3        233.79        256.87        15.80 o                         
  -2   9   3        159.23        155.52        11.32 o                         
  -1   9   3        367.00        346.09        16.41 o                         
   0   9   3         91.53        145.80        11.52 o                         
   1   9   3         30.32         33.99         3.30 o                         
   2   9   3          9.07         11.76         1.79 o                         
   3   9   3         43.20         58.83         8.10 o                         
   4   9   3        419.84        435.14        23.14 o                         
   5   9   3         31.78         26.12         5.78 o                         
   6   9   3          5.78          8.40         3.70 o                         
   7   9   3         22.50         20.89         5.54 o                         
   8   9   3        104.59        121.85         9.44 o                         
   9   9   3         18.35         14.27         5.19 o                         
  -7  10   3         77.05        103.62        13.07 o                         
  -6  10   3          0.41          0.24         2.10 o                         
  -5  10   3          4.57          4.07         2.63 o                         
  -4  10   3         50.58         44.88         7.18 o                         
  -3  10   3        283.81        252.79        16.35 o                         
  -2  10   3          0.05          2.06         1.93 o                         
  -1  10   3        294.51        277.50        15.06 o                         
   0  10   3         73.85         83.74         7.52 o                         
   1  10   3        195.47        223.28        15.75 o                         
   2  10   3        124.93        118.32         5.94 o                         
   3  10   3         32.67         21.85         5.47 o                         
   4  10   3         21.93         36.07         7.08 o                         
   5  10   3        211.87        242.12        18.22 o                         
   6  10   3         29.48         29.14         6.81 o                         
   7  10   3          5.09          6.97         4.15 o                         
   8  10   3         22.64         25.53         4.54 o                         
  -6  11   3          0.00          7.21         3.77 o                         
  -5  11   3          0.73          0.08         2.20 o                         
  -4  11   3         21.72         14.48         4.64 o                         
  -3  11   3         12.50         14.36         4.09 o                         
  -2  11   3         27.26         29.91         4.00 o                         
  -1  11   3         39.87         47.42         4.82 o                         
   0  11   3         36.08         30.14         3.75 o                         
   1  11   3        107.68        114.48        11.84 o                         
   2  11   3         55.45         53.66         4.24 o                         
   3  11   3         40.96         38.98         7.46 o                         
   4  11   3          0.00          4.23         3.69 o                         
   5  11   3          7.72         13.99         4.71 o                         
   6  11   3          1.58          0.94         3.36 o                         
   7  11   3          9.86          2.89         2.49 o                         
   8  11   3          1.62          5.14         3.28 o                         
  -5  12   3          0.02         -3.02         3.02 o                         
  -4  12   3         18.08         27.95         6.20 o                         
  -3  12   3          9.68         13.85         3.09 o                         
  -2  12   3         17.27         14.82         3.00 o                         
  -1  12   3         10.78          8.10         2.43 o                         
   0  12   3          2.59          5.42         2.29 o                         
   1  12   3          1.85          2.12         1.34 o                         
   2  12   3          9.81         11.22         4.51 o                         
   3  12   3         17.40         14.36         4.66 o                         
   4  12   3         21.42         22.23         5.96 o                         
   5  12   3          1.92          1.46         2.15 o                         
   6  12   3          7.09         10.60         4.94 o                         
   8  12   3          0.06          5.81         3.66 o                         
  -5  13   3         15.02          8.58         3.83 o                         
  -4  13   3          2.70          0.15         1.87 o                         
  -3  13   3         14.81         18.26         3.59 o                         
  -2  13   3         30.57         36.12         4.72 o                         
  -1  13   3          2.55          4.70         2.01 o                         
   0  13   3         10.63         12.26         3.02 o                         
   1  13   3         11.69          7.90         3.99 o                         
   2  13   3          0.89          0.44         1.87 o                         
   3  13   3          1.27          4.28         3.40 o                         
   4  13   3          0.41          5.90         4.19 o                         
   5  13   3         23.39         37.28         8.46 o                         
  -4  14   3          8.36          6.88         3.95 o                         
  -3  14   3         45.91         53.55         8.46 o                         
  -2  14   3          0.54         -0.72         1.22 o                         
  -1  14   3          1.68          4.69         3.99 o                         
   0  14   3         18.82         17.86         5.83 o                         
   1  14   3          4.72          5.36         3.42 o                         
   2  14   3          2.40          0.48         2.66 o                         
   3  14   3          6.95          9.24         4.59 o                         
  -1  15   3          2.18          6.01         4.03 o                         
   0  15   3          1.34          1.24         2.74 o                         
   1  15   3          4.57         -2.98         3.02 o                         
  -3 -14   4          0.07         -3.10         3.10 o                         
  -2 -14   4          1.40          1.37         2.08 o                         
   2 -14   4          3.97         -3.04         3.04 o                         
   3 -14   4          6.80          5.79         2.43 o                         
  -4 -13   4          0.63          0.26         2.53 o                         
  -3 -13   4          1.40          2.14         2.55 o                         
  -2 -13   4          1.60         -3.18         3.18 o                         
  -1 -13   4          0.77         -0.18         2.21 o                         
   0 -13   4         17.67         15.48         4.58 o                         
   1 -13   4         48.01         50.88         5.28 o                         
   2 -13   4         12.00         13.92         2.98 o                         
   3 -13   4          2.79         -0.39         1.46 o                         
   4 -13   4          0.01          2.12         1.88 o                         
  -5 -12   4          8.46          6.63         4.10 o                         
  -4 -12   4          0.84          9.33         4.01 o                         
  -3 -12   4          3.18          4.47         3.55 o                         
  -2 -12   4          0.44         -1.03         2.67 o                         
  -1 -12   4          3.15          0.67         1.13 o                         
   0 -12   4         29.48         27.41         5.97 o                         
   1 -12   4          2.29          1.99         1.45 o                         
   2 -12   4          2.82          2.69         2.46 o                         
   3 -12   4          0.45         -1.04         2.42 o                         
   4 -12   4         10.20          2.17         2.51 o                         
   5 -12   4          5.64          2.93         2.67 o                         
  -6 -11   4         17.15         24.50         6.47 o                         
  -5 -11   4         22.64         26.00         6.44 o                         
  -4 -11   4         25.34         34.04         6.98 o                         
  -3 -11   4         20.24         22.62         5.49 o                         
  -2 -11   4          3.88          1.89         1.32 o                         
  -1 -11   4         36.97         42.82         4.45 o                         
   0 -11   4         88.63         82.78         6.26 o                         
   1 -11   4         96.41         97.62         6.78 o                         
   2 -11   4         37.66         30.78         3.82 o                         
   3 -11   4         37.90         51.50         4.90 o                         
   4 -11   4         58.56         64.85         9.77 o                         
   5 -11   4          1.73         -0.39         2.43 o                         
   6 -11   4         40.72         45.66         8.93 o                         
  -7 -10   4          9.55          7.26         4.19 o                         
  -6 -10   4         10.08         10.32         4.16 o                         
  -5 -10   4          6.20         10.62         4.16 o                         
  -4 -10   4         48.93         51.28         8.14 o                         
  -3 -10   4        273.23        273.23        10.22 o                         
  -2 -10   4        120.30        120.02         9.76 o                         
  -1 -10   4        380.34        396.97        13.60 o                         
   0 -10   4          7.48          3.45         1.52 o                         
   1 -10   4         11.36          7.83         4.15 o                         
   2 -10   4         83.41         91.35         6.21 o                         
   3 -10   4          6.33          3.49         1.42 o                         
   4 -10   4          5.75          2.94         1.31 o                         
   5 -10   4          1.15          3.00         2.67 o                         
   6 -10   4          1.42          0.22         3.12 o                         
   7 -10   4          6.85          9.52         4.09 o                         
  -8  -9   4         25.04         27.47         6.82 o                         
  -7  -9   4          0.34         -0.43         2.29 o                         
  -6  -9   4          6.73          8.46         4.10 o                         
  -5  -9   4        169.01        163.27        14.56 o                         
  -4  -9   4         20.31         25.05         5.75 o                         
  -3  -9   4          1.14         -2.73         2.73 o                         
  -2  -9   4        296.21        286.00        16.97 o                         
  -1  -9   4          0.38          0.08         1.19 o                         
   0  -9   4        283.58        280.50        15.84 o                         
   1  -9   4        226.34        245.15         9.95 o                         
   2  -9   4        186.11        182.18         8.37 o                         
   3  -9   4        190.35        170.55         7.99 o                         
   4  -9   4        105.65        108.80         7.17 o                         
   5  -9   4         31.30         32.63         4.99 o                         
   6  -9   4          3.74          4.73         3.73 o                         
   7  -9   4          4.98         10.56         4.33 o                         
   8  -9   4          5.89          0.96         1.94 o                         
  -8  -8   4          4.95          3.65         3.02 o                         
  -7  -8   4          4.19          2.89         2.28 o                         
  -6  -8   4         50.20         50.71         8.17 o                         
  -5  -8   4         42.50         39.49         6.99 o                         
  -4  -8   4          0.00          1.01         1.34 o                         
  -3  -8   4         17.36         16.98         2.03 o                         
  -2  -8   4          0.55          2.20         2.32 o                         
  -1  -8   4         37.10         35.62         5.17 o                         
   0  -8   4        149.10        140.03         7.96 o                         
   1  -8   4          0.11          0.26         1.18 o                         
   2  -8   4        437.48        396.95        10.83 o                         
   3  -8   4        168.37        171.61         7.86 o                         
   4  -8   4        129.19        157.94         9.67 o                         
   5  -8   4         98.44         84.68         4.86 o                         
   6  -8   4          6.68         -0.25         2.60 o                         
   7  -8   4          5.50          9.93         4.47 o                         
   8  -8   4         46.53         62.95        10.25 o                         
  -9  -7   4          8.06          3.14         2.72 o                         
  -8  -7   4         14.06         15.35         5.28 o                         
  -7  -7   4          1.48          5.21         3.07 o                         
  -6  -7   4          2.02          1.11         0.67 o                         
  -5  -7   4         55.45         51.53         5.43 o                         
  -4  -7   4         18.59         16.08         1.46 o                         
  -3  -7   4        125.00        123.75         6.10 o                         
  -2  -7   4         55.38         58.11         3.62 o                         
  -1  -7   4          3.35          6.44         1.21 o                         
   0  -7   4          0.37          0.40         1.02 o                         
   1  -7   4        800.80        798.96        23.78 o                         
   2  -7   4          5.42          9.26         1.59 o                         
   3  -7   4          1.09          1.08         0.67 o                         
   4  -7   4         80.04         73.72         3.72 o                         
   5  -7   4          8.69          9.31         1.13 o                         
   6  -7   4         16.79         16.29         1.48 o                         
   7  -7   4         29.21         24.09         8.91 o                         
   8  -7   4         17.10          7.02         3.46 o                         
   9  -7   4          3.91          5.04         3.92 o                         
  -9  -6   4          6.50         11.13         4.59 o                         
  -8  -6   4          2.25          2.18         2.63 o                         
  -7  -6   4        318.10        330.78        13.29 o                         
  -6  -6   4        346.28        354.51        14.11 o                         
  -5  -6   4        295.22        274.45        11.60 o                         
  -4  -6   4        176.25        188.82         5.21 o                         
  -3  -6   4        276.92        270.54         8.44 o                         
  -2  -6   4         26.46         22.69         2.17 o                         
  -1  -6   4         41.95         66.24        10.89 o                         
   0  -6   4         10.72          8.44         2.61 o                         
   1  -6   4        162.02        134.57        10.70 o                         
   2  -6   4          1.35         -0.31         0.65 o                         
   3  -6   4         33.40         34.63         2.52 o                         
   4  -6   4        115.08        132.15         4.33 o                         
   5  -6   4          7.30          5.62         0.99 o                         
   6  -6   4         73.82         73.10         3.12 o                         
   7  -6   4         19.61         20.94         3.19 o                         
   8  -6   4          3.35          9.82         4.33 o                         
   9  -6   4          9.45          5.37         3.16 o                         
  10  -6   4          4.75          0.92         3.01 o                         
 -11  -5   4          0.67          1.29         2.08 o                         
 -10  -5   4          0.70         -2.15         2.51 o                         
  -9  -5   4         17.07         21.59         5.78 o                         
  -8  -5   4          7.55          8.33         4.05 o                         
  -7  -5   4        495.80        502.90        11.97 o                         
  -6  -5   4        313.75        330.08         9.03 o                         
  -5  -5   4          9.30          9.16         2.14 o                         
  -4  -5   4         17.71         15.27         1.43 o                         
  -3  -5   4        798.49        796.82        19.11 o                         
  -2  -5   4        107.88        122.56         6.36 o                         
  -1  -5   4        430.01        397.30        10.25 o                         
   0  -5   4        612.30        712.49        13.06 o                         
   1  -5   4         72.29         84.86         4.34 o                         
   2  -5   4        234.38        228.70        10.51 o                         
   3  -5   4         61.73         67.86         2.96 o                         
   4  -5   4        157.88        171.03         4.51 o                         
   5  -5   4        424.49        414.32         6.82 o                         
   6  -5   4       1136.48       1168.12        23.35 o                         
   7  -5   4          0.47         -0.12         0.65 o                         
   8  -5   4        135.30        143.08        13.94 o                         
   9  -5   4         30.66         32.11         6.88 o                         
  10  -5   4          0.15          1.61         2.41 o                         
 -11  -4   4         18.23         18.22         5.19 o                         
 -10  -4   4          4.31          5.67         4.51 o                         
  -9  -4   4         50.90         54.73         4.85 o                         
  -8  -4   4         23.07         26.08         2.59 o                         
  -7  -4   4         10.56         13.88         1.52 o                         
  -6  -4   4        121.55        109.27         4.82 o                         
  -5  -4   4        175.76        164.22         6.47 o                         
  -4  -4   4         54.84         54.03         2.66 o                         
  -3  -4   4         57.17         61.42         3.21 o                         
  -2  -4   4        105.22         95.81         3.75 o                         
  -1  -4   4        429.23        466.56         9.70 o                         
   0  -4   4       2816.00       2884.42        35.44 o                         
   1  -4   4        267.93        222.64         6.61 o                         
   2  -4   4       3521.92       3460.99        41.78 o                         
   3  -4   4        672.23        709.15        26.19 o                         
   4  -4   4       2426.38       2302.86        37.56 o                         
   5  -4   4         75.83         68.27         2.62 o                         
   6  -4   4         46.85         42.38         2.42 o                         
   7  -4   4         20.26         23.56         1.89 o                         
   8  -4   4         44.99         46.10         3.04 o                         
   9  -4   4         52.24         53.68         8.53 o                         
  10  -4   4          1.96         -0.40         1.56 o                         
  11  -4   4         19.31         28.48         4.99 o                         
 -11  -3   4          4.83          5.08         3.02 o                         
 -10  -3   4          3.08          0.05         1.80 o                         
  -9  -3   4         10.83         14.48         2.20 o                         
  -8  -3   4         29.24         29.52         1.98 o                         
  -7  -3   4          3.15          2.03         1.00 o                         
  -6  -3   4         80.20         81.54         3.31 o                         
  -5  -3   4         95.63        101.76         4.58 o                         
  -4  -3   4          9.11         12.21         1.24 o                         
  -3  -3   4        343.41        337.85         9.52 o                         
  -2  -3   4         22.35         20.59         1.32 o                         
  -1  -3   4       1230.34       1240.26        15.65 o                         
   0  -3   4        562.61        559.94         9.43 o                         
   1  -3   4       1190.26       1263.71        21.18 o                         
   2  -3   4        678.92        657.96        14.66 o                         
   3  -3   4        581.05        647.81        14.53 o                         
   4  -3   4       2755.71       2645.98        26.97 o                         
   5  -3   4         63.29         81.82         2.97 o                         
   6  -3   4        138.40        147.03         4.37 o                         
   7  -3   4          1.75          0.84         0.60 o                         
   8  -3   4         16.40         14.00         1.60 o                         
   9  -3   4         40.69         39.63         7.10 o                         
  10  -3   4          9.91          8.09         3.49 o                         
  11  -3   4          7.51         10.08         2.87 o                         
 -11  -2   4          0.05         -2.58         2.58 o                         
 -10  -2   4        120.88        137.50         8.31 o                         
  -9  -2   4         53.32         51.96         4.13 o                         
  -8  -2   4        195.01        188.86         6.53 o                         
  -7  -2   4        102.95         95.39         3.36 o                         
  -6  -2   4          2.41          2.10         0.80 o                         
  -5  -2   4        257.09        212.51         4.60 o                         
  -4  -2   4        701.34        758.08         9.74 o                         
  -3  -2   4          1.48          2.65         0.53 o                         
  -2  -2   4         67.75         61.13         2.09 o                         
  -1  -2   4        451.21        554.31        12.07 o                         
   0  -2   4       1971.84       1735.74        25.32 o                         
   1  -2   4         14.99         16.06         0.81 o                         
   2  -2   4       1853.03       1904.71        82.45 o                         
   3  -2   4          0.00          0.69         0.78 o                         
   4  -2   4          4.27          4.33         0.67 o                         
   5  -2   4         22.42         31.77         1.76 o                         
   6  -2   4         26.52         18.34         2.27 o                         
   7  -2   4        412.38        401.39         8.87 o                         
   8  -2   4          9.57         15.04         1.24 o                         
   9  -2   4          2.32          1.32         1.31 o                         
  10  -2   4         83.63         92.28        11.02 o                         
  11  -2   4          2.38          0.68         1.53 o                         
  12  -2   4          0.70          0.31         1.32 o                         
 -11  -1   4          2.54          3.81         1.59 o                         
 -10  -1   4          4.85          7.22         2.13 o                         
  -9  -1   4         85.04         91.00         6.51 o                         
  -8  -1   4         65.14         66.18         3.86 o                         
  -7  -1   4          3.55          2.12         1.03 o                         
  -6  -1   4          0.17          0.25         0.56 o                         
  -5  -1   4          2.97          4.25         0.61 o                         
  -4  -1   4        127.90        136.15         3.23 o                         
  -3  -1   4          3.32          7.09         0.70 o                         
  -2  -1   4        250.71        262.64         4.31 o                         
  -1  -1   4        226.08        219.39         4.68 o                         
   0  -1   4      22602.94      20589.04       669.04 o                         
   1  -1   4        720.62        808.71        64.08 o                         
   2  -1   4        457.17        490.36        10.14 o                         
   3  -1   4        988.88        985.94        24.57 o                         
   4  -1   4          6.65         10.43         0.86 o                         
   5  -1   4          0.06          1.65         0.50 o                         
   6  -1   4         26.30         34.29         1.35 o                         
   7  -1   4         75.55         84.29         2.28 o                         
   8  -1   4         49.72         52.31         2.51 o                         
   9  -1   4         28.42         24.51         3.43 o                         
  10  -1   4         16.86         13.35         4.15 o                         
  11  -1   4          0.00          3.09         2.26 o                         
  12  -1   4          7.87         10.71         4.01 o                         
 -11   0   4          4.52          6.13         2.01 o                         
 -10   0   4         11.88         12.48         2.62 o                         
  -9   0   4         10.21         12.86         2.46 o                         
  -8   0   4          0.02         11.18         2.33 o                         
  -7   0   4         36.71         39.26         4.47 o                         
  -6   0   4        305.48        344.03         8.17 o                         
  -5   0   4        116.79        125.65         3.39 o                         
  -4   0   4         12.81         20.31         1.11 o                         
  -3   0   4       2067.46       2082.40        26.58 o                         
  -2   0   4       1642.02       1576.10        16.06 o                         
  -1   0   4        880.67        657.74         7.08 o                         
   0   0   4        495.60        421.01         7.82 o                         
   1   0   4       2511.36       2436.41        47.08 o                         
   2   0   4       2306.10       2126.27        21.26 o                         
   3   0   4        714.79        845.62        12.32 o                         
   4   0   4         98.53        109.47         2.95 o                         
   5   0   4         69.73         66.67         2.25 o                         
   6   0   4        196.45        189.69         3.81 o                         
   7   0   4          7.02          3.60         0.67 o                         
   8   0   4          3.05          2.30         0.85 o                         
   9   0   4         15.00         16.29         1.67 o                         
  10   0   4          1.02          1.32         1.24 o                         
  11   0   4          0.30         -2.81         2.81 o                         
  12   0   4          0.64          0.22         2.19 o                         
 -12   1   4          5.35          6.75         3.28 o                         
 -11   1   4          9.03         10.24         3.79 o                         
 -10   1   4          0.21          0.69         1.25 o                         
  -9   1   4         14.13         13.16         2.52 o                         
  -8   1   4          9.23          8.45         2.16 o                         
  -7   1   4         74.12         69.29         5.32 o                         
  -6   1   4         72.07         67.54         5.78 o                         
  -5   1   4        179.72        203.87         5.71 o                         
  -4   1   4          0.68          0.55         0.50 o                         
  -3   1   4         16.32         13.95         1.28 o                         
  -2   1   4        384.39        400.62         5.11 o                         
  -1   1   4       5973.09       5445.14        60.77 o                         
   0   1   4      32261.03      31337.90       320.57 o                         
   1   1   4       1149.05       1079.51        25.26 o                         
   2   1   4      14267.54      13512.59       143.23 o                         
   3   1   4       4303.64       4261.73        41.73 o                         
   4   1   4       2454.72       2512.91        26.54 o                         
   5   1   4        244.92        290.32         8.56 o                         
   6   1   4          3.71          4.30         0.90 o                         
   7   1   4          3.00          1.51         0.61 o                         
   8   1   4          1.76          2.92         0.62 o                         
   9   1   4         44.48         38.18         3.01 o                         
  10   1   4         19.34         16.32         3.01 o                         
  11   1   4         29.30         35.53         4.65 o                         
 -11   2   4         15.22          6.97         3.51 o                         
 -10   2   4          0.00         -0.52         1.03 o                         
  -9   2   4         12.89         13.03         2.58 o                         
  -8   2   4          1.15          1.45         2.51 o                         
  -7   2   4         52.17         57.50         3.91 o                         
  -6   2   4         76.32         78.10         3.77 o                         
  -5   2   4         25.83         24.72         1.37 o                         
  -4   2   4         19.44         24.17         1.40 o                         
  -3   2   4       1435.61       1441.07        21.97 o                         
  -2   2   4       1107.08       1154.86        23.46 o                         
  -1   2   4        646.75        554.80         9.07 o                         
   0   2   4        202.12        163.50         4.04 o                         
   1   2   4       1901.29       1912.80        28.70 o                         
   2   2   4       2109.63       2014.42        32.26 o                         
   3   2   4       1718.30       1801.93        28.55 o                         
   4   2   4        815.92        734.47        12.29 o                         
   5   2   4         55.90         65.05         2.69 o                         
   6   2   4        232.68        230.96         7.60 o                         
   7   2   4          1.43          1.00         0.74 o                         
   8   2   4          0.19          0.30         0.54 o                         
   9   2   4         90.67         77.47         3.65 o                         
  10   2   4          1.92         -0.77         1.30 o                         
  11   2   4          7.59          3.12         1.91 o                         
  12   2   4          0.82          4.29         2.86 o                         
 -11   3   4          0.27         -3.25         3.25 o                         
 -10   3   4          0.15          3.11         2.45 o                         
  -9   3   4         32.38         28.44         6.12 o                         
  -8   3   4        212.26        202.87        15.16 o                         
  -7   3   4        200.48        220.09         7.87 o                         
  -6   3   4         95.90        114.06         2.71 o                         
  -5   3   4         13.22         10.71         1.04 o                         
  -4   3   4        169.02        162.91         5.09 o                         
  -3   3   4          2.79          0.76         0.61 o                         
  -2   3   4          5.64         12.20         1.15 o                         
  -1   3   4         94.84         89.02         3.26 o                         
   0   3   4       1295.70       1291.02        78.60 o                         
   1   3   4        903.45        936.45        21.83 o                         
   2   3   4        429.18        437.77        10.97 o                         
   3   3   4          6.75          6.72         1.48 o                         
   4   3   4       1257.38       1244.84        18.80 o                         
   5   3   4         54.00         52.94         4.10 o                         
   6   3   4         13.29         16.38         1.50 o                         
   7   3   4        294.86        283.31         6.85 o                         
   8   3   4          2.48          0.34         0.70 o                         
   9   3   4        101.87        112.18         4.70 o                         
  10   3   4          0.25          1.68         1.15 o                         
  11   3   4          0.86          1.88         2.27 o                         
  12   3   4          9.43          3.35         2.97 o                         
 -10   4   4          3.28          4.96         3.18 o                         
  -9   4   4         25.45         26.17         5.97 o                         
  -8   4   4        107.52         96.79        10.83 o                         
  -7   4   4        115.15        120.40         3.94 o                         
  -6   4   4        477.48        494.10         8.08 o                         
  -5   4   4         23.42         19.78         1.39 o                         
  -4   4   4         59.37        104.35         9.56 o                         
  -3   4   4       3159.44       3442.14        51.55 o                         
  -2   4   4         94.27         92.67         7.07 o                         
  -1   4   4         22.55          5.45         0.91 o                         
   0   4   4          0.65         17.20         1.81 o                         
   1   4   4        280.80        256.16        14.31 o                         
   2   4   4        987.00       1068.40        59.71 o                         
   3   4   4       2638.93       2709.46        33.31 o                         
   4   4   4       1562.86       1716.34        24.97 o                         
   5   4   4        135.64        126.30         3.98 o                         
   6   4   4         61.23         53.28         2.98 o                         
   7   4   4         27.93         20.89         2.73 o                         
   8   4   4         11.51         13.05         1.52 o                         
   9   4   4         97.72         93.89         4.48 o                         
  10   4   4         78.21         84.06        10.71 o                         
  11   4   4         14.78          6.71         3.41 o                         
  12   4   4          1.75          6.72         3.82 o                         
 -10   5   4          2.90          2.69         3.50 o                         
  -9   5   4          3.98          1.93         2.50 o                         
  -8   5   4         36.35         41.62         7.23 o                         
  -7   5   4         26.24         22.77         1.91 o                         
  -6   5   4          9.32         11.14         1.22 o                         
  -5   5   4        194.97        169.72         5.26 o                         
  -4   5   4         67.73         73.08         4.03 o                         
  -3   5   4        186.46        216.50        12.95 o                         
  -2   5   4        414.21        477.37        18.73 o                         
  -1   5   4        201.76        212.91         7.44 o                         
   0   5   4        477.13        491.91        15.49 o                         
   1   5   4        271.78        289.04         5.94 o                         
   2   5   4         47.81         53.84         2.20 o                         
   3   5   4        314.71        279.95         9.20 o                         
   4   5   4          0.92         11.63         3.29 o                         
   5   5   4        112.70        102.48         4.95 o                         
   6   5   4        435.00        408.58        10.89 o                         
   7   5   4         22.07         16.04         1.72 o                         
   8   5   4        121.95        132.58         7.71 o                         
   9   5   4         59.74         58.88         3.71 o                         
  10   5   4          0.25          1.17         2.60 o                         
  11   5   4          1.06         -0.91         2.28 o                         
  -9   6   4          2.08         -2.19         2.42 o                         
  -8   6   4          4.54          8.21         3.89 o                         
  -7   6   4          1.89          2.33         1.00 o                         
  -6   6   4         34.75         31.49         2.14 o                         
  -5   6   4         69.33         75.10         4.40 o                         
  -4   6   4          1.51          0.79         0.74 o                         
  -3   6   4         27.89         17.10         2.58 o                         
  -2   6   4        253.46        212.79        12.45 o                         
  -1   6   4        282.10        252.25        12.68 o                         
   0   6   4        363.13        416.87        10.94 o                         
   1   6   4       1355.56       1370.84        22.87 o                         
   2   6   4         77.45        122.58         3.73 o                         
   3   6   4         10.11         24.90         4.37 o                         
   4   6   4         65.71         67.02         7.56 o                         
   5   6   4        496.67        502.43        22.69 o                         
   6   6   4         10.33         10.10         2.23 o                         
   7   6   4        138.17        117.93         5.76 o                         
   8   6   4         76.48         79.62         3.39 o                         
   9   6   4          0.16         -0.45         1.13 o                         
  10   6   4         29.72         39.64         7.78 o                         
  11   6   4         12.22         12.28         5.22 o                         
  -9   7   4         23.61         30.24         6.98 o                         
  -8   7   4          4.83          3.87         3.54 o                         
  -7   7   4         46.08         44.52         7.70 o                         
  -6   7   4          4.26          2.89         0.87 o                         
  -5   7   4         15.72          8.35         1.68 o                         
  -4   7   4         76.14         74.14         4.51 o                         
  -3   7   4          0.61         -0.88         0.88 o                         
  -2   7   4          8.56          8.34         1.81 o                         
  -1   7   4         84.83         53.01         6.25 o                         
   0   7   4          4.54          8.45         1.54 o                         
   1   7   4          1.79         -0.04         0.59 o                         
   2   7   4         44.13         49.32         3.20 o                         
   3   7   4         88.45        121.14        10.08 o                         
   4   7   4          0.32         -0.01         2.07 o                         
   5   7   4        369.93        376.49        20.26 o                         
   6   7   4        164.05        171.99         7.75 o                         
   7   7   4          0.34          0.57         1.06 o                         
   8   7   4         16.50         19.05         3.32 o                         
   9   7   4          3.25          0.90         2.36 o                         
  10   7   4          3.82         12.56         4.83 o                         
  -8   8   4         16.20         20.94         6.01 o                         
  -7   8   4          2.62          1.60         3.63 o                         
  -6   8   4          2.35          0.58         1.01 o                         
  -5   8   4        170.62        147.63         8.97 o                         
  -4   8   4        507.80        445.80        14.53 o                         
  -3   8   4        359.56        382.80        14.25 o                         
  -2   8   4         76.88         77.76         4.83 o                         
  -1   8   4          3.02          2.32         1.14 o                         
   1   8   4          4.00          2.03         1.04 o                         
   2   8   4         10.22         10.02         1.66 o                         
   3   8   4          1.68         -0.10         1.72 o                         
   4   8   4          6.15         25.88         5.44 o                         
   5   8   4        118.16        119.44        11.53 o                         
   6   8   4         17.99         16.67         5.01 o                         
   7   8   4         20.32         21.53         3.56 o                         
   8   8   4          0.32          9.94         2.77 o                         
   9   8   4          0.15         -1.45         1.45 o                         
  -8   9   4         49.13         50.47         9.20 o                         
  -7   9   4          0.02          2.53         1.60 o                         
  -6   9   4         73.22         73.13         9.91 o                         
  -5   9   4          0.38          4.09         2.80 o                         
  -4   9   4          0.17         -2.51         2.51 o                         
  -3   9   4          2.03         -1.02         2.55 o                         
  -2   9   4          3.24         -1.60         2.35 o                         
  -1   9   4        830.57        789.84        27.14 o                         
   0   9   4        152.79        145.36        11.70 o                         
   1   9   4        168.54        161.17         7.45 o                         
   2   9   4        106.18        108.88         5.57 o                         
   3   9   4        237.11        236.16        16.26 o                         
   4   9   4         19.13         13.37         4.19 o                         
   5   9   4          2.31          2.04         3.19 o                         
   6   9   4         15.87         17.96         5.15 o                         
   7   9   4          1.08          1.72         3.41 o                         
   8   9   4          2.79          4.42         2.35 o                         
   9   9   4          0.08          0.81         2.42 o                         
  -7  10   4          0.03         -2.09         2.76 o                         
  -6  10   4         87.94        117.72        12.98 o                         
  -5  10   4         44.33         32.76         6.59 o                         
  -4  10   4          7.99          9.12         3.30 o                         
  -3  10   4         64.59         59.42         7.74 o                         
  -2  10   4          9.71          7.91         2.99 o                         
  -1  10   4        264.34        240.74        14.19 o                         
   0  10   4        255.27        233.33        13.09 o                         
   1  10   4        257.00        271.10        17.67 o                         
   2  10   4        131.92        140.14         6.71 o                         
   3  10   4        107.15        114.12        11.78 o                         
   4  10   4          0.04          2.32         2.54 o                         
   5  10   4          2.68          6.65         3.42 o                         
   6  10   4         95.03        100.66        12.03 o                         
   7  10   4          0.30         -0.60         1.87 o                         
   8  10   4          9.06         13.02         3.15 o                         
  -6  11   4          8.02         11.38         4.44 o                         
  -5  11   4          8.68          5.37         3.36 o                         
  -4  11   4          6.59          1.85         2.44 o                         
  -3  11   4         26.51         20.81         4.93 o                         
  -2  11   4        118.71        102.71        10.01 o                         
  -1  11   4        114.37        125.58         7.87 o                         
   0  11   4        256.51        243.46        10.78 o                         
   1  11   4        403.71        431.97        23.97 o                         
   2  11   4        138.04        154.70         7.38 o                         
   3  11   4         16.32         18.49         5.56 o                         
   4  11   4          4.22          3.30         2.48 o                         
   5  11   4         28.85         35.50         7.47 o                         
   6  11   4          5.36         14.12         5.09 o                         
   7  11   4          8.61          8.87         2.97 o                         
   8  11   4          4.24          0.70         2.00 o                         
  -5  12   4          6.39          4.39         2.92 o                         
  -4  12   4          0.61          3.89         2.86 o                         
  -3  12   4          0.68          1.27         1.64 o                         
  -2  12   4          8.95         10.66         4.89 o                         
  -1  12   4          0.54          0.03         2.26 o                         
   0  12   4         21.97         38.12         9.20 o                         
   1  12   4          0.01         -0.35         1.19 o                         
   2  12   4          0.04         -0.68         2.17 o                         
   3  12   4          7.37          5.40         3.87 o                         
   4  12   4         79.50        106.18        12.83 o                         
   5  12   4         10.79          7.93         4.04 o                         
   6  12   4          1.55         -0.68         2.67 o                         
   8  12   4         12.28         10.32         5.36 o                         
  -5  13   4          0.12          2.07         2.34 o                         
  -4  13   4          9.80          8.97         4.51 o                         
  -3  13   4          3.65          1.72         2.95 o                         
  -2  13   4         48.27         47.74         5.43 o                         
  -1  13   4         10.22          7.79         4.56 o                         
   0  13   4          2.14          5.97         2.15 o                         
   1  13   4          5.40          2.12         3.00 o                         
   2  13   4         20.75         25.36         6.64 o                         
   3  13   4          6.29         14.66         5.69 o                         
   4  13   4          3.54          3.43         3.90 o                         
   5  13   4          2.42          2.15         2.65 o                         
  -4  14   4          2.76         -0.16         2.02 o                         
  -3  14   4         18.44         15.09         4.06 o                         
  -2  14   4         33.48         36.49         4.97 o                         
  -1  14   4          3.27         -3.30         3.30 o                         
   0  14   4         19.96         23.64         6.38 o                         
   1  14   4          0.02         -1.09         2.62 o                         
   2  14   4          0.33          2.74         2.96 o                         
   3  14   4         18.26         18.56         6.47 o                         
  -1  15   4         13.74          9.71         4.72 o                         
   0  15   4          1.37          2.06         2.67 o                         
  -3 -14   5          3.27          6.06         3.95 o                         
  -2 -14   5          6.26          7.71         4.24 o                         
   3 -14   5          0.33         -4.06         4.06 o                         
  -4 -13   5         18.13         14.58         5.38 o                         
  -3 -13   5          1.98         -3.58         3.58 o                         
  -2 -13   5          0.38          0.62         1.76 o                         
  -1 -13   5         21.17         27.78         6.17 o                         
   1 -13   5         17.15         13.85         4.37 o                         
   2 -13   5          9.27         10.64         4.17 o                         
   3 -13   5          4.13         14.06         4.83 o                         
   4 -13   5         12.05          5.00         3.44 o                         
  -5 -12   5          2.43          7.17         3.65 o                         
  -4 -12   5          0.02         -1.89         2.27 o                         
  -3 -12   5         53.41         62.23         9.47 o                         
  -2 -12   5          4.82          4.51         2.94 o                         
  -1 -12   5          0.64          1.03         1.41 o                         
   0 -12   5         64.81         72.87         6.21 o                         
   1 -12   5         21.71         24.37         3.66 o                         
   2 -12   5          0.01          2.94         2.47 o                         
   3 -12   5          0.05         -2.54         2.57 o                         
   4 -12   5          6.27          3.71         2.71 o                         
   5 -12   5          0.00         -2.38         2.85 o                         
  -6 -11   5          3.24          0.35         2.33 o                         
  -5 -11   5         62.36         70.94        10.39 o                         
  -4 -11   5          2.09          3.68         3.70 o                         
  -3 -11   5         18.15         30.55         6.48 o                         
  -2 -11   5          9.02          5.65         3.57 o                         
  -1 -11   5          0.56         -0.03         2.81 o                         
   0 -11   5        218.00        208.26        10.72 o                         
   1 -11   5         30.35         27.41         3.69 o                         
   2 -11   5         12.47         10.37         2.38 o                         
   3 -11   5         31.73         20.57         5.51 o                         
   4 -11   5          0.02         -1.15         2.11 o                         
   5 -11   5          0.10         -2.22         2.65 o                         
   6 -11   5          3.57          5.89         3.65 o                         
  -7 -10   5          7.76          8.59         4.17 o                         
  -6 -10   5         36.15         38.46         7.79 o                         
  -5 -10   5        126.21        119.44        12.92 o                         
  -4 -10   5        103.45        101.67        11.41 o                         
  -3 -10   5          3.57          1.65         1.33 o                         
  -2 -10   5         99.54        100.97         6.53 o                         
  -1 -10   5        195.21        187.65         9.18 o                         
   0 -10   5          2.47          3.42         1.66 o                         
   1 -10   5          2.99          4.42         1.66 o                         
   2 -10   5          0.13          0.61         1.07 o                         
   3 -10   5         38.80         26.17         5.43 o                         
   4 -10   5          0.88          1.66         1.89 o                         
   5 -10   5         32.95         38.20         7.83 o                         
   6 -10   5          0.92          1.24         2.59 o                         
   7 -10   5         35.05         38.47         8.27 o                         
  -7  -9   5          9.26         14.11         5.02 o                         
  -6  -9   5          0.48         -0.83         2.83 o                         
  -5  -9   5         12.49         10.00         4.19 o                         
  -4  -9   5        286.69        306.43        19.57 o                         
  -3  -9   5          7.64          2.99         2.21 o                         
  -2  -9   5         79.57         73.22         8.39 o                         
  -1  -9   5         93.66         95.63         9.04 o                         
   0  -9   5        224.93        197.79        12.46 o                         
   1  -9   5         99.50         84.70         5.12 o                         
   2  -9   5         18.44         19.84         2.47 o                         
   3  -9   5        224.39        227.04         9.11 o                         
   4  -9   5        150.56        138.99         9.78 o                         
   5  -9   5          4.44          0.68         1.99 o                         
   6  -9   5          4.00          3.94         3.50 o                         
   7  -9   5          0.01          0.81         2.62 o                         
  -8  -8   5          0.23          8.03         3.81 o                         
  -7  -8   5          6.75          9.02         4.49 o                         
  -6  -8   5         17.08         13.94         4.64 o                         
  -5  -8   5         90.74         90.03        10.41 o                         
  -4  -8   5         91.70        103.43         4.58 o                         
  -3  -8   5         68.60         52.89         7.18 o                         
  -2  -8   5         72.15         67.65         5.29 o                         
  -1  -8   5        311.01        296.65         9.75 o                         
   0  -8   5          1.31          2.39         6.09 o                         
   1  -8   5         26.36         31.43         4.40 o                         
   2  -8   5        109.37         87.78         5.59 o                         
   3  -8   5        266.47        297.20         8.86 o                         
   4  -8   5          0.14          0.37         0.70 o                         
   5  -8   5          0.77          0.83         0.65 o                         
   6  -8   5         12.22         14.72         4.58 o                         
   7  -8   5          0.17         -0.67         2.37 o                         
   8  -8   5         45.88         42.80         8.50 o                         
  -9  -7   5          4.32          1.17         2.19 o                         
  -8  -7   5         28.63         30.70         6.85 o                         
  -7  -7   5         39.23         46.94         7.95 o                         
  -6  -7   5        100.33         78.59         9.86 o                         
  -5  -7   5          0.73         -0.66         0.66 o                         
  -4  -7   5        101.48        101.49         4.30 o                         
  -3  -7   5          0.57         -0.26         0.86 o                         
  -2  -7   5        116.12        119.17         5.27 o                         
  -1  -7   5         16.69         13.41         1.73 o                         
   0  -7   5          5.76          1.89         1.65 o                         
   1  -7   5        529.50        564.01        14.43 o                         
   2  -7   5         66.24         64.07         3.80 o                         
   3  -7   5         32.32         26.28         2.27 o                         
   4  -7   5          8.79          9.55         1.23 o                         
   5  -7   5         82.80         91.05         2.56 o                         
   6  -7   5         12.89          9.25         1.17 o                         
   7  -7   5         46.79         50.23         8.65 o                         
   8  -7   5         27.19         21.75         6.09 o                         
   9  -7   5         15.66          9.31         4.70 o                         
  -9  -6   5          4.79          9.58         4.17 o                         
  -8  -6   5         22.25         24.02         5.84 o                         
  -7  -6   5          4.68          6.24         1.80 o                         
  -6  -6   5          4.60          8.12         2.39 o                         
  -5  -6   5          4.98          4.35         1.06 o                         
  -4  -6   5          6.31          4.59         0.96 o                         
  -3  -6   5         19.36         14.50         1.40 o                         
  -2  -6   5        228.38        229.49         6.97 o                         
  -1  -6   5         76.11        106.41         7.15 o                         
   0  -6   5         39.61         32.51         2.48 o                         
   1  -6   5        163.91        147.76         7.54 o                         
   2  -6   5         16.41         11.57         1.50 o                         
   3  -6   5        149.66        133.93         7.32 o                         
   4  -6   5         14.94         10.53         1.67 o                         
   5  -6   5          7.77          8.70         0.87 o                         
   6  -6   5        292.84        287.81         5.60 o                         
   7  -6   5          1.52          2.13         2.53 o                         
   8  -6   5          1.75          5.60         3.44 o                         
   9  -6   5         15.92         11.08         4.74 o                         
  10  -6   5          0.53          1.13         2.55 o                         
 -11  -5   5          0.19         -4.25         4.25 o                         
 -10  -5   5          0.09          1.37         2.36 o                         
  -9  -5   5          0.69         -0.58         1.96 o                         
  -8  -5   5          0.07          2.17         2.30 o                         
  -7  -5   5         26.95         35.86         4.90 o                         
  -6  -5   5          0.36         -0.47         1.55 o                         
  -5  -5   5        112.17        113.38         4.75 o                         
  -4  -5   5         33.19         23.26         1.70 o                         
  -3  -5   5        140.10        152.00         4.49 o                         
  -2  -5   5         10.32          8.45         1.78 o                         
  -1  -5   5        351.37        375.36        13.78 o                         
   0  -5   5        267.56        260.34         6.90 o                         
   1  -5   5         79.56        127.95         5.41 o                         
   2  -5   5         75.57         68.35         6.92 o                         
   3  -5   5        130.81        135.71         4.14 o                         
   4  -5   5          1.75          2.50         1.29 o                         
   5  -5   5        207.26        213.43         9.45 o                         
   6  -5   5        214.43        196.47         4.06 o                         
   7  -5   5        139.99        160.29         7.05 o                         
   8  -5   5         12.84         23.67         5.94 o                         
   9  -5   5         18.13         16.81         5.15 o                         
  10  -5   5         39.31         44.01         8.48 o                         
 -11  -4   5          9.67          5.01         3.26 o                         
 -10  -4   5          4.59          2.37         2.11 o                         
  -9  -4   5          5.35          5.03         1.81 o                         
  -8  -4   5         86.98         91.87        16.77 o                         
  -7  -4   5         13.30         10.15         1.59 o                         
  -6  -4   5         59.09         58.96         3.59 o                         
  -5  -4   5        156.02        157.25         5.11 o                         
  -4  -4   5          3.94          3.36         0.79 o                         
  -3  -4   5          7.89          2.72         0.66 o                         
  -2  -4   5        871.16        916.91        16.00 o                         
  -1  -4   5       1275.27       1397.75        20.70 o                         
   0  -4   5        236.37        298.44         9.31 o                         
   1  -4   5          5.58         10.50         1.30 o                         
   2  -4   5         11.39          8.60         0.92 o                         
   3  -4   5         27.22         42.38         3.64 o                         
   4  -4   5         10.67         18.55         2.41 o                         
   5  -4   5        140.33        142.40         2.94 o                         
   6  -4   5        302.57        289.81         7.26 o                         
   7  -4   5         83.44         89.72         3.60 o                         
   8  -4   5        193.42        196.51         8.65 o                         
   9  -4   5          1.38         -2.33         2.33 o                         
  10  -4   5          0.08          0.62         2.45 o                         
  11  -4   5          0.28         -4.87         4.87 o                         
 -11  -3   5          1.86          1.61         1.90 o                         
 -10  -3   5          3.15         -1.25         2.67 o                         
  -9  -3   5          3.32          2.79         1.09 o                         
  -8  -3   5         34.39         39.97         3.37 o                         
  -7  -3   5        271.05        259.13         6.58 o                         
  -6  -3   5          0.84          0.08         0.62 o                         
  -5  -3   5         41.85         40.82         1.98 o                         
  -4  -3   5        716.55        663.73        10.86 o                         
  -3  -3   5        144.78        153.37         4.37 o                         
  -2  -3   5       1658.00       1664.35        17.95 o                         
  -1  -3   5        465.01        494.09         8.44 o                         
   0  -3   5        111.94         90.36         3.23 o                         
   1  -3   5       2557.94       2616.79        32.90 o                         
   2  -3   5        567.41        537.42        13.21 o                         
   3  -3   5        717.62        828.30        31.92 o                         
   4  -3   5        319.70        381.33        20.65 o                         
   5  -3   5        139.49        127.00         4.32 o                         
   6  -3   5        306.25        291.93         6.40 o                         
   7  -3   5        283.31        281.66         7.75 o                         
   8  -3   5         55.89         61.14         3.00 o                         
   9  -3   5         23.42         15.92         4.75 o                         
  10  -3   5        119.91        118.70        13.07 o                         
  11  -3   5         36.41         45.58         8.50 o                         
 -11  -2   5          8.23          6.30         3.29 o                         
 -10  -2   5         66.66         74.31         6.21 o                         
  -9  -2   5         23.13         23.59         2.90 o                         
  -8  -2   5         37.28         32.47         2.76 o                         
  -7  -2   5         39.06         32.86         2.05 o                         
  -6  -2   5          4.70          7.26         1.04 o                         
  -5  -2   5        233.07        212.57         4.51 o                         
  -4  -2   5       1104.20       1147.18        13.51 o                         
  -3  -2   5          9.97         12.00         1.18 o                         
  -2  -2   5        624.29        642.50         8.68 o                         
  -1  -2   5       3469.94       3143.36        45.08 o                         
   0  -2   5         25.23          8.72         0.95 o                         
   1  -2   5        303.59        301.87         9.72 o                         
   2  -2   5        694.18        759.72        24.41 o                         
   3  -2   5        959.89        961.75        18.31 o                         
   4  -2   5          0.07          0.72         0.40 o                         
   5  -2   5         27.86         26.71         1.74 o                         
   6  -2   5          0.48          0.33         0.47 o                         
   7  -2   5          1.56          0.91         0.72 o                         
   8  -2   5         73.14         81.93         3.28 o                         
   9  -2   5          0.28          2.23         2.24 o                         
  10  -2   5          2.91          2.02         2.18 o                         
  11  -2   5         38.31         28.35         6.59 o                         
  12  -2   5          0.63         -0.38         2.51 o                         
 -11  -1   5         49.15         40.21         4.89 o                         
 -10  -1   5          3.86          6.07         2.13 o                         
  -9  -1   5          0.44         -0.60         1.24 o                         
  -8  -1   5         66.27         75.05         4.75 o                         
  -7  -1   5        166.39        190.23         6.36 o                         
  -6  -1   5         32.35         39.21         1.86 o                         
  -5  -1   5        524.76        563.82         8.38 o                         
  -4  -1   5        379.49        401.56         6.44 o                         
  -3  -1   5       1137.75       1201.56        13.29 o                         
  -2  -1   5         84.11         79.89         2.41 o                         
  -1  -1   5         72.60         43.80         1.89 o                         
   0  -1   5        133.57        111.95         3.99 o                         
   1  -1   5       5487.60       4983.14        97.06 o                         
   2  -1   5         21.60         18.22         1.09 o                         
   3  -1   5         70.69         55.95         2.11 o                         
   4  -1   5         79.04         80.69         3.61 o                         
   5  -1   5         27.25         42.25         1.89 o                         
   6  -1   5         13.39          7.58         0.86 o                         
   7  -1   5         28.22         20.69         1.43 o                         
   8  -1   5         39.96         37.64         1.92 o                         
   9  -1   5         25.16         23.75         3.29 o                         
  10  -1   5          2.12         -0.24         1.81 o                         
  11  -1   5          0.01          0.20         2.30 o                         
  12  -1   5         15.79         18.62         5.43 o                         
 -11   0   5          6.46          5.85         2.84 o                         
 -10   0   5          4.90          4.92         1.80 o                         
  -9   0   5         24.40         23.98         3.91 o                         
  -8   0   5         12.22         13.94         2.58 o                         
  -7   0   5         71.52         66.56         4.21 o                         
  -6   0   5          8.24          5.85         1.09 o                         
  -5   0   5        682.07        734.12        14.14 o                         
  -4   0   5        624.51        602.18         8.11 o                         
  -3   0   5        207.73        225.59         5.12 o                         
  -2   0   5        387.37        333.17         5.18 o                         
  -1   0   5       7963.82       7679.25        89.59 o                         
   0   0   5          0.08          7.01         1.42 o                         
   1   0   5         11.57         18.40         1.11 o                         
   2   0   5        272.03        285.78         6.40 o                         
   3   0   5         80.44         83.17         2.01 o                         
   4   0   5        651.95        717.19         9.73 o                         
   5   0   5         52.14         48.26         2.14 o                         
   6   0   5         81.49         86.40         2.42 o                         
   7   0   5         31.17         27.27         1.36 o                         
   8   0   5         22.97         18.49         1.31 o                         
   9   0   5          1.16          0.37         0.61 o                         
  10   0   5          0.87         -0.62         1.14 o                         
  11   0   5          2.78         -0.02         1.76 o                         
  12   0   5          5.92          1.73         1.89 o                         
 -11   1   5          0.00          2.19         1.34 o                         
 -10   1   5          0.15          0.34         2.32 o                         
  -9   1   5          1.59         -0.49         1.07 o                         
  -8   1   5         31.36         38.68         4.12 o                         
  -7   1   5         72.65         70.13         5.18 o                         
  -6   1   5         53.77         56.78         3.24 o                         
  -5   1   5        542.59        563.97         8.49 o                         
  -4   1   5        550.20        550.16         9.55 o                         
  -3   1   5        645.90        618.20         8.07 o                         
  -2   1   5        891.29        950.84         9.90 o                         
  -1   1   5        112.68        124.60         3.15 o                         
   0   1   5         57.58         46.73         1.79 o                         
   1   1   5        322.52        291.44         6.89 o                         
   2   1   5          8.68          8.41         1.31 o                         
   3   1   5        289.08        245.54         5.63 o                         
   4   1   5         16.72         13.22         1.15 o                         
   5   1   5         26.49         41.18         2.07 o                         
   6   1   5         90.05         90.55         3.82 o                         
   7   1   5         31.70         31.44         2.10 o                         
   8   1   5          6.53          2.70         0.68 o                         
   9   1   5          9.53          8.29         1.19 o                         
  10   1   5         37.46         41.27         4.98 o                         
  11   1   5          9.38          9.17         2.63 o                         
 -11   2   5          0.04          0.08         2.71 o                         
 -10   2   5          2.26          2.72         2.20 o                         
  -9   2   5         22.23         17.31         2.96 o                         
  -8   2   5         52.74         51.14         4.70 o                         
  -7   2   5        212.26        212.43         9.28 o                         
  -6   2   5         13.94          7.91         1.34 o                         
  -5   2   5        154.07        144.88         3.78 o                         
  -4   2   5        225.49        269.25         6.36 o                         
  -3   2   5        264.45        246.69         5.38 o                         
  -2   2   5         87.66         85.73         2.75 o                         
  -1   2   5       1988.60       1969.79        30.28 o                         
   0   2   5         26.40         10.72         0.85 o                         
   1   2   5         11.84          7.05         1.54 o                         
   2   2   5       3203.52       3459.58        50.08 o                         
   3   2   5        355.83        313.41         7.93 o                         
   4   2   5        417.77        480.76         8.17 o                         
   5   2   5        342.74        347.83         8.08 o                         
   6   2   5        110.70        112.50         3.90 o                         
   7   2   5        155.68        162.58         6.97 o                         
   8   2   5          6.50          5.08         1.00 o                         
   9   2   5          0.03         -0.76         0.76 o                         
  10   2   5         50.70         49.68         7.74 o                         
  11   2   5         21.28         22.27         4.43 o                         
  12   2   5          2.71          4.89         3.53 o                         
 -11   3   5          5.80          3.47         2.99 o                         
 -10   3   5         26.12         24.98         6.10 o                         
  -9   3   5          0.08         -2.64         2.68 o                         
  -8   3   5         10.88         14.28         2.69 o                         
  -7   3   5          0.08         -0.70         1.19 o                         
  -6   3   5         97.13        108.55         3.06 o                         
  -5   3   5        579.89        578.57         8.39 o                         
  -4   3   5          6.80          6.82         1.31 o                         
  -3   3   5        227.15        193.59         7.75 o                         
  -2   3   5        115.32         90.58         4.41 o                         
  -1   3   5       3415.65       3201.59        48.35 o                         
   0   3   5        292.72        276.45         6.15 o                         
   1   3   5          0.00          5.81         1.37 o                         
   2   3   5         26.38         16.88         2.73 o                         
   3   3   5        360.67        399.52        10.49 o                         
   4   3   5        165.53        126.75         5.68 o                         
   5   3   5        128.52        152.58         5.39 o                         
   6   3   5        259.86        247.95         6.14 o                         
   7   3   5        288.66        286.39         7.00 o                         
   8   3   5          0.58          1.09         0.82 o                         
   9   3   5          5.49          2.16         3.64 o                         
  10   3   5         13.90         15.15         2.88 o                         
  11   3   5         26.79         33.52         6.97 o                         
  12   3   5          8.89         12.72         4.57 o                         
 -10   4   5          2.52         -0.08         1.72 o                         
  -9   4   5          4.06          8.54         3.94 o                         
  -8   4   5         57.22         57.50         8.38 o                         
  -7   4   5        727.32        783.52        18.19 o                         
  -6   4   5         67.00         66.51         2.71 o                         
  -5   4   5        129.69        118.93         3.92 o                         
  -4   4   5        137.24        164.36         6.82 o                         
  -3   4   5         83.48         82.28         4.66 o                         
  -2   4   5          6.87         10.18         1.21 o                         
  -1   4   5         19.18         13.34         1.45 o                         
   0   4   5         32.22         42.51         2.76 o                         
   1   4   5        246.79        269.50         9.38 o                         
   2   4   5       2211.88       2221.82        45.92 o                         
   3   4   5        685.39        656.25        11.45 o                         
   4   4   5        503.16        513.17        13.43 o                         
   5   4   5       1713.35       1696.04        29.60 o                         
   6   4   5        126.16        118.82         4.10 o                         
   7   4   5        415.03        415.75         9.76 o                         
   8   4   5         25.24         24.13         2.96 o                         
   9   4   5         12.18         13.10         1.82 o                         
  10   4   5         31.97         31.02         6.70 o                         
  11   4   5          0.03         -1.38         2.34 o                         
  12   4   5          0.90          0.07         2.12 o                         
 -10   5   5          4.73          7.45         4.10 o                         
  -9   5   5         12.98          2.17         2.75 o                         
  -8   5   5          9.50         12.96         4.30 o                         
  -7   5   5         21.50         12.78         1.49 o                         
  -6   5   5          9.23         12.78         1.32 o                         
  -5   5   5         89.96         82.76         3.67 o                         
  -4   5   5        185.51        187.08         5.67 o                         
  -3   5   5         31.53         38.13         2.73 o                         
  -2   5   5          0.07         -0.73         1.40 o                         
  -1   5   5         56.04         51.77         3.93 o                         
   0   5   5        151.39        164.06         7.46 o                         
   1   5   5        567.22        551.64        11.64 o                         
   2   5   5          8.93         16.88         1.79 o                         
   3   5   5        291.65        377.15         8.66 o                         
   4   5   5          1.09         -0.27         0.46 o                         
   5   5   5          9.47          6.14         1.12 o                         
   6   5   5          1.56          1.25         0.69 o                         
   7   5   5          0.03          0.34         1.19 o                         
   8   5   5          2.75          1.79         0.82 o                         
   9   5   5         41.35         45.34         3.50 o                         
  10   5   5          1.90          4.30         2.98 o                         
  11   5   5         10.56          4.89         3.92 o                         
  -9   6   5          6.46          7.26         3.54 o                         
  -8   6   5          9.63         15.55         5.14 o                         
  -7   6   5         19.99         19.10         2.07 o                         
  -6   6   5         17.44         18.10         2.37 o                         
  -5   6   5          0.06         -1.12         1.12 o                         
  -4   6   5         17.97         21.59         2.99 o                         
  -3   6   5         33.65         41.22         3.14 o                         
  -2   6   5        211.75        252.32         9.56 o                         
  -1   6   5          0.82         -1.78         1.78 o                         
   0   6   5        446.91        442.40        11.38 o                         
   1   6   5          0.17         -0.25         0.52 o                         
   2   6   5         53.26         51.32         2.48 o                         
   3   6   5          0.06          0.25         0.34 o                         
   4   6   5          1.81          0.99         0.50 o                         
   5   6   5          4.97          3.80         1.02 o                         
   6   6   5        789.08        829.35        13.79 o                         
   7   6   5         35.12         31.79         2.15 o                         
   8   6   5         10.67         12.60         1.40 o                         
   9   6   5          0.00          0.58         1.02 o                         
  10   6   5          3.25          9.41         4.18 o                         
  11   6   5         25.46         35.04         8.14 o                         
  -9   7   5          8.72         12.17         4.65 o                         
  -8   7   5         24.87         33.74         7.14 o                         
  -7   7   5          4.88          4.57         2.88 o                         
  -6   7   5         38.36         36.75         3.22 o                         
  -5   7   5          2.20         -0.09         0.70 o                         
  -4   7   5          2.50          0.99         1.95 o                         
  -3   7   5        286.54        263.76        19.65 o                         
  -2   7   5         10.97         11.35         2.12 o                         
  -1   7   5        143.60        159.32        10.59 o                         
   0   7   5        153.90        150.44         9.43 o                         
   1   7   5         35.54         37.81         2.85 o                         
   2   7   5         63.89         63.21         5.05 o                         
   3   7   5          0.04         -2.15         2.85 o                         
   4   7   5          1.71          3.46         2.53 o                         
   5   7   5          4.83          2.80         1.52 o                         
   6   7   5          1.86          3.20         1.63 o                         
   7   7   5         90.07        103.44         6.08 o                         
   8   7   5         26.61         22.37         3.43 o                         
   9   7   5          0.38         -0.91         3.27 o                         
  10   7   5          0.64          2.53         2.49 o                         
  -8   8   5         11.12         12.49         4.83 o                         
  -7   8   5         25.58         30.62         7.07 o                         
  -6   8   5         19.16         20.43         2.67 o                         
  -5   8   5          7.73          9.00         2.00 o                         
  -4   8   5        131.31        148.44         8.90 o                         
  -3   8   5          3.04          2.29         1.41 o                         
  -2   8   5          0.27          1.49         1.27 o                         
  -1   8   5         98.23        105.16         6.13 o                         
   0   8   5          0.04          0.82         1.37 o                         
   1   8   5         48.83         44.07         4.36 o                         
   2   8   5         70.04         61.62         6.85 o                         
   3   8   5         29.11         48.69         6.96 o                         
   4   8   5          3.13          0.40         1.78 o                         
   5   8   5         19.07         13.68         3.96 o                         
   6   8   5          8.64          7.66         4.24 o                         
   7   8   5          6.24          4.04         2.61 o                         
   8   8   5         13.17         14.59         3.12 o                         
   9   8   5          1.77          1.82         3.43 o                         
  10   8   5          4.68          1.91         2.99 o                         
  -8   9   5          8.13         11.75         4.36 o                         
  -7   9   5         12.48         15.46         2.98 o                         
  -6   9   5         48.95         45.59         4.98 o                         
  -5   9   5         50.26         41.87         7.17 o                         
  -4   9   5         46.44         48.06         7.31 o                         
  -3   9   5        139.88        103.58        10.23 o                         
  -2   9   5        425.74        394.20        20.68 o                         
  -1   9   5        165.54        152.15        15.74 o                         
   0   9   5         85.36         70.74         6.60 o                         
   1   9   5        154.98        160.93        12.88 o                         
   2   9   5          1.67          2.42         1.24 o                         
   3   9   5        476.15        489.17        24.38 o                         
   4   9   5          0.05          0.47         2.46 o                         
   5   9   5          3.04          1.14         2.10 o                         
   6   9   5         19.40          9.79         2.56 o                         
   7   9   5         23.48         26.65         4.26 o                         
   8   9   5          6.31          6.98         2.45 o                         
   9   9   5          0.01          3.61         2.05 o                         
  -7  10   5         44.26         45.45         8.47 o                         
  -6  10   5          0.75         -2.31         2.31 o                         
  -5  10   5          5.33          7.54         3.52 o                         
  -4  10   5         91.89         66.76         9.10 o                         
  -3  10   5         74.21         67.34         8.40 o                         
  -2  10   5         28.55         24.47         4.96 o                         
  -1  10   5        247.36        267.18        14.95 o                         
   0  10   5         70.12         83.64         6.00 o                         
   1  10   5        178.06        198.84        15.23 o                         
   2  10   5         23.99         19.65         2.63 o                         
   3  10   5          0.56          1.18         2.05 o                         
   4  10   5          5.20         -3.35         3.80 o                         
   5  10   5          5.98         -1.07         2.76 o                         
   6  10   5         13.99         13.99         5.20 o                         
   7  10   5         23.96         31.40        10.22 o                         
   8  10   5         21.94         29.50         4.79 o                         
   9  10   5          3.99          5.42         3.07 o                         
  -6  11   5          2.00          5.81         2.18 o                         
  -5  11   5         81.31         68.69         9.65 o                         
  -4  11   5         39.45         52.72         8.00 o                         
  -3  11   5          2.35          2.87         2.14 o                         
  -2  11   5          0.13         -1.50         1.92 o                         
  -1  11   5         46.44         58.26         5.37 o                         
   0  11   5         75.95         91.17         6.53 o                         
   1  11   5         41.27         42.70         4.30 o                         
   2  11   5         13.56         13.96         2.34 o                         
   3  11   5        143.19        145.37        14.21 o                         
   4  11   5          0.01          1.09         2.90 o                         
   5  11   5         26.54         26.24         6.69 o                         
   6  11   5          4.55          7.76         4.33 o                         
   7  11   5          3.21          6.97         2.57 o                         
   8  11   5         22.42         21.22         5.95 o                         
  -6  12   5          0.61          3.79         2.46 o                         
  -5  12   5          2.43         -1.33         2.18 o                         
  -4  12   5         15.24         18.93         5.10 o                         
  -3  12   5          2.21         -0.63         1.86 o                         
  -2  12   5          0.06         -1.35         1.59 o                         
  -1  12   5          0.05          3.35         1.69 o                         
   0  12   5         11.02          9.33         2.64 o                         
   1  12   5         11.06          5.84         3.23 o                         
   2  12   5          8.43          3.83         3.49 o                         
   3  12   5          8.29          3.86         3.10 o                         
   4  12   5          0.48         -3.54         3.54 o                         
   5  12   5          0.01         -1.32         2.43 o                         
   6  12   5          0.28         -1.23         2.35 o                         
   7  12   5          8.56         10.16         4.68 o                         
   8  12   5          1.74          2.99         3.05 o                         
  -4  13   5          2.04         -1.13         1.46 o                         
  -3  13   5          5.78          7.87         3.02 o                         
  -2  13   5         10.36          8.04         2.62 o                         
  -1  13   5         72.59         85.27         7.13 o                         
   0  13   5          6.06          4.30         1.92 o                         
   1  13   5          1.62         -2.66         2.66 o                         
   2  13   5         44.81         51.33         9.13 o                         
   3  13   5          9.16          9.89         4.31 o                         
   4  13   5         32.39         41.61         8.62 o                         
  -4  14   5          2.31          2.13         2.07 o                         
  -3  14   5          0.01         -1.48         3.73 o                         
  -2  14   5         15.99         18.17         3.63 o                         
  -1  14   5          5.80          3.27         3.01 o                         
   0  14   5         12.86         22.39         6.62 o                         
   1  14   5          0.33         -1.83         2.58 o                         
   2  14   5          1.45         -0.89         3.02 o                         
   3  14   5          0.01         -4.07         4.07 o                         
  -1  15   5          2.06          9.88         4.59 o                         
   0  15   5          0.79          8.36         4.03 o                         
  -4 -13   6          1.38          1.44         2.24 o                         
  -3 -13   6          2.59         -2.86         2.88 o                         
  -2 -13   6          0.37         -3.39         3.39 o                         
  -1 -13   6         39.74         50.57         8.06 o                         
   1 -13   6         17.81         10.72         4.28 o                         
   2 -13   6         21.72         19.81         5.62 o                         
   3 -13   6          3.65          7.02         3.68 o                         
   4 -13   6          4.85          6.08         3.71 o                         
  -5 -12   6          2.52         13.99         5.21 o                         
  -4 -12   6          0.00         -1.82         2.43 o                         
  -3 -12   6          0.40          6.13         3.43 o                         
  -2 -12   6          5.22          3.86         2.62 o                         
  -1 -12   6         25.27         17.63         3.10 o                         
   0 -12   6          2.59          3.21         1.62 o                         
   1 -12   6         13.25         18.36         5.08 o                         
   2 -12   6         12.02         14.86         4.77 o                         
   3 -12   6          1.16          4.10         3.02 o                         
   4 -12   6          2.38          1.82         2.91 o                         
   5 -12   6          0.00          5.83         3.73 o                         
  -6 -11   6          0.12          0.16         2.55 o                         
  -5 -11   6          0.01         -3.00         3.00 o                         
  -4 -11   6         20.57         12.57         4.61 o                         
  -3 -11   6         12.94          8.48         3.83 o                         
  -2 -11   6         33.32         40.10         4.40 o                         
  -1 -11   6         42.19         46.06         4.73 o                         
   0 -11   6         46.20         47.00         4.82 o                         
   1 -11   6         13.84         10.31         2.40 o                         
   2 -11   6          0.16          0.96         1.46 o                         
   3 -11   6          2.66         -1.07         2.20 o                         
   4 -11   6          0.03          0.45         2.50 o                         
   5 -11   6          4.51          2.91         2.71 o                         
   6 -11   6          3.75          6.00         4.05 o                         
  -7 -10   6          8.15          3.35         3.80 o                         
  -6 -10   6         27.27         17.94         5.44 o                         
  -5 -10   6         14.23         11.29         4.59 o                         
  -4 -10   6          8.91          7.00         3.55 o                         
  -3 -10   6         43.22         43.44         7.24 o                         
  -2 -10   6        153.47        136.23        12.01 o                         
  -1 -10   6        140.56        132.96        11.34 o                         
   0 -10   6          1.74          0.14         1.56 o                         
   1 -10   6          0.91          1.18         1.30 o                         
   2 -10   6         43.20         37.12         3.92 o                         
   3 -10   6         23.73         21.05         2.82 o                         
   4 -10   6         59.79         43.87         8.01 o                         
   5 -10   6          4.65          6.67         3.91 o                         
   6 -10   6          0.60          0.02         2.83 o                         
  -7  -9   6         11.61         11.50         4.37 o                         
  -6  -9   6          5.85          4.38         3.50 o                         
  -5  -9   6          6.23          5.62         3.10 o                         
  -4  -9   6        161.27        160.47        13.88 o                         
  -3  -9   6          6.53          5.30         1.69 o                         
  -2  -9   6         12.55          7.54         3.06 o                         
  -1  -9   6        368.48        366.14        14.73 o                         
   0  -9   6        257.84        306.17        12.94 o                         
   1  -9   6          3.79          4.60         1.85 o                         
   2  -9   6         80.62         62.08         4.31 o                         
   3  -9   6         14.98         44.43         6.10 o                         
   4  -9   6          0.72          2.82         1.81 o                         
   5  -9   6          0.14          6.90         3.72 o                         
   6  -9   6          0.86         12.53         4.85 o                         
   7  -9   6         20.04         25.31         6.97 o                         
  -8  -8   6         17.68         20.11         5.84 o                         
  -7  -8   6          7.17         14.97         4.87 o                         
  -6  -8   6         16.68         18.89         5.41 o                         
  -5  -8   6         44.08         36.46         6.75 o                         
  -4  -8   6          3.28          4.96         1.19 o                         
  -3  -8   6        303.99        276.75        12.16 o                         
  -2  -8   6         13.61         11.64         2.11 o                         
  -1  -8   6        359.30        343.34        12.23 o                         
   0  -8   6        125.30        134.10         7.80 o                         
   1  -8   6         13.58         11.70         2.19 o                         
   2  -8   6         39.25         30.65         3.24 o                         
   3  -8   6        135.48        131.91         6.24 o                         
   4  -8   6        139.14        136.27         6.04 o                         
   5  -8   6        182.42        181.00        11.26 o                         
   6  -8   6          0.12          3.22         2.65 o                         
   7  -8   6          6.32          0.80         2.72 o                         
   8  -8   6         43.77         49.27         9.31 o                         
  -8  -7   6         19.31         13.06         5.10 o                         
  -7  -7   6          7.53         10.17         4.28 o                         
  -6  -7   6         66.99         63.30         8.80 o                         
  -5  -7   6         70.49         73.13         4.48 o                         
  -4  -7   6          9.43          8.49         1.47 o                         
  -3  -7   6         40.79         36.36         2.58 o                         
  -2  -7   6          0.94          1.19         1.46 o                         
  -1  -7   6         73.07         76.66         4.86 o                         
   0  -7   6          0.87         -0.48         1.21 o                         
   1  -7   6        217.13        223.46         9.01 o                         
   2  -7   6          0.01          0.09         0.72 o                         
   3  -7   6          8.84          3.91         1.13 o                         
   4  -7   6         12.19         15.29         1.22 o                         
   5  -7   6         34.91         30.12         7.36 o                         
   6  -7   6          0.00          0.85         0.66 o                         
   7  -7   6         10.87         11.57         4.81 o                         
   8  -7   6          2.54         -2.36         3.45 o                         
   9  -7   6         11.24         11.68         4.90 o                         
  -9  -6   6         29.72         33.43         7.33 o                         
  -8  -6   6        102.28        121.98        13.18 o                         
  -7  -6   6         21.20         17.97         3.10 o                         
  -6  -6   6        152.58        144.39         8.52 o                         
  -5  -6   6        151.44        149.34         5.78 o                         
  -4  -6   6        156.64        141.47         5.04 o                         
  -3  -6   6         19.48         20.86         1.73 o                         
  -2  -6   6          0.11         -0.53         0.94 o                         
  -1  -6   6         24.84         28.10         2.78 o                         
   0  -6   6         73.64        127.56         5.10 o                         
   1  -6   6          3.58          4.20         1.33 o                         
   2  -6   6         82.28         86.70         3.99 o                         
   3  -6   6          3.75          2.16         1.15 o                         
   4  -6   6        290.32        314.18        14.56 o                         
   5  -6   6          1.81          1.72         1.09 o                         
   6  -6   6          9.43         27.90         5.13 o                         
   7  -6   6         96.35         97.96         5.94 o                         
   8  -6   6         14.92         14.97         5.05 o                         
   9  -6   6          6.35         21.93         6.17 o                         
  -9  -5   6          0.50          0.25         1.90 o                         
  -8  -5   6         24.45         21.46         5.42 o                         
  -7  -5   6          3.75          3.87         1.17 o                         
  -6  -5   6         41.18         33.95         3.90 o                         
  -5  -5   6          6.89          6.14         1.16 o                         
  -4  -5   6         20.34         12.79         1.37 o                         
  -3  -5   6        168.79        153.91         4.55 o                         
  -2  -5   6         13.89         17.87         3.22 o                         
  -1  -5   6         86.29         95.50         4.40 o                         
   0  -5   6        122.40        151.09         7.50 o                         
   1  -5   6        295.30        307.70        13.49 o                         
   2  -5   6         11.95         17.03         1.53 o                         
   3  -5   6        756.72        818.24        43.98 o                         
   4  -5   6          4.70          1.34         1.09 o                         
   5  -5   6         16.74         18.30         1.56 o                         
   6  -5   6        482.38        485.88        12.89 o                         
   7  -5   6          2.34          5.24         1.53 o                         
   8  -5   6          6.85          6.91         2.41 o                         
   9  -5   6          0.99          3.11         2.79 o                         
  10  -5   6          0.04         -1.37         2.46 o                         
 -11  -4   6          2.54          2.01         2.55 o                         
 -10  -4   6          7.25          4.07         2.19 o                         
  -9  -4   6         27.76         38.76         7.67 o                         
  -8  -4   6         13.36         13.22         4.33 o                         
  -7  -4   6        125.80        135.11         7.74 o                         
  -6  -4   6         93.80         81.42         5.57 o                         
  -5  -4   6         11.10         11.30         1.59 o                         
  -4  -4   6         61.21         64.93         3.16 o                         
  -3  -4   6         85.49         75.49         3.82 o                         
  -2  -4   6        458.81        437.00        12.35 o                         
  -1  -4   6         57.45         49.49         2.94 o                         
   0  -4   6       1071.76       1072.33        29.44 o                         
   1  -4   6          2.82          0.79         0.46 o                         
   2  -4   6          1.66          0.76         0.56 o                         
   3  -4   6          6.60          7.87         1.78 o                         
   4  -4   6         99.11        106.18         6.03 o                         
   5  -4   6        137.92        141.26         7.02 o                         
   6  -4   6        255.96        280.64        17.06 o                         
   7  -4   6         11.29         11.09         1.57 o                         
   8  -4   6         32.68         26.81         2.69 o                         
   9  -4   6          2.32          0.14         2.58 o                         
  10  -4   6          2.18          3.08         2.59 o                         
  11  -4   6          5.63          5.59         3.44 o                         
 -11  -3   6          1.51          1.69         2.46 o                         
 -10  -3   6          9.90          8.42         3.73 o                         
  -9  -3   6          0.45         16.31         2.53 o                         
  -8  -3   6          4.99          3.36         1.17 o                         
  -7  -3   6         10.29         17.20         1.73 o                         
  -6  -3   6        134.72        177.82         9.98 o                         
  -5  -3   6        130.60        131.44         4.20 o                         
  -4  -3   6          3.64          4.13         0.82 o                         
  -3  -3   6         55.75         58.10         2.74 o                         
  -2  -3   6        591.41        583.45         8.79 o                         
  -1  -3   6        236.90        270.28         6.05 o                         
   0  -3   6        247.67        285.05         6.48 o                         
   1  -3   6         14.93          8.61         0.91 o                         
   2  -3   6         82.55         89.29         4.95 o                         
   3  -3   6        304.90        315.55         9.93 o                         
   4  -3   6          1.71         -0.25         0.94 o                         
   5  -3   6        483.31        490.08        13.18 o                         
   6  -3   6        576.71        659.04        14.49 o                         
   7  -3   6        156.52        168.40         6.08 o                         
   8  -3   6          3.64          2.72         0.71 o                         
   9  -3   6          0.83          5.03         3.41 o                         
  10  -3   6         22.62         23.67         5.94 o                         
  11  -3   6          0.45          4.44         3.17 o                         
 -11  -2   6          0.03         -2.54         2.54 o                         
 -10  -2   6         29.38         23.39         3.78 o                         
  -9  -2   6         85.31         67.21         5.78 o                         
  -8  -2   6         14.11         16.94         2.80 o                         
  -7  -2   6        295.56        318.57         8.19 o                         
  -6  -2   6         28.70         28.73         2.02 o                         
  -5  -2   6        109.36        101.27         3.14 o                         
  -4  -2   6          7.29          5.83         0.85 o                         
  -3  -2   6        668.28        684.03        10.64 o                         
  -2  -2   6        162.67        148.17         3.73 o                         
  -1  -2   6        904.26       1029.28        13.59 o                         
   0  -2   6        369.13        315.50         8.32 o                         
   1  -2   6         78.49         90.83         4.59 o                         
   2  -2   6         17.73         27.67         2.65 o                         
   3  -2   6         51.96         58.04         3.44 o                         
   4  -2   6         58.89         71.98         6.57 o                         
   5  -2   6          1.03          0.11         0.66 o                         
   6  -2   6         59.73         66.33         3.01 o                         
   7  -2   6        107.07        116.16         4.03 o                         
   8  -2   6        122.44        134.46         6.98 o                         
   9  -2   6         19.50         19.25         5.24 o                         
  10  -2   6          2.41          0.96         1.76 o                         
  11  -2   6          9.11          8.14         3.49 o                         
  12  -2   6          0.02         -0.44         2.70 o                         
 -11  -1   6         20.87         17.54         3.31 o                         
 -10  -1   6          1.23          0.53         1.22 o                         
  -9  -1   6         13.86         14.46         2.77 o                         
  -8  -1   6        213.63        219.99        13.62 o                         
  -7  -1   6        149.36        158.27         4.40 o                         
  -6  -1   6         98.22        100.89         3.19 o                         
  -5  -1   6         62.59         63.86         2.23 o                         
  -4  -1   6        558.05        527.60         7.42 o                         
  -3  -1   6        119.49        112.18         3.16 o                         
  -2  -1   6        102.62        124.63         4.07 o                         
  -1  -1   6       2883.35       2762.83        34.14 o                         
   0  -1   6        280.25        313.33         7.85 o                         
   1  -1   6        153.18        105.65         3.98 o                         
   2  -1   6       1383.28       1400.60        18.39 o                         
   3  -1   6        115.47         97.68         2.97 o                         
   4  -1   6         59.49         42.56         2.14 o                         
   5  -1   6       1057.27       1019.95        14.45 o                         
   6  -1   6         74.64         75.50         2.84 o                         
   7  -1   6         11.46          8.63         1.00 o                         
   8  -1   6         70.68         77.47         3.89 o                         
   9  -1   6         19.31         20.63         2.07 o                         
  10  -1   6          5.85          8.09         3.73 o                         
  11  -1   6          4.42         -1.63         2.32 o                         
  12  -1   6         20.45         19.55         5.77 o                         
 -11   0   6         19.20         21.27         5.55 o                         
 -10   0   6         11.88         12.12         2.75 o                         
  -9   0   6         10.97         11.90         2.47 o                         
  -8   0   6          0.29         -0.97         1.49 o                         
  -7   0   6         77.17         75.05         4.60 o                         
  -6   0   6          3.17        186.64        50.21 o                         
  -5   0   6        234.60        261.85         4.87 o                         
  -4   0   6        210.83        199.32         4.34 o                         
  -3   0   6        194.57        340.21        20.11 o                         
  -2   0   6        201.80        207.04         4.55 o                         
  -1   0   6       2669.55       2868.96        34.92 o                         
   0   0   6       4708.59       4655.24        82.76 o                         
   1   0   6       1660.97       1526.20        19.20 o                         
   2   0   6          5.16          5.30         0.70 o                         
   3   0   6        195.90        333.12         9.27 o                         
   4   0   6         10.05         10.23         1.17 o                         
   5   0   6         10.45          5.86         0.82 o                         
   6   0   6         54.08         47.24         1.62 o                         
   7   0   6          0.11          0.04         0.29 o                         
   8   0   6        242.24        226.27         4.63 o                         
   9   0   6          7.92          9.19         1.30 o                         
  10   0   6          2.28          1.32         1.06 o                         
  11   0   6          0.66         -0.95         1.64 o                         
  12   0   6          1.91         -1.33         1.80 o                         
 -11   1   6          0.59          0.92         1.49 o                         
 -10   1   6          0.65          1.33         1.16 o                         
  -9   1   6          0.57          0.82         1.29 o                         
  -8   1   6          1.85          3.86         1.61 o                         
  -7   1   6          9.34          5.46         1.82 o                         
  -6   1   6         15.42          9.69         1.06 o                         
  -5   1   6          4.76          1.88         0.45 o                         
  -4   1   6        195.05        202.94         4.32 o                         
  -3   1   6        567.80        599.35         8.27 o                         
  -2   1   6          0.77          5.82         0.82 o                         
  -1   1   6       1080.93       1039.56        13.96 o                         
   0   1   6         41.05         42.91         1.70 o                         
   1   1   6         57.18         60.65         2.99 o                         
   2   1   6       1363.51       1258.96        29.49 o                         
   3   1   6          1.02          0.94         0.70 o                         
   4   1   6       1190.71       1190.81        27.14 o                         
   5   1   6        251.40        259.00         5.67 o                         
   6   1   6        195.15        173.76         6.55 o                         
   7   1   6         89.27         85.48         3.58 o                         
   8   1   6         61.78         65.46         2.66 o                         
   9   1   6         61.28         60.97         2.69 o                         
  10   1   6          0.13          0.74         1.22 o                         
  11   1   6         30.97         33.52         4.53 o                         
 -11   2   6         19.05         23.23         6.03 o                         
 -10   2   6          3.67          4.94         3.51 o                         
  -9   2   6          5.60          4.91         2.84 o                         
  -8   2   6          0.02          0.20         1.45 o                         
  -7   2   6          0.33          0.08         1.59 o                         
  -6   2   6         49.81         48.59         2.20 o                         
  -5   2   6        125.98        132.67         3.84 o                         
  -4   2   6          1.68          3.39         0.69 o                         
  -3   2   6        695.48        722.69        10.56 o                         
  -2   2   6        181.71        167.50         4.23 o                         
  -1   2   6        245.95        297.94         5.78 o                         
   0   2   6        110.83        123.95         3.44 o                         
   1   2   6       3175.49       3039.85        48.03 o                         
   2   2   6       2948.09       3036.05        78.38 o                         
   3   2   6        113.88        118.67         4.15 o                         
   4   2   6       2873.74       2937.33        43.25 o                         
   5   2   6        777.19        760.56        28.46 o                         
   6   2   6          2.88          4.20         1.51 o                         
   7   2   6        412.60        424.89        10.95 o                         
   8   2   6         13.16         20.48         1.90 o                         
   9   2   6         37.11         31.38         2.60 o                         
  10   2   6          7.22          5.88         2.11 o                         
  11   2   6         21.26         19.70         3.52 o                         
 -11   3   6         17.73         17.47         5.35 o                         
 -10   3   6          2.53          2.77         2.98 o                         
  -9   3   6          3.96         10.93         3.92 o                         
  -8   3   6        191.50        198.63        10.67 o                         
  -7   3   6        102.95         79.79         5.82 o                         
  -6   3   6         86.74        104.26         3.72 o                         
  -5   3   6        249.42        257.10         5.32 o                         
  -4   3   6          0.72          3.16         0.69 o                         
  -3   3   6        383.13        400.38        10.81 o                         
  -2   3   6         38.83         22.96         2.75 o                         
  -1   3   6       1365.95       1356.00        23.82 o                         
   0   3   6        228.45        201.34         4.78 o                         
   1   3   6        310.21        335.10        12.48 o                         
   2   3   6        109.58        103.58         7.19 o                         
   3   3   6        359.27        326.55         9.48 o                         
   4   3   6        263.48        248.26         8.36 o                         
   5   3   6        182.77        209.72         7.85 o                         
   6   3   6        109.93        531.88        98.05 o                         
   7   3   6         51.55         55.87         3.53 o                         
   8   3   6          8.26          8.00         1.79 o                         
   9   3   6          6.00         48.11         3.35 o                         
  10   3   6         20.98         12.43         4.11 o                         
  11   3   6          4.87          3.79         3.31 o                         
  12   3   6          0.23         -1.89         2.41 o                         
 -10   4   6          0.47         -2.24         2.33 o                         
  -9   4   6          0.70         -3.51         3.51 o                         
  -8   4   6         71.05         70.02         9.20 o                         
  -7   4   6         29.21         37.43         2.02 o                         
  -6   4   6          7.17          4.45         0.92 o                         
  -5   4   6        658.36        692.02        10.99 o                         
  -4   4   6         14.25         22.50         2.72 o                         
  -3   4   6        165.15        164.55         7.96 o                         
  -2   4   6        120.79        139.38         6.16 o                         
  -1   4   6       1399.61       1438.16        20.89 o                         
   0   4   6       1157.27       1144.58        39.07 o                         
   1   4   6         24.63         33.92         3.48 o                         
   2   4   6       1707.20       1718.41        38.33 o                         
   3   4   6        449.91        518.76        18.70 o                         
   4   4   6         16.73         15.63         2.32 o                         
   5   4   6         19.16         11.66         3.11 o                         
   6   4   6         98.48         97.28         4.26 o                         
   7   4   6        125.95        112.12         4.83 o                         
   8   4   6        105.88        118.01         5.18 o                         
   9   4   6         23.07         29.51         3.33 o                         
  10   4   6         74.25         65.97         9.58 o                         
  11   4   6          1.83          1.78         2.69 o                         
  12   4   6          0.26          2.21         1.57 o                         
 -10   5   6         36.17         47.88         8.64 o                         
  -9   5   6          1.74          3.60         3.28 o                         
  -8   5   6         23.80         21.58         5.27 o                         
  -7   5   6         79.43         85.98         4.20 o                         
  -6   5   6         56.06         54.32         3.03 o                         
  -5   5   6        125.32        109.35         5.00 o                         
  -4   5   6         15.78         13.79         1.60 o                         
  -3   5   6         65.20         72.98         4.90 o                         
  -2   5   6       1292.53       1361.41        22.94 o                         
  -1   5   6        562.28        618.18        22.38 o                         
   0   5   6         48.80         40.83         3.65 o                         
   1   5   6       1186.62       1163.86        27.30 o                         
   2   5   6         70.81        104.19         5.88 o                         
   3   5   6         23.46         31.48         2.21 o                         
   4   5   6         45.60         52.43         2.90 o                         
   5   5   6         64.84         51.33         4.33 o                         
   6   5   6         14.86         13.30         1.55 o                         
   7   5   6        338.69        385.57        13.54 o                         
   8   5   6         33.17         39.97         4.08 o                         
   9   5   6          0.10          0.45         1.24 o                         
  10   5   6         35.02         34.43         7.41 o                         
  11   5   6          2.71         -0.02         1.65 o                         
  -9   6   6          0.40          7.72         3.97 o                         
  -8   6   6          0.28          4.33         3.07 o                         
  -7   6   6         63.31         59.66         4.52 o                         
  -6   6   6         11.00          9.65         2.44 o                         
  -5   6   6         85.37         86.26         4.97 o                         
  -4   6   6         48.07         53.70         4.55 o                         
  -3   6   6        100.11        106.25         5.10 o                         
  -2   6   6       1368.74       1330.68        29.11 o                         
  -1   6   6        262.50        295.23        12.50 o                         
   0   6   6        140.52        226.96        14.53 o                         
   1   6   6          8.44         21.84         1.77 o                         
   2   6   6          0.92          0.91         0.94 o                         
   3   6   6        402.00        433.54        12.62 o                         
   4   6   6         14.95         19.52         1.71 o                         
   5   6   6         44.93         28.47         2.07 o                         
   6   6   6        481.63        479.55        10.18 o                         
   7   6   6         12.82         11.94         2.44 o                         
   8   6   6         40.19         33.08         2.57 o                         
   9   6   6          4.80         10.21         4.67 o                         
  10   6   6         18.97         18.22         5.55 o                         
  11   6   6          5.61          0.72         2.55 o                         
  -9   7   6         16.82         23.66         6.97 o                         
  -8   7   6         15.52         35.13         7.42 o                         
  -7   7   6         33.12         36.42         7.04 o                         
  -6   7   6        130.97        143.44         6.51 o                         
  -5   7   6         77.56         64.73         4.39 o                         
  -4   7   6         56.00         65.95         5.20 o                         
  -3   7   6         66.14         61.35         4.24 o                         
  -2   7   6        142.82        132.71         7.54 o                         
  -1   7   6        178.06        185.70         8.01 o                         
   0   7   6        726.58        732.72        24.09 o                         
   1   7   6         66.11         53.76         2.90 o                         
   2   7   6         84.37         76.09         3.44 o                         
   3   7   6         49.34         53.05         3.83 o                         
   4   7   6         67.53         63.06         3.11 o                         
   5   7   6        231.58        229.18         5.62 o                         
   6   7   6          8.48          8.85         2.34 o                         
   7   7   6         20.25         21.93         4.07 o                         
   8   7   6          7.17          7.03         2.17 o                         
   9   7   6          0.47         -0.69         3.47 o                         
  10   7   6          3.28         -0.39         2.64 o                         
  -8   8   6          7.43         10.44         4.37 o                         
  -7   8   6          6.68          5.24         2.17 o                         
  -6   8   6        106.42        111.38         7.05 o                         
  -5   8   6         35.39         31.38         3.29 o                         
  -4   8   6         12.99          6.47         2.25 o                         
  -3   8   6        204.76        175.83        12.66 o                         
  -2   8   6          3.35          6.17         1.85 o                         
  -1   8   6          0.09          0.80         0.99 o                         
   0   8   6          3.67          6.18         2.06 o                         
   1   8   6         16.61         16.49         2.15 o                         
   2   8   6         42.85         41.14         2.75 o                         
   3   8   6          8.04          6.98         2.96 o                         
   4   8   6          0.00         -3.71         3.71 o                         
   5   8   6          2.29         -1.87         1.95 o                         
   6   8   6         32.21         38.30         4.67 o                         
   7   8   6          0.13          1.75         1.57 o                         
   8   8   6         31.02         29.31        11.43 o                         
   9   8   6          0.61          1.26         1.37 o                         
  10   8   6          0.03          0.35         2.51 o                         
  -7   9   6         42.20         54.42         5.34 o                         
  -6   9   6          0.00          0.36         1.74 o                         
  -5   9   6          7.92          4.01         1.93 o                         
  -4   9   6         38.44         23.27         5.12 o                         
  -3   9   6         59.38         66.08         8.10 o                         
  -2   9   6         74.53         75.13         8.18 o                         
  -1   9   6        434.66        419.89        23.08 o                         
   0   9   6         86.12         78.01         5.32 o                         
   1   9   6         62.66         56.43         4.82 o                         
   2   9   6         15.08         18.07         2.53 o                         
   3   9   6        166.78        181.74        14.40 o                         
   4   9   6        191.21        183.07        14.93 o                         
   5   9   6         55.85         57.50         5.85 o                         
   6   9   6          1.48         17.70         3.45 o                         
   7   9   6          7.99          3.08         3.36 o                         
   8   9   6          0.02          0.14         1.46 o                         
   9   9   6          2.60          3.11         1.81 o                         
  -7  10   6          1.26          3.99         3.12 o                         
  -6  10   6         19.23         25.04         3.95 o                         
  -5  10   6          0.03         -1.22         2.98 o                         
  -4  10   6        106.28         93.73        10.40 o                         
  -3  10   6          1.49         -2.34         2.34 o                         
  -2  10   6         10.17          7.55         3.04 o                         
  -1  10   6         10.93          7.98         2.73 o                         
   0  10   6          0.04          3.75         2.18 o                         
   1  10   6          1.33          3.07         2.73 o                         
   2  10   6         68.89         73.09         5.11 o                         
   3  10   6          2.73         -1.87         2.90 o                         
   4  10   6          4.14          2.27         2.53 o                         
   5  10   6          0.14          0.99         1.79 o                         
   6  10   6         31.43         33.30         4.81 o                         
   7  10   6          0.06          3.19         2.27 o                         
   8  10   6          0.64          0.60         2.66 o                         
   9  10   6          2.53         -2.34         2.34 o                         
  -6  11   6         56.77         69.02         6.70 o                         
  -5  11   6          4.43          4.75         2.19 o                         
  -4  11   6         16.39         13.90         4.28 o                         
  -3  11   6         14.71         17.67         4.42 o                         
  -2  11   6         26.28         17.94         4.37 o                         
  -1  11   6          4.28          6.39         2.93 o                         
   0  11   6        120.53        111.13         7.39 o                         
   1  11   6        250.01        271.93        11.34 o                         
   2  11   6        200.82        232.83        17.92 o                         
   3  11   6          0.15          0.65         3.13 o                         
   4  11   6          0.84         -0.94         2.81 o                         
   5  11   6         50.99         68.36        10.17 o                         
   6  11   6          0.84          3.28         2.03 o                         
   7  11   6          2.65          4.17         5.18 o                         
   8  11   6          8.27         16.40         5.34 o                         
  -6  12   6          0.43          4.93         2.82 o                         
  -5  12   6          4.83          6.62         2.48 o                         
  -4  12   6          2.62          0.68         1.91 o                         
  -3  12   6          7.41          8.51         3.55 o                         
  -2  12   6          5.70          3.52         2.41 o                         
  -1  12   6         51.24         54.20         5.54 o                         
   0  12   6         13.98         20.08         3.91 o                         
   1  12   6         13.84         13.06         2.69 o                         
   2  12   6         78.94         99.88        12.25 o                         
   3  12   6          9.63         20.84         6.23 o                         
   4  12   6         53.82         61.88        10.20 o                         
   5  12   6         48.98         57.59         9.96 o                         
   6  12   6          3.87          3.54         2.38 o                         
   7  12   6          0.37          6.21         3.49 o                         
   8  12   6          5.98         -0.51         2.38 o                         
  -5  13   6         46.93         46.68         8.24 o                         
  -4  13   6         30.57         25.62         5.92 o                         
  -3  13   6          0.15         -1.10         2.03 o                         
  -2  13   6         34.27         45.27         5.41 o                         
  -1  13   6         14.33         16.66         3.42 o                         
   0  13   6         19.94         16.70         4.45 o                         
   1  13   6          5.67          5.50         3.68 o                         
   2  13   6          1.37          0.96         2.54 o                         
   3  13   6          1.09         -0.39         3.04 o                         
   4  13   6          6.99          5.12         3.40 o                         
  -4  14   6          6.49          7.26         3.67 o                         
  -3  14   6          0.27         -0.75         3.50 o                         
  -2  14   6         20.09         13.25         5.01 o                         
  -1  14   6          0.26          1.14         3.68 o                         
   0  14   6          5.33          3.84         3.47 o                         
   1  14   6          6.90         14.47         5.51 o                         
   2  14   6         11.19         17.55         5.75 o                         
  -4 -13   7          0.13          1.67         2.29 o                         
  -3 -13   7          2.42         -0.45         2.00 o                         
  -2 -13   7          3.76          7.64         3.64 o                         
   1 -13   7         15.94         13.40         4.46 o                         
   2 -13   7          4.96          3.40         2.57 o                         
   3 -13   7          4.48         12.37         4.77 o                         
  -5 -12   7          8.87          8.16         4.76 o                         
  -4 -12   7         17.68         11.74         4.63 o                         
  -3 -12   7          2.29          0.43         1.86 o                         
  -2 -12   7         16.45         17.06         4.97 o                         
  -1 -12   7         31.56         37.61         6.63 o                         
   0 -12   7          2.75         -0.79         2.79 o                         
   1 -12   7         84.70         99.50        11.43 o                         
   2 -12   7          0.40         -1.02         2.28 o                         
   3 -12   7          0.00         -1.23         2.44 o                         
   4 -12   7          0.99          4.50         3.58 o                         
  -5 -11   7          5.45          4.56         3.23 o                         
  -4 -11   7          1.35          5.08         3.10 o                         
  -3 -11   7          0.49         -2.56         2.56 o                         
  -2 -11   7         65.33         61.58         8.40 o                         
  -1 -11   7          0.40          1.95         3.29 o                         
   0 -11   7          3.80          3.62         2.00 o                         
   1 -11   7          0.68         -1.18         1.18 o                         
   2 -11   7          0.26         -1.85         2.20 o                         
   3 -11   7         28.06         35.97         7.33 o                         
   4 -11   7          2.19          5.60         3.54 o                         
   5 -11   7          0.02         -3.94         3.94 o                         
  -6 -10   7          1.11         -2.27         2.63 o                         
  -5 -10   7          0.27         -0.26         3.06 o                         
  -4 -10   7          4.49          3.16         2.47 o                         
  -3 -10   7          7.27         10.18         3.67 o                         
  -2 -10   7          2.23          1.15         1.87 o                         
  -1 -10   7         14.17         20.66         4.43 o                         
   0 -10   7          1.04         17.31        25.04 o                         
   1 -10   7         49.61         50.91         5.22 o                         
   2 -10   7        104.25        101.37         6.35 o                         
   3 -10   7          0.14         -0.70         1.78 o                         
   4 -10   7          2.51         -3.20         3.20 o                         
   5 -10   7         22.78         16.62         5.42 o                         
   6 -10   7          0.71          5.02         4.33 o                         
  -7  -9   7          0.00         -3.02         3.02 o                         
  -6  -9   7          2.68          3.98         3.53 o                         
  -5  -9   7         15.38         14.24         4.52 o                         
  -4  -9   7          1.10          1.05         2.24 o                         
  -3  -9   7        326.34        297.42        18.42 o                         
  -2  -9   7        145.17        129.45        10.70 o                         
  -1  -9   7          7.20          7.13         2.38 o                         
   0  -9   7          3.87          4.92         1.81 o                         
   1  -9   7        205.80        218.75        10.23 o                         
   2  -9   7          4.15          2.74         1.66 o                         
   3  -9   7         59.44         62.98         3.98 o                         
   4  -9   7          2.40          2.61         4.08 o                         
   5  -9   7          7.12          4.55         3.63 o                         
   6  -9   7          1.23         -1.86         2.97 o                         
   7  -9   7          0.89          4.13         3.97 o                         
  -8  -8   7          3.42          3.62         3.11 o                         
  -7  -8   7          0.76          2.31         2.77 o                         
  -6  -8   7          2.92          4.72         3.56 o                         
  -5  -8   7        121.22        117.24        11.92 o                         
  -4  -8   7         52.54         60.65         4.24 o                         
  -3  -8   7        126.69        134.11         6.35 o                         
  -2  -8   7         78.76         78.91         5.68 o                         
  -1  -8   7         98.48         86.58         5.42 o                         
   0  -8   7          0.00         -0.74         1.38 o                         
   1  -8   7         23.49         35.05         4.37 o                         
   2  -8   7         92.99        106.97         6.03 o                         
   3  -8   7        456.77        476.48        15.52 o                         
   4  -8   7        144.09        159.06        10.44 o                         
   5  -8   7         39.92         38.57         6.88 o                         
   6  -8   7        151.35        140.28        11.21 o                         
   7  -8   7          0.40          6.88         4.25 o                         
   8  -8   7         68.47         74.91        11.67 o                         
  -8  -7   7          5.28          8.31         4.15 o                         
  -7  -7   7         11.24         12.52         4.57 o                         
  -6  -7   7         11.93         10.60         4.14 o                         
  -5  -7   7          8.03         10.11         1.81 o                         
  -4  -7   7         25.47         24.25         2.45 o                         
  -3  -7   7         43.08         40.59         3.15 o                         
  -2  -7   7        368.32        324.26        10.48 o                         
  -1  -7   7         79.88         71.51         4.75 o                         
   0  -7   7         69.22        106.42        14.59 o                         
   1  -7   7         14.45         20.02         2.65 o                         
   2  -7   7         76.47         68.90         4.36 o                         
   3  -7   7         74.88         79.62         4.98 o                         
   4  -7   7        341.39        293.69        19.53 o                         
   5  -7   7          2.37          3.68         2.46 o                         
   6  -7   7          7.33         10.62         3.08 o                         
   7  -7   7         54.71         73.60         7.43 o                         
   8  -7   7         88.77         93.65        12.58 o                         
   9  -7   7          0.22          0.08         1.92 o                         
  -9  -6   7          1.49          0.40         1.92 o                         
  -8  -6   7         11.20         10.69         4.02 o                         
  -7  -6   7          2.13          5.90         3.27 o                         
  -6  -6   7        188.66        199.68         7.33 o                         
  -5  -6   7         49.54         52.40         3.25 o                         
  -4  -6   7         78.89         74.83         4.19 o                         
  -3  -6   7         24.45         24.61         1.95 o                         
  -2  -6   7          3.96          7.89         1.41 o                         
  -1  -6   7         24.16         23.10         2.58 o                         
   0  -6   7        485.00        457.45         9.61 o                         
   1  -6   7       1053.70       1076.37        23.47 o                         
   2  -6   7         75.69         71.35         3.56 o                         
   3  -6   7         15.99         17.87         1.23 o                         
   4  -6   7        107.16        133.43         8.10 o                         
   5  -6   7         11.87         11.68         2.59 o                         
   6  -6   7          1.24          1.78         0.62 o                         
   7  -6   7        165.97        185.38         8.44 o                         
   8  -6   7          5.76          8.72         2.63 o                         
   9  -6   7          1.39         -3.13         3.13 o                         
 -10  -5   7          0.00         -3.37         3.37 o                         
  -9  -5   7         18.86         28.33         6.66 o                         
  -8  -5   7         72.67         74.74        10.20 o                         
  -7  -5   7         39.11         35.88         4.12 o                         
  -6  -5   7        208.59        210.53         7.48 o                         
  -5  -5   7        174.03        161.75         5.65 o                         
  -4  -5   7          1.10          1.73         0.75 o                         
  -3  -5   7          6.36          4.26         0.84 o                         
  -2  -5   7         32.82         36.82         2.62 o                         
  -1  -5   7        244.19        226.02        12.75 o                         
   0  -5   7          9.05          9.43         1.29 o                         
   1  -5   7         10.37         10.37         1.21 o                         
   2  -5   7         93.38         78.49         3.33 o                         
   3  -5   7        354.06        395.38        13.50 o                         
   4  -5   7         34.33         36.80         4.98 o                         
   5  -5   7          6.57          6.89         2.72 o                         
   6  -5   7        387.35        424.27        12.68 o                         
   7  -5   7          3.48          6.27         1.99 o                         
   8  -5   7         22.91         21.26         4.04 o                         
   9  -5   7          2.41          7.25         3.76 o                         
  10  -5   7          0.01          0.17         1.67 o                         
 -10  -4   7          2.43         -3.01         3.01 o                         
  -9  -4   7         35.68         31.37         4.75 o                         
  -8  -4   7        144.19        173.66        15.12 o                         
  -7  -4   7          0.30         -0.90         0.90 o                         
  -6  -4   7         32.08         31.84         2.78 o                         
  -5  -4   7        102.84         99.48         4.72 o                         
  -4  -4   7        488.78        498.05         9.95 o                         
  -3  -4   7         43.87         43.06         2.55 o                         
  -2  -4   7          1.79          1.55         1.67 o                         
  -1  -4   7        708.54        715.45        13.89 o                         
   0  -4   7        304.60        298.63         7.31 o                         
   1  -4   7       1286.68       1139.15        33.69 o                         
   2  -4   7         28.39         20.61         2.74 o                         
   3  -4   7          1.86          2.98         1.38 o                         
   4  -4   7        183.68        183.17         8.30 o                         
   5  -4   7        108.42        117.49         6.66 o                         
   6  -4   7        237.69        258.02        10.28 o                         
   7  -4   7          4.03          1.18         1.00 o                         
   8  -4   7          0.05          0.40         0.98 o                         
   9  -4   7          0.65         -1.84         2.21 o                         
  10  -4   7          0.00         -0.65         2.32 o                         
 -11  -3   7         11.46          9.77         3.99 o                         
 -10  -3   7          0.54          1.26         2.19 o                         
  -9  -3   7         15.23          6.97         2.10 o                         
  -8  -3   7          3.21          5.46         1.85 o                         
  -7  -3   7         59.45         55.81         3.15 o                         
  -6  -3   7         33.78         31.31         2.69 o                         
  -5  -3   7         75.79         71.97         3.89 o                         
  -4  -3   7         11.56          8.47         1.30 o                         
  -3  -3   7        179.14        184.03         5.26 o                         
  -2  -3   7         91.73         87.44         3.87 o                         
  -1  -3   7        463.46        459.67         9.68 o                         
   0  -3   7        610.35        655.55        15.71 o                         
   1  -3   7        387.53        396.34        17.82 o                         
   2  -3   7        739.17        757.96        26.12 o                         
   3  -3   7         28.43         40.91         3.52 o                         
   4  -3   7          0.02          0.81         1.11 o                         
   5  -3   7        122.27        110.18         8.63 o                         
   6  -3   7          6.08          3.83         1.42 o                         
   7  -3   7         75.60         75.91         4.43 o                         
   8  -3   7        116.62        118.37         5.63 o                         
   9  -3   7         15.13         13.74         4.95 o                         
  10  -3   7          3.12          1.81         2.37 o                         
  11  -3   7          2.24          6.21         3.59 o                         
 -11  -2   7          0.40          0.68         1.95 o                         
 -10  -2   7         14.14         21.13         3.84 o                         
  -9  -2   7         11.52         14.34         2.90 o                         
  -8  -2   7         67.23         70.09         5.70 o                         
  -7  -2   7         16.35         17.09         1.59 o                         
  -6  -2   7          2.01         -0.14         0.52 o                         
  -5  -2   7        525.38        534.68         8.32 o                         
  -4  -2   7        917.04        938.13        13.95 o                         
  -3  -2   7        406.75        433.63         8.23 o                         
  -2  -2   7       1893.78       1862.04        19.92 o                         
  -1  -2   7       1712.89       1771.79        27.81 o                         
   0  -2   7        113.18         71.18         3.79 o                         
   1  -2   7        148.94        167.19         5.42 o                         
   2  -2   7        680.81        630.25        21.90 o                         
   3  -2   7         35.34         53.71         2.24 o                         
   4  -2   7        139.80        127.22         5.98 o                         
   5  -2   7          5.24          9.50         1.68 o                         
   6  -2   7         61.71         51.91         4.07 o                         
   7  -2   7          0.04          0.44         0.90 o                         
   8  -2   7         57.38         60.92         3.05 o                         
   9  -2   7          4.61          2.83         2.37 o                         
  10  -2   7          3.08          7.01         3.83 o                         
  11  -2   7          7.25          7.67         3.80 o                         
  12  -2   7          5.57          6.76         3.72 o                         
 -11  -1   7          2.30          8.47         3.57 o                         
 -10  -1   7         33.84         39.26         4.82 o                         
  -9  -1   7         10.13         13.01         2.73 o                         
  -8  -1   7         18.20         22.00         3.74 o                         
  -7  -1   7          7.05          6.13         1.18 o                         
  -6  -1   7        196.99        202.30         4.98 o                         
  -5  -1   7          9.05          5.96         1.07 o                         
  -4  -1   7        140.21        156.94         4.84 o                         
  -3  -1   7        160.67        138.67         3.72 o                         
  -2  -1   7       1962.02       2106.04        28.80 o                         
  -1  -1   7          5.09         13.31         1.11 o                         
   0  -1   7        311.98        234.34         7.66 o                         
   1  -1   7       1038.73       1061.68        32.54 o                         
   2  -1   7          0.00          1.42         0.58 o                         
   3  -1   7       2002.51       1928.95        24.58 o                         
   4  -1   7        116.17        120.30         3.79 o                         
   5  -1   7        604.94        601.47        22.10 o                         
   6  -1   7         13.18         11.97         1.40 o                         
   7  -1   7          0.17         -0.13         0.52 o                         
   8  -1   7          0.05         -0.57         0.57 o                         
   9  -1   7         59.72         55.39         4.46 o                         
  10  -1   7         95.30         93.60        10.92 o                         
  11  -1   7          3.76         -2.82         2.82 o                         
  12  -1   7          0.81          2.52         2.44 o                         
 -11   0   7          4.19         -0.02         1.71 o                         
 -10   0   7          6.65          9.74         4.25 o                         
  -9   0   7          1.00          2.48         2.23 o                         
  -8   0   7          1.70         -1.13         1.46 o                         
  -7   0   7         33.26        180.21        89.72 o                         
  -6   0   7         49.32         52.26         2.28 o                         
  -5   0   7        457.25        497.44         8.16 o                         
  -4   0   7         71.83         61.75         2.44 o                         
  -3   0   7        320.43        291.65         5.53 o                         
  -2   0   7       1398.36       1378.67        15.28 o                         
  -1   0   7       4181.71       4163.00        42.15 o                         
   0   0   7       1671.84       1760.56        23.15 o                         
   1   0   7          3.90          5.95         1.30 o                         
   2   0   7        374.12        428.30         8.00 o                         
   3   0   7          3.01          1.40         0.43 o                         
   4   0   7        115.56        127.78         2.88 o                         
   5   0   7          0.43          0.02         0.64 o                         
   6   0   7        374.84        345.01        16.62 o                         
   7   0   7        128.43        111.85         5.15 o                         
   8   0   7         80.20         72.42         3.55 o                         
   9   0   7          1.61         -0.20         0.64 o                         
  10   0   7         15.30         10.02         2.43 o                         
  11   0   7         30.17         30.52         6.58 o                         
  12   0   7         15.10         15.85         4.88 o                         
 -11   1   7          0.00          0.20         0.86 o                         
 -10   1   7          3.60          2.53         1.33 o                         
  -9   1   7          0.14         -1.25         1.25 o                         
  -8   1   7          6.10          5.09         1.88 o                         
  -7   1   7         48.24         47.69         4.52 o                         
  -6   1   7         37.32         34.57         2.41 o                         
  -5   1   7          0.33         -0.04         0.47 o                         
  -4   1   7         74.16         75.75         2.71 o                         
  -3   1   7        211.62        204.84         4.51 o                         
  -2   1   7         41.83         46.21         2.21 o                         
  -1   1   7       1042.42       1033.54        13.55 o                         
   0   1   7       1972.84       1967.70        23.56 o                         
   1   1   7       2791.82       2602.44        60.05 o                         
   2   1   7        434.10        445.97        11.20 o                         
   3   1   7        154.18        166.64         4.92 o                         
   4   1   7        115.13        108.19         4.05 o                         
   5   1   7         13.13         13.75         1.54 o                         
   6   1   7        179.22        165.60         7.98 o                         
   7   1   7        228.94        221.36         5.33 o                         
   8   1   7        137.29        138.91         6.45 o                         
   9   1   7          3.23          4.93         0.78 o                         
  10   1   7          8.10          9.18         2.57 o                         
  11   1   7         16.27         23.15         6.00 o                         
 -11   2   7          4.91          6.52         2.35 o                         
 -10   2   7          1.02         -0.38         1.51 o                         
  -9   2   7          0.77         -1.33         1.43 o                         
  -8   2   7         68.94         74.56         6.71 o                         
  -7   2   7         13.54         11.66         4.11 o                         
  -6   2   7         19.76         20.21         1.85 o                         
  -5   2   7        107.57        113.85         3.47 o                         
  -4   2   7        143.21        164.13         3.86 o                         
  -3   2   7        343.33        378.33         7.24 o                         
  -2   2   7        277.18        269.29         5.83 o                         
  -1   2   7        182.54        207.76         4.94 o                         
   0   2   7         82.33         56.91         2.79 o                         
   1   2   7       1021.17        970.12        16.54 o                         
   2   2   7          1.10          1.79         1.32 o                         
   3   2   7       2386.24       2520.90        32.17 o                         
   4   2   7         12.69         21.30         2.92 o                         
   5   2   7        131.24        150.44         5.26 o                         
   6   2   7         40.06         41.20         5.13 o                         
   7   2   7          0.01          0.04         0.77 o                         
   8   2   7         39.96         46.49         2.86 o                         
   9   2   7         60.18         60.73         3.81 o                         
  10   2   7          0.07          0.49         1.08 o                         
  11   2   7          6.79          9.85         2.81 o                         
 -10   3   7          9.55         16.23         5.12 o                         
  -9   3   7          2.73          0.79         2.04 o                         
  -8   3   7        179.78        197.62        10.03 o                         
  -7   3   7         73.28         82.51         3.61 o                         
  -6   3   7         68.64         76.02         4.46 o                         
  -5   3   7         46.75         47.53         2.28 o                         
  -4   3   7          0.85          0.80         0.57 o                         
  -3   3   7        107.25        131.48        10.40 o                         
  -2   3   7        855.80        921.35        28.43 o                         
  -1   3   7        161.13        142.55         7.42 o                         
   0   3   7         45.05         49.81         3.27 o                         
   1   3   7          1.99          0.26         0.68 o                         
   2   3   7        231.89        259.53        12.35 o                         
   3   3   7         61.79         76.31         3.66 o                         
   4   3   7         43.80         33.26         4.10 o                         
   5   3   7        309.58        335.07        10.53 o                         
   6   3   7         45.12         50.08         3.97 o                         
   7   3   7          7.12          2.09         1.16 o                         
   8   3   7         42.09         45.30         3.30 o                         
   9   3   7          0.85         -0.31         0.98 o                         
  10   3   7          0.36          0.00         1.27 o                         
  11   3   7          7.20          4.64         2.90 o                         
 -10   4   7          9.46         15.76         4.98 o                         
  -9   4   7          1.35          2.79         2.82 o                         
  -8   4   7         39.19         37.49         6.95 o                         
  -7   4   7         15.05         14.34         2.75 o                         
  -6   4   7         40.30         53.74         3.86 o                         
  -5   4   7         82.13         78.15         3.64 o                         
  -4   4   7         42.24         44.10         2.47 o                         
  -3   4   7        763.68        802.86        13.11 o                         
  -2   4   7        227.71        212.45         7.97 o                         
  -1   4   7        786.45        904.08        18.89 o                         
   0   4   7         15.58         32.79         2.77 o                         
   1   4   7        142.98        148.77         8.17 o                         
   2   4   7        281.11        264.30        10.97 o                         
   3   4   7        705.98        729.14        16.83 o                         
   4   4   7        260.63        302.30        14.97 o                         
   5   4   7          8.44         12.28         2.45 o                         
   6   4   7        140.89        132.42         6.85 o                         
   7   4   7         15.00         13.47         2.72 o                         
   8   4   7          0.25          0.01         1.06 o                         
   9   4   7         36.67         39.62         4.00 o                         
  10   4   7          0.60          0.55         2.00 o                         
  11   4   7          0.84          1.67         2.09 o                         
  12   4   7          6.56          3.50         3.63 o                         
  -9   5   7         59.19         63.06         9.66 o                         
  -8   5   7          0.07          0.54         2.53 o                         
  -7   5   7         58.72         57.41         3.39 o                         
  -6   5   7         48.85         49.72         4.07 o                         
  -5   5   7        353.21        354.56         9.70 o                         
  -4   5   7        128.76        140.25         6.18 o                         
  -3   5   7          1.19          1.01         0.64 o                         
  -2   5   7        334.60        357.94        12.60 o                         
  -1   5   7       1253.80       1401.84        37.46 o                         
   0   5   7         16.66         11.00         1.77 o                         
   1   5   7         63.25         65.18         3.82 o                         
   2   5   7        752.39        768.75        21.70 o                         
   3   5   7        106.65        165.11         5.52 o                         
   4   5   7         53.63         47.26         2.91 o                         
   5   5   7        463.95        481.00        18.95 o                         
   6   5   7        643.54        587.78        12.03 o                         
   7   5   7         13.24         16.08         1.86 o                         
   8   5   7         23.93         16.07         2.00 o                         
   9   5   7         29.86         27.95         3.56 o                         
  10   5   7          0.14          4.60         3.10 o                         
  11   5   7          8.14          9.35         4.31 o                         
  12   5   7          1.95         -1.89         2.61 o                         
  -9   6   7         23.00         20.53         6.04 o                         
  -8   6   7          6.24          7.72         3.88 o                         
  -7   6   7         60.12         57.72         4.82 o                         
  -6   6   7          2.51          3.83         1.78 o                         
  -5   6   7        103.00        103.54        10.15 o                         
  -4   6   7        260.27        245.24        10.20 o                         
  -3   6   7        191.81        190.98         6.03 o                         
  -2   6   7          0.33          1.40         0.74 o                         
  -1   6   7        131.93        127.28         5.35 o                         
   0   6   7          0.95          1.12         1.08 o                         
   1   6   7        280.77        280.26         8.66 o                         
   2   6   7         62.23         56.99         4.76 o                         
   3   6   7        373.96        366.18         8.90 o                         
   4   6   7          0.83          0.35         0.94 o                         
   5   6   7         38.96         45.74         2.99 o                         
   6   6   7          1.13          0.09         0.46 o                         
   7   6   7          9.36         13.19         2.49 o                         
   8   6   7          8.78          8.66         2.24 o                         
   9   6   7          4.44          2.28         4.08 o                         
  10   6   7          5.90          1.95         2.41 o                         
  11   6   7          0.09         -2.09         2.81 o                         
  -8   7   7          1.29          5.06         3.52 o                         
  -7   7   7         37.83         34.60         7.13 o                         
  -6   7   7          2.79          2.30         1.07 o                         
  -5   7   7        348.80        342.14        13.84 o                         
  -4   7   7          9.39          9.56         2.25 o                         
  -3   7   7         44.56         38.83         3.19 o                         
  -2   7   7          8.33          7.95         1.63 o                         
  -1   7   7         67.47         66.36         4.01 o                         
   0   7   7         11.38         65.38         7.60 o                         
   1   7   7         24.02         22.31         1.79 o                         
   2   7   7        102.75        108.53         6.90 o                         
   3   7   7         14.55         13.38         1.30 o                         
   4   7   7         11.39         19.13         1.85 o                         
   5   7   7          5.80          6.26         1.07 o                         
   6   7   7          0.93          2.25         0.79 o                         
   7   7   7         20.52         23.29         3.61 o                         
   8   7   7          6.31          4.27         1.75 o                         
   9   7   7         16.32         12.02         2.79 o                         
  10   7   7          0.16          0.14         2.78 o                         
  -8   8   7          1.16         -2.45         2.74 o                         
  -7   8   7         11.64          9.27         2.33 o                         
  -6   8   7         19.33         20.25         3.30 o                         
  -5   8   7          0.24          0.70         0.97 o                         
  -4   8   7         19.41         16.78         2.84 o                         
  -3   8   7        165.67        162.66        11.35 o                         
  -2   8   7         40.86         45.31         3.69 o                         
  -1   8   7          1.81          1.53         1.92 o                         
   0   8   7        620.45        546.25        22.99 o                         
   1   8   7         30.25         25.77         3.79 o                         
   2   8   7         43.42         44.90         3.77 o                         
   3   8   7          9.60          9.55         1.19 o                         
   4   8   7        344.70        382.83        16.52 o                         
   5   8   7         61.48         68.96         6.13 o                         
   6   8   7          0.13          4.73         2.20 o                         
   7   8   7         10.03          5.48         2.07 o                         
   8   8   7          0.03         -2.02         3.24 o                         
   9   8   7          3.18         -1.22         2.58 o                         
  10   8   7          2.75         -4.17         4.17 o                         
  -7   9   7          5.20          3.94         2.81 o                         
  -6   9   7         22.48         23.85         7.82 o                         
  -5   9   7         16.28         13.98         2.99 o                         
  -4   9   7        163.28        155.57        13.35 o                         
  -3   9   7          4.65          3.26         2.15 o                         
  -2   9   7        199.16        192.42        13.18 o                         
  -1   9   7        463.26        489.19        46.46 o                         
   0   9   7         14.75         12.06         2.25 o                         
   1   9   7         46.53         51.72         5.85 o                         
   2   9   7          4.57          4.18         1.51 o                         
   3   9   7         33.46         25.84         4.01 o                         
   4   9   7          7.07          6.74         2.27 o                         
   5   9   7         13.47          8.98         4.60 o                         
   6   9   7          2.96         -0.30         1.69 o                         
   7   9   7          7.72          5.66         2.23 o                         
   8   9   7          6.28          1.85         1.57 o                         
   9   9   7         13.08         12.59         3.14 o                         
  -7  10   7          1.26          1.94         2.68 o                         
  -6  10   7          3.64          3.62         1.70 o                         
  -5  10   7          2.47          3.46         2.21 o                         
  -4  10   7         18.76          9.95         2.50 o                         
  -3  10   7          4.69          2.49         1.89 o                         
  -2  10   7         16.47         14.54         3.81 o                         
  -1  10   7          8.38          4.34         2.40 o                         
   0  10   7        203.04        204.02         9.24 o                         
   1  10   7          3.48          4.32         1.51 o                         
   2  10   7        125.09        144.19        13.42 o                         
   3  10   7          2.30          0.96         2.74 o                         
   4  10   7        172.68        197.03        11.42 o                         
   5  10   7         33.36         33.54         4.79 o                         
   6  10   7          9.87         14.80         3.40 o                         
   7  10   7          0.73         -1.20         3.04 o                         
   8  10   7          1.84          0.15         5.83 o                         
   9  10   7         22.31         16.37         5.44 o                         
  -6  11   7         13.25         15.14         3.24 o                         
  -5  11   7         17.04         15.33         4.12 o                         
  -4  11   7         25.25         25.72         4.07 o                         
  -3  11   7         24.06         17.80         3.41 o                         
  -2  11   7         49.22         47.27         6.95 o                         
  -1  11   7        135.43        137.19        11.34 o                         
   0  11   7        173.71        174.89        13.24 o                         
   1  11   7         29.87         32.03         3.87 o                         
   2  11   7         26.30         37.19         7.59 o                         
   3  11   7         11.38          6.65         4.00 o                         
   4  11   7          3.82          3.26         2.06 o                         
   5  11   7          0.38          1.38         1.88 o                         
   6  11   7          1.39          3.31         2.05 o                         
   7  11   7          0.78         -0.77         2.89 o                         
   8  11   7          1.63          5.43         3.48 o                         
   9  11   7          0.10          1.35         2.00 o                         
  -6  12   7          0.18          2.63         1.90 o                         
  -5  12   7         15.29         15.04         3.28 o                         
  -4  12   7         37.72         31.96         4.66 o                         
  -3  12   7          5.70          4.78         1.93 o                         
  -2  12   7          3.58          6.37         3.05 o                         
  -1  12   7         34.82         36.59         6.23 o                         
   0  12   7         29.60         35.93         4.62 o                         
   1  12   7         19.33         21.81         3.37 o                         
   2  12   7         29.34         33.22         7.40 o                         
   3  12   7          2.92          7.78         4.68 o                         
   4  12   7          0.05         -1.38         2.36 o                         
   5  12   7          2.42          6.59         2.85 o                         
   6  12   7          3.12         10.50         4.29 o                         
   7  12   7          2.78         -0.96         2.68 o                         
   8  12   7          3.31          3.09         3.26 o                         
  -5  13   7         10.48         11.39         4.39 o                         
  -4  13   7          7.80          3.19         3.62 o                         
  -3  13   7          5.81          8.60         2.73 o                         
  -2  13   7         11.91         12.14         2.90 o                         
  -1  13   7          1.01          4.33         1.91 o                         
   0  13   7          1.57          4.70         2.05 o                         
   1  13   7         30.45         41.08         8.37 o                         
   2  13   7          4.73          4.09         3.16 o                         
   3  13   7         19.45         14.94         5.61 o                         
   4  13   7          1.47          0.76         2.06 o                         
   5  13   7          0.16          0.25         2.28 o                         
  -3  14   7          6.10          1.04         1.64 o                         
  -2  14   7          0.40          4.08         2.18 o                         
  -1  14   7          1.03          1.09         2.36 o                         
   0  14   7          3.80          1.34         3.01 o                         
   1  14   7          2.60         -3.54         3.54 o                         
   2  14   7          2.08         -1.77         3.17 o                         
  -3 -13   8          1.57         -0.85         2.07 o                         
   1 -13   8          6.72          1.77         2.26 o                         
   2 -13   8          3.55          5.74         4.56 o                         
   3 -13   8          6.59          9.15         4.93 o                         
  -4 -12   8          5.17          3.75         3.07 o                         
  -3 -12   8          2.87         -0.12         1.58 o                         
  -2 -12   8          0.09         -2.43         2.43 o                         
  -1 -12   8          7.41          4.38         2.83 o                         
   0 -12   8          5.90         16.26         4.76 o                         
   1 -12   8         17.95         13.62         4.61 o                         
   2 -12   8         10.20         15.66         5.20 o                         
   3 -12   8          0.48         -1.54         2.72 o                         
   4 -12   8          0.02          9.01         4.89 o                         
  -5 -11   8          1.32          1.37         2.28 o                         
  -4 -11   8         24.40         25.81         6.26 o                         
  -3 -11   8         13.11          8.14         3.72 o                         
  -2 -11   8          0.02         -1.27         2.00 o                         
  -1 -11   8         36.71         27.05         5.33 o                         
   0 -11   8         48.71         38.04         6.04 o                         
   1 -11   8          1.01          0.73         2.28 o                         
   2 -11   8          6.24          1.15         2.21 o                         
   3 -11   8         22.76         23.21         6.36 o                         
   4 -11   8          0.86          1.24         2.47 o                         
   5 -11   8          0.22          6.63         4.30 o                         
  -6 -10   8          0.45          0.78         2.76 o                         
  -5 -10   8         10.28          2.63         3.02 o                         
  -4 -10   8          4.95          8.56         4.04 o                         
  -3 -10   8          6.57          6.61         3.43 o                         
  -2 -10   8         53.47         50.31         7.38 o                         
  -1 -10   8          0.19          0.17         1.29 o                         
   0 -10   8          1.96          3.87         2.59 o                         
   1 -10   8         35.87         31.43         4.03 o                         
   2 -10   8         13.05         10.04         4.65 o                         
   3 -10   8          5.11          1.46         1.93 o                         
   4 -10   8          0.29         -2.15         2.15 o                         
   5 -10   8          0.70          3.08         3.06 o                         
   6 -10   8          0.07          0.62         2.51 o                         
  -7  -9   8         15.90         23.21         6.61 o                         
  -6  -9   8          7.29         -0.32         2.68 o                         
  -5  -9   8          1.79          0.89         1.48 o                         
  -4  -9   8          3.10          4.32         2.70 o                         
  -3  -9   8          0.63          0.16         1.83 o                         
  -2  -9   8         17.84         17.51         4.08 o                         
  -1  -9   8         37.03         48.35         4.14 o                         
   0  -9   8         77.08         83.11         6.54 o                         
   1  -9   8         62.74         48.59         4.70 o                         
   2  -9   8          4.15          3.67         1.99 o                         
   3  -9   8         40.59         41.41         8.50 o                         
   4  -9   8         18.83         19.78         4.10 o                         
   5  -9   8         20.67         20.55         5.35 o                         
   6  -9   8          7.06          8.06         2.83 o                         
   7  -9   8          1.69          3.71         4.04 o                         
  -7  -8   8          7.02          4.01         3.39 o                         
  -6  -8   8          7.58         -2.46         2.78 o                         
  -5  -8   8          2.41          3.16         2.45 o                         
  -4  -8   8          0.05          1.00         1.79 o                         
  -3  -8   8          2.55          0.43         1.18 o                         
  -2  -8   8        230.03        224.33        11.39 o                         
  -1  -8   8         55.59         48.16         4.41 o                         
   0  -8   8         33.98         62.60         8.85 o                         
   1  -8   8        223.17        225.18         9.72 o                         
   2  -8   8         13.32         12.83         2.12 o                         
   3  -8   8         32.74         28.95         3.93 o                         
   4  -8   8          0.47          2.41         2.90 o                         
   5  -8   8          1.43          3.92         2.21 o                         
   6  -8   8         72.25         72.62        13.41 o                         
   7  -8   8          0.01          2.33         2.07 o                         
   8  -8   8          0.45          9.32         4.58 o                         
  -8  -7   8          5.37          0.09         1.92 o                         
  -7  -7   8          5.26         -1.38         2.16 o                         
  -6  -7   8         34.39         46.19         7.81 o                         
  -5  -7   8         86.11         83.09         4.82 o                         
  -4  -7   8         45.29         40.09         3.30 o                         
  -3  -7   8         34.37         23.04         2.44 o                         
  -2  -7   8        201.79        215.22         8.48 o                         
  -1  -7   8         61.69         69.86         4.49 o                         
   0  -7   8        193.41        211.40         9.38 o                         
   1  -7   8         57.51         42.42         7.16 o                         
   2  -7   8          4.12          4.47         1.66 o                         
   3  -7   8          8.54         -0.61         3.01 o                         
   4  -7   8        451.47        438.69        24.64 o                         
   5  -7   8         28.58         25.32         5.90 o                         
   6  -7   8         73.58         82.56        10.01 o                         
   7  -7   8        136.96        134.41        10.10 o                         
   8  -7   8         57.45         61.61         6.90 o                         
  -8  -6   8          0.24          0.35         1.88 o                         
  -7  -6   8         24.51         17.17         5.17 o                         
  -6  -6   8        109.65        119.34        12.00 o                         
  -5  -6   8          5.76          2.66         1.34 o                         
  -4  -6   8          5.19          2.51         1.34 o                         
  -3  -6   8         13.65         11.97         1.55 o                         
  -2  -6   8         70.40         75.11         4.07 o                         
  -1  -6   8        301.65        279.87         9.12 o                         
   0  -6   8        124.95        137.09         5.24 o                         
   1  -6   8         15.75          6.85         1.12 o                         
   2  -6   8         71.47         69.30         3.49 o                         
   3  -6   8         18.41         18.30         4.65 o                         
   4  -6   8         18.88         16.18         4.49 o                         
   5  -6   8          0.10          0.21         1.87 o                         
   6  -6   8          1.64          3.40         1.93 o                         
   7  -6   8         10.35          4.03         2.00 o                         
   8  -6   8         61.80         66.47         8.00 o                         
   9  -6   8          2.67         -1.79         3.20 o                         
  -9  -5   8          4.65          3.71         3.31 o                         
  -8  -5   8         34.34         40.47         7.55 o                         
  -7  -5   8          1.88          2.80         2.73 o                         
  -6  -5   8        423.72        411.30        10.00 o                         
  -5  -5   8        442.12        411.01         9.74 o                         
  -4  -5   8         16.27         13.95         1.68 o                         
  -3  -5   8        242.10        236.28         6.13 o                         
  -2  -5   8        569.18        547.79        12.31 o                         
  -1  -5   8        338.39        287.87        10.63 o                         
   0  -5   8         68.31         98.35         4.34 o                         
   1  -5   8         21.08         23.05         1.70 o                         
   2  -5   8         16.01         22.23         4.53 o                         
   3  -5   8        105.24         99.77         6.63 o                         
   4  -5   8         43.62         51.50         4.83 o                         
   5  -5   8         83.34         97.71         6.73 o                         
   6  -5   8         66.84         63.29         5.46 o                         
   7  -5   8          6.16          2.77         1.55 o                         
   8  -5   8         39.66         38.48         7.21 o                         
   9  -5   8          9.29          7.18         3.99 o                         
  10  -5   8          0.07          3.12         3.24 o                         
 -10  -4   8          6.83          4.88         3.19 o                         
  -9  -4   8          2.37          2.80         2.31 o                         
  -8  -4   8        119.21        149.00        14.25 o                         
  -7  -4   8          5.20          2.73         1.42 o                         
  -6  -4   8         21.60         18.40         2.12 o                         
  -5  -4   8        184.95        166.58         5.74 o                         
  -4  -4   8        185.95        202.90         5.61 o                         
  -3  -4   8        218.69        224.65         5.74 o                         
  -2  -4   8         17.00         20.79         1.91 o                         
  -1  -4   8         72.69         81.33         3.58 o                         
   0  -4   8          0.55          8.03         2.05 o                         
   1  -4   8        204.08        175.38        20.55 o                         
   2  -4   8         39.03         27.09         1.76 o                         
   3  -4   8          0.57          1.13         1.61 o                         
   4  -4   8        193.54        191.91         8.88 o                         
   5  -4   8         15.59         17.49         2.74 o                         
   6  -4   8         37.08         25.28         3.37 o                         
   7  -4   8         16.54         19.84         2.60 o                         
   8  -4   8          3.86         35.08         4.50 o                         
   9  -4   8          0.04          0.51         2.59 o                         
  10  -4   8          7.95         10.24         4.87 o                         
 -10  -3   8          1.87          4.85         3.30 o                         
  -9  -3   8          7.05         14.06         5.04 o                         
  -8  -3   8          1.08          0.44         1.55 o                         
  -7  -3   8          9.19          6.12         2.10 o                         
  -6  -3   8          2.97          2.65         1.12 o                         
  -5  -3   8         94.34         97.30         4.71 o                         
  -4  -3   8         23.82         21.97         1.94 o                         
  -3  -3   8         17.65         16.87         1.63 o                         
  -2  -3   8          0.10          1.18         0.75 o                         
  -1  -3   8         46.22         29.01         2.27 o                         
   0  -3   8       1741.10       1625.80        55.05 o                         
   1  -3   8        152.31        151.69         5.76 o                         
   2  -3   8         12.45          9.03         1.02 o                         
   3  -3   8         43.24         38.84         3.58 o                         
   4  -3   8        255.32        262.89         5.45 o                         
   5  -3   8         84.04         81.04         5.36 o                         
   6  -3   8          9.02         10.14         2.03 o                         
   7  -3   8         31.60         30.33         2.95 o                         
   8  -3   8          6.62          6.45         1.52 o                         
   9  -3   8          2.21          1.82         1.97 o                         
  10  -3   8          0.42          1.10         2.48 o                         
  11  -3   8         15.91         13.28         5.21 o                         
 -11  -2   8          0.96          1.18         1.95 o                         
 -10  -2   8          5.19          2.37         1.80 o                         
  -9  -2   8          1.43         -1.55         1.91 o                         
  -8  -2   8         47.73         43.68         4.94 o                         
  -7  -2   8         67.82         78.46         3.33 o                         
  -6  -2   8        244.24        249.56         6.09 o                         
  -5  -2   8          3.79          4.84         0.99 o                         
  -4  -2   8         28.54         32.92         2.33 o                         
  -3  -2   8         55.45         59.99         2.96 o                         
  -2  -2   8        570.36        486.96        12.51 o                         
  -1  -2   8        488.55        420.71        14.06 o                         
   0  -2   8          0.33          3.94         1.14 o                         
   1  -2   8        299.43        282.77         7.90 o                         
   2  -2   8         36.67         29.44         1.63 o                         
   3  -2   8         79.77         61.92         2.65 o                         
   4  -2   8         23.08         29.18         3.00 o                         
   5  -2   8         36.93         41.24         3.61 o                         
   6  -2   8         31.10         31.26         4.20 o                         
   7  -2   8         23.20         16.49         2.66 o                         
   8  -2   8         37.97         36.75         3.10 o                         
   9  -2   8         11.11          8.14         4.43 o                         
  10  -2   8          2.58          1.42         2.39 o                         
  11  -2   8          5.54          3.86         3.06 o                         
 -11  -1   8          4.53          3.36         3.39 o                         
 -10  -1   8         22.28         20.96         3.57 o                         
  -9  -1   8         12.57          7.80         2.25 o                         
  -8  -1   8          6.55          5.43         1.97 o                         
  -7  -1   8        153.26        156.22         4.82 o                         
  -6  -1   8          4.69          7.64         1.06 o                         
  -5  -1   8          3.79          8.01         1.16 o                         
  -4  -1   8         80.82         87.56         2.99 o                         
  -3  -1   8         19.29         13.42         1.38 o                         
  -2  -1   8          1.47          0.48         0.64 o                         
  -1  -1   8       2867.19       3088.51        32.94 o                         
   0  -1   8       2442.35       2419.99        43.29 o                         
   1  -1   8         47.71         47.46         3.06 o                         
   2  -1   8         90.44        132.56         4.86 o                         
   3  -1   8        257.02        252.21         6.05 o                         
   4  -1   8         82.13         74.87         3.03 o                         
   5  -1   8          1.66          2.22         0.66 o                         
   6  -1   8          0.93          1.66         0.69 o                         
   7  -1   8         55.31         69.79         5.18 o                         
   8  -1   8         32.14         27.69         2.52 o                         
   9  -1   8          1.42          1.18         1.20 o                         
  10  -1   8         81.72         79.03        10.21 o                         
  11  -1   8          3.00          5.57         3.69 o                         
  12  -1   8         11.52         10.13         3.99 o                         
 -11   0   8          0.17         -0.38         2.63 o                         
 -10   0   8          1.22          6.51         2.18 o                         
  -9   0   8          2.04          0.68         1.21 o                         
  -8   0   8         52.85        106.00         7.30 o                         
  -7   0   8         20.94         21.55         1.60 o                         
  -6   0   8        383.56        376.73         7.21 o                         
  -5   0   8        699.67        687.63         9.65 o                         
  -4   0   8         52.56        103.32         6.24 o                         
  -3   0   8        143.22        143.55         3.93 o                         
  -2   0   8       2065.96       2081.77        41.16 o                         
  -1   0   8        768.54        771.15        11.45 o                         
   0   0   8        991.67        925.53        28.29 o                         
   1   0   8          3.22          1.00         0.62 o                         
   2   0   8       1665.22       1629.86        26.46 o                         
   3   0   8        854.10        808.69        12.74 o                         
   4   0   8         81.67        137.61         8.29 o                         
   5   0   8          4.52          2.73         0.80 o                         
   6   0   8          4.46          3.19         0.83 o                         
   7   0   8        172.31        161.26         5.73 o                         
   8   0   8         46.06         47.25         2.84 o                         
   9   0   8         18.16         19.82         4.16 o                         
  10   0   8          1.07          0.80         3.11 o                         
  11   0   8          6.12          3.60         3.15 o                         
  12   0   8          3.28          0.29         1.81 o                         
 -11   1   8          0.48          1.00         1.25 o                         
 -10   1   8          0.08         -0.75         1.46 o                         
  -9   1   8         10.78          5.47         1.84 o                         
  -8   1   8          0.54          1.81         1.53 o                         
  -7   1   8          8.52          6.19         1.22 o                         
  -6   1   8          2.90          5.75         1.18 o                         
  -5   1   8        101.17        102.40         3.19 o                         
  -4   1   8        157.76        160.61         4.95 o                         
  -3   1   8        194.84        219.93         4.95 o                         
  -2   1   8        133.76        148.52         4.96 o                         
  -1   1   8        277.52        276.32         6.01 o                         
   0   1   8        224.12        254.12         5.58 o                         
   1   1   8         37.81         46.57         3.08 o                         
   2   1   8         50.92         50.72         3.06 o                         
   3   1   8         89.01         88.87         3.34 o                         
   4   1   8          2.03          5.92         0.80 o                         
   5   1   8        733.87        708.56        13.05 o                         
   6   1   8         53.66         52.12         3.15 o                         
   7   1   8         13.73          8.31         1.39 o                         
   8   1   8         41.75         36.78         1.92 o                         
   9   1   8         18.88         18.82         3.34 o                         
  10   1   8          0.00          1.62         1.45 o                         
  11   1   8         16.15         16.11         4.90 o                         
 -11   2   8          1.02          0.33         1.53 o                         
 -10   2   8          0.21          0.69         1.54 o                         
  -9   2   8          8.03         11.46         2.76 o                         
  -8   2   8          0.08          1.70         1.90 o                         
  -7   2   8          6.71          4.28         1.25 o                         
  -6   2   8          3.79          3.20         1.02 o                         
  -5   2   8          0.08          0.49         0.61 o                         
  -4   2   8        596.66        597.27         8.59 o                         
  -3   2   8         68.61         54.97         3.46 o                         
  -2   2   8        405.44        428.38         8.04 o                         
  -1   2   8        203.91        212.05         6.43 o                         
   0   2   8          6.42         17.77         1.74 o                         
   1   2   8       2559.67       2597.33        32.94 o                         
   2   2   8        996.71       1005.78        18.95 o                         
   3   2   8       1278.24       1387.57        25.63 o                         
   4   2   8       1323.41       1317.69        20.13 o                         
   5   2   8        564.70        587.17        11.94 o                         
   6   2   8          0.36          0.93         1.13 o                         
   7   2   8          0.80          0.97         0.90 o                         
   8   2   8         50.58         43.56         3.29 o                         
   9   2   8         15.76         14.84         2.16 o                         
  10   2   8          3.31          3.91         1.74 o                         
  11   2   8          5.54          3.78         2.24 o                         
 -10   3   8         38.32         29.58         6.96 o                         
  -9   3   8          1.61          2.97         3.80 o                         
  -8   3   8        119.21        128.84         8.22 o                         
  -7   3   8         14.98         12.41         2.32 o                         
  -6   3   8         45.04         59.11         3.44 o                         
  -5   3   8         95.99         96.63         3.97 o                         
  -4   3   8         35.39         37.85         2.23 o                         
  -3   3   8       1538.01       1522.59        22.48 o                         
  -2   3   8          5.38          5.99         1.13 o                         
  -1   3   8          4.61          9.36         1.32 o                         
   0   3   8        822.39        865.53        18.27 o                         
   1   3   8       1543.34       1765.57        30.49 o                         
   2   3   8        323.94        348.15        15.24 o                         
   3   3   8        233.72        232.17         8.56 o                         
   4   3   8        836.83        799.87        14.73 o                         
   5   3   8        282.21        288.73         9.89 o                         
   6   3   8        225.57        235.15         9.08 o                         
   7   3   8         74.70         68.71         4.97 o                         
   8   3   8         45.84         38.48         3.10 o                         
   9   3   8          3.62          0.47         1.44 o                         
  10   3   8         12.86         19.11         4.78 o                         
  11   3   8          2.43         -1.86         2.02 o                         
 -10   4   8          2.34          2.22         1.85 o                         
  -9   4   8         19.13         18.21         5.22 o                         
  -8   4   8         18.45         22.53         5.32 o                         
  -7   4   8        213.67        230.90         6.56 o                         
  -6   4   8         97.01         95.68         5.49 o                         
  -5   4   8         22.55         23.94         2.39 o                         
  -4   4   8        683.55        682.53        11.29 o                         
  -3   4   8        118.20        133.72         6.96 o                         
  -2   4   8        308.11        342.52        15.96 o                         
  -1   4   8        110.40        121.14         8.52 o                         
   0   4   8        453.86        491.23        17.74 o                         
   1   4   8         11.29          3.24         1.40 o                         
   2   4   8          4.26          4.98         1.70 o                         
   3   4   8        264.32        293.48         9.95 o                         
   4   4   8          7.08         21.52         2.87 o                         
   5   4   8         40.46         36.12         3.54 o                         
   6   4   8          7.15          4.71         2.28 o                         
   7   4   8         94.24        100.34         4.84 o                         
   8   4   8          4.93         93.34        62.30 o                         
   9   4   8          0.32         -0.57         0.77 o                         
  10   4   8         13.30         10.31         3.93 o                         
  11   4   8          2.13          6.03         3.42 o                         
  12   4   8          0.13          9.59         4.93 o                         
  -9   5   8          2.94          7.68         3.55 o                         
  -8   5   8          4.26          5.05         3.56 o                         
  -7   5   8        265.57        297.84        10.34 o                         
  -6   5   8        205.51        223.01         9.07 o                         
  -5   5   8         51.94         61.40         7.59 o                         
  -4   5   8       1654.93       1626.61        75.13 o                         
  -3   5   8         19.32         25.65         2.25 o                         
  -2   5   8         64.25         55.30         4.43 o                         
  -1   5   8        927.83        932.91        28.98 o                         
   0   5   8        104.91        118.02         8.17 o                         
   1   5   8       1717.27       1954.78        45.92 o                         
   2   5   8          6.93          0.18         0.91 o                         
   3   5   8        114.17        115.76         4.78 o                         
   4   5   8          0.40          0.75         0.90 o                         
   5   5   8        180.18        202.79        11.18 o                         
   6   5   8        438.16        442.64        14.23 o                         
   7   5   8          0.00          0.97         1.06 o                         
   8   5   8         10.26          5.28         1.23 o                         
   9   5   8         13.48         11.49         3.65 o                         
  10   5   8         11.65         11.59         4.44 o                         
  11   5   8          0.39         -2.84         2.84 o                         
  -9   6   8         15.90         22.44         6.39 o                         
  -8   6   8          0.07          0.02         2.35 o                         
  -7   6   8          2.69         10.00         3.84 o                         
  -6   6   8        122.77        126.84        12.02 o                         
  -5   6   8         39.56         26.64         3.35 o                         
  -4   6   8         66.99         80.37         5.55 o                         
  -3   6   8         13.53          9.59         1.45 o                         
  -2   6   8         38.52         39.72         2.42 o                         
  -1   6   8         48.37         48.24         3.31 o                         
   0   6   8        420.47        449.75        17.16 o                         
   1   6   8        295.35        329.66        14.09 o                         
   2   6   8          0.00         -0.41         0.71 o                         
   3   6   8         43.74         41.35         2.92 o                         
   4   6   8          1.85          0.73         0.81 o                         
   5   6   8        348.95        352.56        12.73 o                         
   6   6   8         71.64         71.71         3.95 o                         
   7   6   8         29.75         21.55         2.05 o                         
   8   6   8         14.53         13.89         1.71 o                         
   9   6   8          1.94         -0.31         1.33 o                         
  10   6   8          0.45         -1.23         1.93 o                         
  11   6   8          1.46          8.73         4.54 o                         
  -8   7   8          0.00         -2.75         2.75 o                         
  -7   7   8          8.51          6.25         1.93 o                         
  -6   7   8          1.59         -1.03         1.06 o                         
  -5   7   8         11.63          6.96         2.01 o                         
  -4   7   8         11.87          6.52         2.05 o                         
  -3   7   8         53.39         64.78         8.16 o                         
  -2   7   8          5.13          6.33         1.39 o                         
  -1   7   8         22.36         19.97         1.98 o                         
   0   7   8         90.80         90.71         3.93 o                         
   1   7   8        533.57        576.57        15.43 o                         
   2   7   8        463.22        476.42        32.17 o                         
   3   7   8         34.12         35.26         2.75 o                         
   4   7   8         26.10         31.68         2.55 o                         
   5   7   8         18.56         17.48         2.22 o                         
   6   7   8          0.40         -1.17         1.50 o                         
   7   7   8          0.08         -1.54         1.54 o                         
   8   7   8          2.28          2.67         1.58 o                         
   9   7   8          1.10          1.56         1.59 o                         
  10   7   8         13.57          9.17         4.62 o                         
  -8   8   8          5.93          2.83         2.29 o                         
  -7   8   8          8.79         11.07         4.66 o                         
  -6   8   8         29.76         41.24         4.57 o                         
  -5   8   8         54.25         53.58         4.37 o                         
  -4   8   8         49.52         39.78         4.41 o                         
  -3   8   8         35.90         29.72         3.78 o                         
  -2   8   8         34.73         35.20         4.00 o                         
  -1   8   8        198.52        188.12         8.38 o                         
   0   8   8         37.41         52.30         6.90 o                         
   1   8   8         13.83         10.79         1.64 o                         
   2   8   8         44.53         44.43         4.07 o                         
   3   8   8        106.00         99.10         3.88 o                         
   4   8   8         80.69         79.30         3.09 o                         
   5   8   8         38.15         35.49         2.54 o                         
   6   8   8          0.30          0.58         1.54 o                         
   7   8   8         40.61         29.22         4.20 o                         
   8   8   8          0.00          3.98         1.92 o                         
   9   8   8          0.04         -0.70         1.59 o                         
  10   8   8          0.00         -3.24         3.24 o                         
  -7   9   8         31.23         28.85         6.78 o                         
  -6   9   8          0.21         -0.69         2.95 o                         
  -5   9   8          4.90          2.66         1.71 o                         
  -4   9   8         37.35         24.53         3.70 o                         
  -3   9   8        157.79        156.91         8.93 o                         
  -2   9   8         51.32         50.31         6.23 o                         
  -1   9   8         93.24         96.05         5.43 o                         
   0   9   8        111.52        112.51         5.67 o                         
   1   9   8         14.78         14.40         2.10 o                         
   2   9   8         39.11         33.84         3.12 o                         
   3   9   8        142.50        135.84         5.90 o                         
   4   9   8        126.71        134.56         8.95 o                         
   5   9   8         47.56         40.92         5.07 o                         
   6   9   8         17.73         14.52         3.26 o                         
   7   9   8          1.16          1.21         3.67 o                         
   8   9   8         27.77         25.68         4.30 o                         
   9   9   8         11.84         16.93         3.83 o                         
  -6  10   8          8.64         11.37         2.71 o                         
  -5  10   8        101.48        121.90         8.52 o                         
  -4  10   8         18.72         18.91         3.36 o                         
  -3  10   8          7.74          6.96         2.33 o                         
  -2  10   8        100.83        109.78         7.65 o                         
  -1  10   8          2.07          2.02         1.56 o                         
   0  10   8         13.21          7.71         1.60 o                         
   1  10   8         83.35         97.18         4.72 o                         
   2  10   8         70.93         68.86         5.39 o                         
   3  10   8          0.01          0.99         1.66 o                         
   4  10   8         42.32         35.08         4.89 o                         
   5  10   8          7.62          5.71         2.38 o                         
   6  10   8         26.03         36.46         6.33 o                         
   7  10   8          0.34         -1.62         2.16 o                         
   8  10   8          0.70          3.97         2.21 o                         
   9  10   8         11.81         14.36         4.53 o                         
  -6  11   8         24.00         23.18         4.05 o                         
  -5  11   8          0.85         -0.94         1.22 o                         
  -4  11   8          5.77          4.01         1.88 o                         
  -3  11   8         31.28         31.17         4.47 o                         
  -2  11   8         17.37         13.88         2.94 o                         
  -1  11   8        104.57         91.74         7.12 o                         
   0  11   8         39.46         35.59         3.49 o                         
   1  11   8         45.82         49.59         4.22 o                         
   2  11   8         42.67         34.65         4.97 o                         
   3  11   8        184.10        212.54        12.42 o                         
   4  11   8         13.52         14.36         4.52 o                         
   5  11   8          4.10          5.03         5.48 o                         
   6  11   8          4.19          3.86         2.24 o                         
   7  11   8          1.46         -2.75         4.52 o                         
   8  11   8         24.80         25.65         6.55 o                         
  -5  12   8          0.17         -0.36         2.49 o                         
  -4  12   8          3.55         -0.10         1.53 o                         
  -3  12   8         25.51         24.19         4.11 o                         
  -2  12   8         14.95         24.07         3.99 o                         
  -1  12   8         62.65         71.43         6.53 o                         
   0  12   8        118.55        125.45         7.22 o                         
   1  12   8        105.81        127.97         7.08 o                         
   2  12   8         18.74         26.09         5.39 o                         
   3  12   8        107.07        138.63        10.57 o                         
   4  12   8         51.17         65.69         7.28 o                         
   5  12   8         51.39         59.88         7.14 o                         
   6  12   8          0.18          0.28         1.98 o                         
   7  12   8          0.03         -2.02         2.32 o                         
   8  12   8          0.09         -0.84         2.48 o                         
  -5  13   8          2.78         -2.74         2.74 o                         
  -4  13   8         90.09         93.75         8.37 o                         
  -3  13   8          0.30          2.52         2.11 o                         
  -2  13   8          0.35          2.23         1.48 o                         
  -1  13   8         11.20         13.31         2.64 o                         
   0  13   8          3.33          5.27         1.87 o                         
   1  13   8          9.84         13.69         3.65 o                         
   2  13   8         59.32         80.33         8.34 o                         
   3  13   8          9.74         13.50         3.83 o                         
   4  13   8          0.01         -0.70         1.66 o                         
  -3  14   8          0.53         -0.30         1.77 o                         
  -2  14   8         17.53         22.87         4.23 o                         
  -1  14   8          1.39          0.48         2.00 o                         
   0  14   8         11.17          6.57         3.96 o                         
   1  14   8         22.89         29.95         7.60 o                         
   2 -13   9         78.10         67.31        10.83 o                         
  -4 -12   9          2.38          5.63         3.68 o                         
  -3 -12   9         30.35         28.62         6.41 o                         
  -2 -12   9          6.07          7.79         3.80 o                         
   0 -12   9          0.54          4.32         3.34 o                         
   1 -12   9          0.03         -2.95         2.95 o                         
   2 -12   9         50.96         70.47        10.93 o                         
   3 -12   9          7.16         19.17         6.16 o                         
  -5 -11   9          3.15          1.90         3.00 o                         
  -4 -11   9          0.11         -1.08         3.14 o                         
  -3 -11   9          0.52          0.27         2.24 o                         
  -2 -11   9          4.41          3.18         2.46 o                         
  -1 -11   9          0.01         -0.65         1.80 o                         
   0 -11   9         44.28         48.27         5.59 o                         
   1 -11   9          4.94          0.33         3.63 o                         
   2 -11   9          1.93         -3.09         4.26 o                         
   3 -11   9         14.86         10.31         3.55 o                         
   4 -11   9          0.10         -0.02         2.47 o                         
   5 -11   9          6.37          1.78         2.48 o                         
  -6 -10   9         23.48         30.57         7.19 o                         
  -5 -10   9          0.05         -0.16         2.02 o                         
  -4 -10   9         14.40         13.64         4.27 o                         
  -3 -10   9          7.17         11.81         3.98 o                         
  -2 -10   9         19.23         22.69         4.53 o                         
  -1 -10   9          0.36          1.14         1.60 o                         
   0 -10   9        131.46        127.60         8.54 o                         
   1 -10   9         18.86         22.51         3.40 o                         
   2 -10   9          2.07         -3.11         3.96 o                         
   3 -10   9          4.77          1.93         1.90 o                         
   4 -10   9          4.54          6.39         2.71 o                         
   5 -10   9          3.06          6.13         2.84 o                         
   6 -10   9          0.27          1.37         2.63 o                         
  -6  -9   9         19.56         13.40         4.66 o                         
  -5  -9   9          3.05         -0.88         2.16 o                         
  -4  -9   9          0.01         -1.22         4.19 o                         
  -3  -9   9         91.46        107.37         8.56 o                         
  -2  -9   9         56.92         48.58         5.51 o                         
  -1  -9   9         31.22         25.17         3.04 o                         
   0  -9   9         70.91         97.97         7.10 o                         
   1  -9   9         79.73         77.91         5.86 o                         
   2  -9   9         10.81          9.12         1.84 o                         
   3  -9   9          3.00          6.26         3.66 o                         
   4  -9   9          4.92          2.11         3.03 o                         
   5  -9   9         20.39         17.24         3.93 o                         
   6  -9   9          4.90          1.73         5.69 o                         
   7  -9   9          0.19         -1.71         2.56 o                         
  -7  -8   9          0.42          1.03         2.08 o                         
  -6  -8   9         13.72          9.52         3.86 o                         
  -5  -8   9          0.33          2.35         3.10 o                         
  -4  -8   9         12.61         10.64         3.02 o                         
  -3  -8   9          4.66          2.51         0.97 o                         
  -2  -8   9         10.05          7.58         2.33 o                         
  -1  -8   9        234.45        207.29         8.36 o                         
   0  -8   9        122.57        106.64         5.50 o                         
   1  -8   9        160.98        152.13        10.02 o                         
   2  -8   9         51.30         62.67         4.43 o                         
   3  -8   9         37.62         43.70         8.19 o                         
   4  -8   9        101.48        100.24        12.33 o                         
   5  -8   9         10.63         10.96         4.69 o                         
   6  -8   9          0.97         -0.59         1.91 o                         
   7  -8   9         20.12         19.29         7.95 o                         
   8  -8   9          3.22          1.16         2.06 o                         
  -8  -7   9          7.23         10.72         4.67 o                         
  -7  -7   9          2.21         -1.09         2.50 o                         
  -6  -7   9         11.28          9.67         4.14 o                         
  -5  -7   9         16.46         15.96         3.45 o                         
  -4  -7   9          1.49          1.50         0.97 o                         
  -3  -7   9          5.29          1.97         0.94 o                         
  -2  -7   9          3.18          2.74         1.38 o                         
  -1  -7   9        313.56        331.06        10.28 o                         
   0  -7   9        185.95        201.64        12.14 o                         
   1  -7   9        107.09        100.85         8.29 o                         
   2  -7   9        143.43        163.26         9.18 o                         
   3  -7   9         57.28         56.27         8.59 o                         
   4  -7   9         10.47         22.36         5.77 o                         
   5  -7   9        513.11        458.29        25.98 o                         
   6  -7   9          4.36          5.76         2.55 o                         
   7  -7   9         13.18         18.72         4.10 o                         
   8  -7   9         40.74         40.18         5.84 o                         
  -8  -6   9         31.31         40.87         7.89 o                         
  -7  -6   9         22.60         26.55         6.18 o                         
  -6  -6   9         33.33         55.01         6.15 o                         
  -5  -6   9         83.32         71.43         4.66 o                         
  -4  -6   9         27.54         25.31         2.69 o                         
  -3  -6   9        223.54        319.65        21.56 o                         
  -2  -6   9        104.74        105.77         5.66 o                         
  -1  -6   9        200.96        210.49         7.66 o                         
   0  -6   9        249.35        332.36        29.84 o                         
   1  -6   9        306.14        288.11         7.73 o                         
   2  -6   9         68.42         84.72         9.94 o                         
   3  -6   9        245.98        277.91        18.26 o                         
   4  -6   9          4.94          9.24         3.79 o                         
   5  -6   9         22.49         24.45         5.53 o                         
   6  -6   9         24.30         33.64         6.86 o                         
   7  -6   9         11.76         10.18         5.64 o                         
   8  -6   9          0.63         -0.42         1.73 o                         
   9  -6   9          6.50         -0.15         2.76 o                         
  -9  -5   9          2.71          3.25         2.80 o                         
  -8  -5   9          0.29         -1.00         2.47 o                         
  -7  -5   9         49.47         47.27         7.82 o                         
  -6  -5   9          7.77          5.94         1.39 o                         
  -5  -5   9         12.57         17.75         1.96 o                         
  -4  -5   9        154.58        137.13         5.34 o                         
  -3  -5   9          2.99          3.29         0.89 o                         
  -2  -5   9        135.91        140.11         5.51 o                         
  -1  -5   9         70.81         84.16         4.65 o                         
   0  -5   9        627.28        641.56        11.63 o                         
   1  -5   9        365.19        338.10         8.87 o                         
   2  -5   9         39.31         38.12         4.26 o                         
   3  -5   9         23.63         25.37         3.46 o                         
   4  -5   9          9.79          6.69         2.03 o                         
   5  -5   9          7.69         16.99         1.43 o                         
   6  -5   9          8.52          3.91         3.01 o                         
   7  -5   9          2.12          0.93         1.59 o                         
   8  -5   9         61.09         62.10         6.34 o                         
   9  -5   9         24.30         31.02         7.46 o                         
  -9  -4   9          0.90          1.98         1.81 o                         
  -8  -4   9         53.48         63.86         7.42 o                         
  -7  -4   9         67.86         70.41         4.92 o                         
  -6  -4   9         47.33         44.55         3.14 o                         
  -5  -4   9          5.84          2.88         0.88 o                         
  -4  -4   9        234.30        190.42         6.13 o                         
  -3  -4   9        249.57        255.69         6.37 o                         
  -2  -4   9         47.68         55.59         2.77 o                         
  -1  -4   9         49.08         37.35         2.92 o                         
   0  -4   9          0.57          0.28         0.68 o                         
   1  -4   9        266.01        265.63         8.71 o                         
   2  -4   9          5.94          6.07         0.97 o                         
   3  -4   9        152.02        141.00         7.83 o                         
   4  -4   9         15.20         17.50         4.24 o                         
   5  -4   9         19.63         19.30         3.12 o                         
   6  -4   9        140.52        140.83         8.05 o                         
   7  -4   9         85.73         94.41         6.63 o                         
   8  -4   9          0.88          0.39         2.74 o                         
   9  -4   9          0.99         -3.25         3.25 o                         
  10  -4   9          7.97          6.29         3.39 o                         
 -10  -3   9          9.28         16.74         5.45 o                         
  -9  -3   9         35.85         36.47         7.32 o                         
  -8  -3   9          0.98         -2.64         2.64 o                         
  -7  -3   9          1.14          3.08         2.34 o                         
  -6  -3   9         38.37         47.18         3.58 o                         
  -5  -3   9         50.74         43.28         2.89 o                         
  -4  -3   9         36.52         29.52         2.10 o                         
  -3  -3   9          2.67         18.11         2.31 o                         
  -2  -3   9        510.89        513.82        13.32 o                         
  -1  -3   9        174.33        195.54         6.67 o                         
   0  -3   9         11.72         12.70         2.81 o                         
   1  -3   9        247.01        232.67         7.97 o                         
   2  -3   9         46.48         47.64         2.52 o                         
   3  -3   9          8.66         13.82         2.96 o                         
   4  -3   9        108.69        112.90         3.51 o                         
   5  -3   9         45.61         38.98         4.21 o                         
   6  -3   9         83.86         83.62         6.18 o                         
   7  -3   9          1.79         -0.49         1.01 o                         
   8  -3   9        126.25        146.84         6.86 o                         
   9  -3   9          5.92          7.70         3.76 o                         
  10  -3   9          0.03         -2.35         2.82 o                         
  11  -3   9          2.20          3.61         3.77 o                         
 -10  -2   9          0.01          1.72         3.04 o                         
  -9  -2   9         12.90          8.37         2.33 o                         
  -8  -2   9         35.40         42.18         4.74 o                         
  -7  -2   9          3.31          1.34         1.29 o                         
  -6  -2   9         58.53         56.96         3.75 o                         
  -5  -2   9         40.94         33.67         2.82 o                         
  -4  -2   9        111.21        112.31         4.48 o                         
  -3  -2   9        202.60        215.62         6.96 o                         
  -2  -2   9         84.41         96.59         5.26 o                         
  -1  -2   9         86.08        108.54         5.56 o                         
   0  -2   9        146.67        125.14         7.99 o                         
   1  -2   9         28.64         25.15         1.85 o                         
   2  -2   9        181.44        131.74         6.83 o                         
   3  -2   9        127.90        117.26         7.75 o                         
   4  -2   9        107.13        123.34         6.45 o                         
   5  -2   9         56.06         64.17         4.74 o                         
   6  -2   9        134.81        126.46         8.49 o                         
   7  -2   9         12.91         16.22         2.48 o                         
   8  -2   9         43.53         45.36         3.62 o                         
   9  -2   9          4.61          5.14         1.83 o                         
  10  -2   9          8.58         10.20         4.32 o                         
  11  -2   9         12.48         12.54         4.98 o                         
 -10  -1   9          0.09         -0.34         2.06 o                         
  -9  -1   9          4.80          6.07         2.12 o                         
  -8  -1   9          2.16          3.25         1.59 o                         
  -7  -1   9         55.61         55.67         4.01 o                         
  -6  -1   9        210.10        215.51         5.67 o                         
  -5  -1   9        378.86        390.18         7.76 o                         
  -4  -1   9         56.17         52.30         2.97 o                         
  -3  -1   9        140.07        163.23         5.14 o                         
  -2  -1   9          9.48          5.64         1.25 o                         
  -1  -1   9        706.65        654.88        15.25 o                         
   0  -1   9        521.31        530.82        12.07 o                         
   1  -1   9         52.01         57.63         5.44 o                         
   2  -1   9        287.72        304.18         9.27 o                         
   3  -1   9          9.54          7.94         1.61 o                         
   4  -1   9        769.29        799.95        13.23 o                         
   5  -1   9        143.75        148.64         7.13 o                         
   6  -1   9        225.44        204.39         6.06 o                         
   7  -1   9          2.98          1.70         0.93 o                         
   8  -1   9        227.87        251.79        10.24 o                         
   9  -1   9          1.77          2.12         1.32 o                         
  10  -1   9          3.38          2.73         2.77 o                         
  11  -1   9         40.52         47.70         8.31 o                         
  12  -1   9          1.01         -1.16         1.95 o                         
 -11   0   9          2.46          1.14         4.46 o                         
 -10   0   9          5.80          8.58         5.99 o                         
  -9   0   9          2.31         23.39         3.71 o                         
  -8   0   9         82.93         98.16         7.16 o                         
  -7   0   9        182.39        172.89         5.48 o                         
  -6   0   9         31.30         43.83         2.60 o                         
  -5   0   9         19.01         19.72         1.61 o                         
  -4   0   9        136.04        124.79         3.68 o                         
  -3   0   9        264.35        242.98         5.51 o                         
  -2   0   9          1.63          3.59         0.83 o                         
  -1   0   9        285.33        369.64         8.67 o                         
   0   0   9          8.33         15.12         4.53 o                         
   1   0   9        933.89        979.54        18.79 o                         
   2   0   9        252.44        247.30         5.85 o                         
   3   0   9         41.01         55.25         3.01 o                         
   4   0   9         78.80         68.67         4.97 o                         
   5   0   9        270.75        292.80        13.32 o                         
   6   0   9        286.39        269.94         7.55 o                         
   7   0   9         12.66         12.53         1.66 o                         
   8   0   9         12.54         17.42         1.83 o                         
   9   0   9          0.01          1.03         0.90 o                         
  10   0   9         10.91         11.39         3.72 o                         
  11   0   9          0.01         -2.05         2.44 o                         
  12   0   9          3.50          6.08         3.54 o                         
 -11   1   9          1.64         -1.75         1.75 o                         
 -10   1   9          4.24          2.37         1.66 o                         
  -9   1   9          3.73          7.38         2.33 o                         
  -8   1   9         25.23         26.39         4.81 o                         
  -7   1   9         61.05         64.15         6.01 o                         
  -6   1   9         51.20         48.36         2.67 o                         
  -5   1   9         51.03         48.80         2.46 o                         
  -4   1   9        178.89        173.08         4.34 o                         
  -3   1   9        614.27        615.95        14.26 o                         
  -2   1   9          3.80          0.15         0.65 o                         
  -1   1   9        725.01        733.91        14.18 o                         
   0   1   9         27.79         36.37         2.13 o                         
   1   1   9         42.32         43.33         3.12 o                         
   2   1   9         16.47         22.34         2.20 o                         
   3   1   9        678.48        660.76        19.15 o                         
   4   1   9        481.69        535.08        13.35 o                         
   5   1   9         18.91         17.38         1.51 o                         
   6   1   9        116.28        134.60         3.68 o                         
   7   1   9         85.29         90.80         2.83 o                         
   8   1   9        201.91        177.94        11.94 o                         
   9   1   9          8.83          6.59         1.46 o                         
  10   1   9          4.30          4.39         1.62 o                         
  11   1   9         10.04          5.23         2.95 o                         
 -11   2   9          0.20         -0.24         1.47 o                         
 -10   2   9         20.87         17.73         3.44 o                         
  -9   2   9          0.14         -0.23         2.12 o                         
  -8   2   9          0.19          0.87         1.14 o                         
  -7   2   9        120.15        159.55         6.88 o                         
  -6   2   9        530.26        556.17        12.21 o                         
  -5   2   9          0.53          0.69         0.65 o                         
  -4   2   9        185.33        162.82         4.21 o                         
  -3   2   9        232.87        212.49         5.69 o                         
  -2   2   9        394.16        434.92        16.68 o                         
  -1   2   9        175.08        197.87         6.18 o                         
   0   2   9        690.30        742.12        13.46 o                         
   1   2   9        627.15        640.76        12.05 o                         
   2   2   9       1910.94       1991.20        38.77 o                         
   3   2   9        702.18        694.67        15.75 o                         
   4   2   9         43.60         29.38         2.42 o                         
   5   2   9         62.78         59.29         3.49 o                         
   6   2   9          2.47          3.31         1.02 o                         
   7   2   9         37.12         41.23         3.14 o                         
   8   2   9         32.24         27.56         2.71 o                         
   9   2   9          7.77          7.83         1.69 o                         
  10   2   9          0.52          0.94         2.07 o                         
  11   2   9          5.26          7.24         3.08 o                         
 -10   3   9         19.44         28.41         6.71 o                         
  -9   3   9          4.29         33.72         7.67 o                         
  -8   3   9        103.73        107.93         7.71 o                         
  -7   3   9          6.74          6.18         1.17 o                         
  -6   3   9         83.06         76.33         4.13 o                         
  -5   3   9          0.81          0.13         0.86 o                         
  -4   3   9         30.08         27.45         2.59 o                         
  -3   3   9          3.39         28.88         3.66 o                         
  -2   3   9        743.00        789.13        29.74 o                         
  -1   3   9         41.85         28.74         2.98 o                         
   0   3   9         13.49         52.38        14.60 o                         
   1   3   9        410.19        451.79         9.86 o                         
   2   3   9         86.96         74.88         6.89 o                         
   3   3   9        437.96        472.81        13.37 o                         
   4   3   9        404.69        377.15         9.53 o                         
   5   3   9        143.49        127.55         8.15 o                         
   6   3   9         76.48         73.10         5.06 o                         
   7   3   9          3.71          2.86         1.16 o                         
   8   3   9         19.69         15.81         2.07 o                         
   9   3   9          5.66         20.82         2.52 o                         
  10   3   9          0.62          2.20         1.46 o                         
  11   3   9          0.68         -0.97         1.83 o                         
  -9   4   9          1.15         -2.76         2.76 o                         
  -8   4   9         17.29         12.79         4.24 o                         
  -7   4   9          4.95          2.78         1.29 o                         
  -6   4   9          0.01         -1.10         1.10 o                         
  -5   4   9         68.08         77.44         8.51 o                         
  -4   4   9          2.95         -0.21         1.30 o                         
  -3   4   9         36.94         52.55         3.63 o                         
  -2   4   9        456.09        501.42        20.45 o                         
  -1   4   9         41.37         57.79         4.24 o                         
   0   4   9          3.17          1.65         1.38 o                         
   1   4   9          0.40          8.21         3.42 o                         
   2   4   9        150.11        168.28         7.28 o                         
   3   4   9         10.79         13.70         2.26 o                         
   4   4   9        214.41        236.08        10.64 o                         
   5   4   9        206.77        189.81         8.43 o                         
   6   4   9         15.92         20.55         2.91 o                         
   7   4   9         63.75         61.64         5.00 o                         
   8   4   9         12.57          7.27         1.48 o                         
   9   4   9          0.36          0.19         1.38 o                         
  10   4   9          0.98          1.32         2.28 o                         
  11   4   9          0.84         -1.06         2.53 o                         
  -9   5   9          2.99          0.40         2.63 o                         
  -8   5   9          0.73         -3.11         3.58 o                         
  -7   5   9        253.29        271.40        10.18 o                         
  -6   5   9         25.09         34.00         6.38 o                         
  -5   5   9          2.65          1.32         1.85 o                         
  -4   5   9        122.90        110.14         9.90 o                         
  -3   5   9          9.43          8.49         1.36 o                         
  -2   5   9         71.41         78.90         3.71 o                         
  -1   5   9         62.49         90.63         4.52 o                         
   0   5   9         64.23         63.76         4.55 o                         
   1   5   9        722.33        770.48        24.31 o                         
   2   5   9        226.28        240.68        11.73 o                         
   3   5   9         79.53        106.03         5.63 o                         
   4   5   9         63.06         61.70         3.68 o                         
   5   5   9       1052.51       1002.45        27.05 o                         
   6   5   9         11.99          7.68         2.31 o                         
   7   5   9          0.01          1.75         1.35 o                         
   8   5   9         21.96         19.57         4.32 o                         
   9   5   9         50.71         61.66         5.49 o                         
  10   5   9          3.72          7.54         3.74 o                         
  11   5   9          2.86         -3.39         3.39 o                         
  -9   6   9          0.62          3.02         2.83 o                         
  -8   6   9         45.32         50.43         8.60 o                         
  -7   6   9         11.05          7.57         3.77 o                         
  -6   6   9          0.05          4.75         1.65 o                         
  -5   6   9          6.97          1.59         3.31 o                         
  -4   6   9          8.21          4.95         1.71 o                         
  -3   6   9          7.13          4.36         1.87 o                         
  -2   6   9         13.93         14.03         1.55 o                         
  -1   6   9         41.01         45.64         2.87 o                         
   0   6   9        452.36        473.77        14.26 o                         
   1   6   9        105.29        117.09         6.27 o                         
   2   6   9        279.76        263.23        10.09 o                         
   3   6   9         16.13         26.59         2.47 o                         
   4   6   9         62.56         60.21         3.66 o                         
   5   6   9         16.96         16.95         2.02 o                         
   6   6   9         89.76        115.76         5.33 o                         
   7   6   9         86.11        100.45         4.74 o                         
   8   6   9         48.14         34.62         2.82 o                         
   9   6   9          6.04         15.67         5.28 o                         
  10   6   9          4.14          0.86         2.66 o                         
  11   6   9          4.69          6.60         3.83 o                         
  -8   7   9          1.63          4.43         2.83 o                         
  -7   7   9         25.49         24.90         3.40 o                         
  -6   7   9          9.28          4.12         1.87 o                         
  -5   7   9        102.65         99.83         6.77 o                         
  -4   7   9          5.97          4.10         1.71 o                         
  -3   7   9          0.26          0.31         1.93 o                         
  -2   7   9         35.00         35.94         2.78 o                         
  -1   7   9        360.02        364.89         8.92 o                         
   0   7   9         85.69         80.68         4.89 o                         
   1   7   9         20.87         12.61         2.19 o                         
   2   7   9          1.36          2.91         1.22 o                         
   3   7   9         38.49         40.56         3.06 o                         
   4   7   9         65.77         67.22         3.95 o                         
   5   7   9        543.55        530.06        12.16 o                         
   6   7   9        115.98        118.86         5.23 o                         
   7   7   9          0.01          0.42         0.51 o                         
   8   7   9          0.28         -0.68         1.38 o                         
   9   7   9          1.37          0.18         1.34 o                         
  10   7   9         17.29         30.43         7.28 o                         
  -7   8   9          0.00          1.21         2.08 o                         
  -6   8   9          4.65          5.43         1.94 o                         
  -5   8   9         63.61         64.53         7.45 o                         
  -4   8   9          4.99          5.01         1.88 o                         
  -3   8   9        228.56        199.04        19.49 o                         
  -2   8   9         55.09         45.98         4.60 o                         
  -1   8   9        320.57        317.44         8.58 o                         
   0   8   9          6.75          3.99         1.13 o                         
   1   8   9          9.27          8.03         1.27 o                         
   2   8   9         24.36         21.45         2.20 o                         
   3   8   9         22.67         25.54         2.06 o                         
   4   8   9          0.42          2.29         1.01 o                         
   5   8   9          7.49          9.07         1.05 o                         
   6   8   9          1.46          2.29         2.96 o                         
   7   8   9         11.48          7.83         6.41 o                         
   8   8   9         14.76          9.39         2.67 o                         
   9   8   9          2.00          1.11         1.64 o                         
  10   8   9          2.08          3.45         3.35 o                         
  -7   9   9         14.92         12.37         4.68 o                         
  -6   9   9         28.99         41.72         6.20 o                         
  -5   9   9         11.86         12.60         2.72 o                         
  -4   9   9          0.49          0.93         1.31 o                         
  -3   9   9         10.87         21.10         3.95 o                         
  -2   9   9          4.06          1.45         2.69 o                         
  -1   9   9          1.57         -0.17         3.10 o                         
   0   9   9          1.80          3.09         1.29 o                         
   1   9   9         13.04         12.19         2.40 o                         
   2   9   9          5.24          2.98         0.95 o                         
   3   9   9         36.90         39.26         2.64 o                         
   4   9   9         20.84         24.73         1.89 o                         
   5   9   9         51.08         47.72         5.44 o                         
   6   9   9         34.63         35.50         6.94 o                         
   7   9   9          1.17          1.52         1.75 o                         
   8   9   9          4.71          7.46         2.73 o                         
   9   9   9          0.48          0.77         1.98 o                         
  -6  10   9         12.51          8.62         2.78 o                         
  -5  10   9         12.56         10.76         2.86 o                         
  -4  10   9          8.66          3.27         1.59 o                         
  -3  10   9         26.99         21.64         3.59 o                         
  -2  10   9          4.61          5.56         2.07 o                         
  -1  10   9          2.43          4.66         1.95 o                         
   0  10   9          1.00          0.04         1.18 o                         
   1  10   9          0.24         -0.67         0.95 o                         
   2  10   9         12.70         11.03         1.93 o                         
   3  10   9        128.11        132.37         7.39 o                         
   4  10   9          5.20          5.67         2.20 o                         
   5  10   9         12.99         12.87         3.47 o                         
   6  10   9          0.01          2.07         1.80 o                         
   7  10   9          0.36         -0.36         1.78 o                         
   8  10   9          1.44          1.73         1.74 o                         
   9  10   9          7.17          5.57         3.53 o                         
  -6  11   9          2.94          3.93         2.04 o                         
  -5  11   9         54.86         52.21        10.81 o                         
  -4  11   9          0.62          0.30         1.47 o                         
  -3  11   9         31.22         29.47         4.34 o                         
  -2  11   9         45.64         48.59         8.30 o                         
  -1  11   9         23.22         18.52         3.35 o                         
   0  11   9         10.40          4.87         1.92 o                         
   1  11   9         66.56         71.04         4.37 o                         
   2  11   9          1.68          0.47         1.65 o                         
   3  11   9          1.28          4.16         2.46 o                         
   4  11   9          1.30          0.55         1.82 o                         
   5  11   9          4.81          1.61         3.61 o                         
   6  11   9          1.87          0.94         3.01 o                         
   7  11   9          5.95          9.73         3.14 o                         
   8  11   9          7.30          8.44         4.32 o                         
  -5  12   9          3.87          3.30         1.77 o                         
  -4  12   9          1.78          4.67         2.54 o                         
  -3  12   9         18.30         12.95         3.15 o                         
  -2  12   9          0.35          2.18         2.11 o                         
  -1  12   9          4.78          3.94         1.91 o                         
   0  12   9         66.46         80.97         5.83 o                         
   1  12   9         42.41         42.41         4.15 o                         
   2  12   9          6.75          2.03         1.98 o                         
   3  12   9          2.48          6.28         2.91 o                         
   4  12   9          2.61          0.34         2.51 o                         
   5  12   9         17.32         16.16         4.02 o                         
   6  12   9          9.69         11.16         4.80 o                         
   7  12   9          0.07         -3.84         3.84 o                         
  -5  13   9          3.37         -2.52         2.52 o                         
  -4  13   9          9.43          6.05         3.08 o                         
  -3  13   9         10.68          9.99         3.09 o                         
  -2  13   9         17.59         15.22         5.34 o                         
  -1  13   9          4.00          1.06         1.33 o                         
   0  13   9         15.05         15.79         2.73 o                         
   1  13   9          2.72          4.53         2.76 o                         
   2  13   9         42.14         42.39         6.21 o                         
   3  13   9          6.14         -0.44         2.16 o                         
   4  13   9          7.94          7.17         3.28 o                         
  -3  14   9          0.89          2.90         2.81 o                         
  -2  14   9          1.93          0.29         1.20 o                         
  -1  14   9          0.00          2.61         2.05 o                         
   0  14   9          0.23          5.85         4.06 o                         
  -4 -12  10         28.69         36.72         7.76 o                         
  -3 -12  10         12.41         16.36         4.84 o                         
   0 -12  10         23.65         26.19         6.22 o                         
   1 -12  10         66.18         65.86        10.21 o                         
   2 -12  10          0.00         -1.83         2.64 o                         
   3 -12  10         14.73         28.48         7.47 o                         
  -5 -11  10          0.06         -2.64         2.64 o                         
  -4 -11  10          0.37          0.86         2.00 o                         
  -3 -11  10          2.78          4.40         2.78 o                         
  -2 -11  10          1.59          6.21         3.14 o                         
  -1 -11  10          0.93         -1.08         3.12 o                         
   0 -11  10         24.23         30.78         8.38 o                         
   1 -11  10          4.00         14.80         5.93 o                         
   2 -11  10          1.06         -1.93         3.15 o                         
   3 -11  10          1.53          1.83         5.50 o                         
   4 -11  10          0.65         -1.98         2.19 o                         
  -5 -10  10          8.34          8.64         4.23 o                         
  -4 -10  10          1.81          3.10         2.70 o                         
  -3 -10  10         10.72         11.17         3.05 o                         
  -2 -10  10          6.56          3.38         2.34 o                         
  -1 -10  10          1.69          4.13         1.82 o                         
   0 -10  10          3.80         16.43         3.19 o                         
   1 -10  10          5.56         11.08         4.92 o                         
   2 -10  10          0.23         -2.61         3.54 o                         
   3 -10  10          9.75         11.27         5.82 o                         
   4 -10  10          0.01         -0.10         2.01 o                         
   5 -10  10          0.40          6.91         3.08 o                         
   6 -10  10          6.86         17.48         7.05 o                         
  -6  -9  10          0.71          4.95         3.18 o                         
  -5  -9  10         11.51         16.79         5.09 o                         
  -4  -9  10          0.90          3.23         1.87 o                         
  -3  -9  10         20.32         18.85         3.85 o                         
  -2  -9  10          5.73          5.87         2.29 o                         
  -1  -9  10         35.67         34.28         4.91 o                         
   0  -9  10         89.61         97.70         7.16 o                         
   1  -9  10         16.01         17.32         2.87 o                         
   2  -9  10          5.18          4.67         3.89 o                         
   3  -9  10         38.31         34.67         7.93 o                         
   4  -9  10          0.00         -1.14         2.44 o                         
   5  -9  10          0.32          3.08         3.60 o                         
   6  -9  10          7.45          2.76         4.22 o                         
   7  -9  10          6.97          4.23         3.78 o                         
  -7  -8  10         15.16         12.84         4.98 o                         
  -6  -8  10         25.92         26.72         6.17 o                         
  -5  -8  10          2.63          0.94         1.59 o                         
  -4  -8  10          5.92          4.51         2.41 o                         
  -3  -8  10          0.00          0.52         1.59 o                         
  -2  -8  10         92.12         78.85         6.81 o                         
  -1  -8  10         29.59         30.23         3.23 o                         
   0  -8  10         23.29         26.27         2.78 o                         
   1  -8  10        114.96        107.20         6.81 o                         
   2  -8  10         15.28         14.50         2.73 o                         
   3  -8  10          1.43          4.13         3.96 o                         
   4  -8  10          0.12          1.82         2.74 o                         
   5  -8  10          2.65          2.50         2.82 o                         
   6  -8  10         33.65         43.03         6.10 o                         
   7  -8  10          0.13          2.77         4.67 o                         
   8  -8  10          7.14         10.27         4.74 o                         
  -7  -7  10          0.10          0.68         1.90 o                         
  -6  -7  10         59.95         58.77         9.25 o                         
  -5  -7  10         18.25         25.02         4.34 o
[truncated: 315,091 more chars]
